# Supplementary material for: Noise and neglect: Social-media signals expose attention gaps for dengue, chikungunya, lymphatic filariasis and kala-azar in India’s vector-borne NTDs
Source: PLoS Negl Trop Dis. 2026 Mar 18;20(3):e0013378. doi: 10.1371/journal.pntd.0013378 (PMC12998809; doi:10.1371/journal.pntd.0013378)
Supplement: S1 Table — Sheet A. Epidemiological burden and digital attention dataset. Sheet B. Cleaned Google News dataset. Sheet C. Sentiment-annotated news dataset. Sheet D. Total platform attention summary. Sheet E. Platform-specific attention counts. Sheet F. NTD burden–attention dataset. Sheet G. Merged burden–attention dataset. Sheet H. Cleaned YouTube comments dataset. Sheet I. Raw YouTube comments dataset. Sheet J. YouTube video metadata. Sheet K. Sentiment-classified YouTube comments. (XLSX) [file pntd.0013378.s004.xlsx]

## Sheet: Sheet A. Epidemiological burden
Disease	Mean Burden	YouTube Mentions	Google News Mentions	Total Attention
Chikungunya	13875	2	44	46
Dengue	163679	71	102	173
Filariasis	3060	68	38	106
Kala Azar	nan	0	0	0
Kala-azar	1359	0	0	0

## Sheet: Sheet B. Cleaned Google News 
query	title	link	published	snippet	clean_title	clean_snippet
dengue India	Virus causing dengue has evolved dramatically in India, finds multi-institutional study - The Hindu	https://news.google.com/rss/articles/CBMi4AFBVV95cUxNN2N3MUxkeFRfUXFXTTVkVXBFVUFWemxCSmVONlVqVWdjVU8xRWViak1EUldFajJEYlRsSXNWaG14ak15VGhsaTc3aTJHN1BIMkFjNGhMdmQySXpFeFRUNkdsWFFacjVTSTFTSTB6WjRRMzRwRTdlams5X1owTFJOeFRGb2pEU2Q3RDVCVEQwS2RiYXhsM0ZiMVgxTDczTXVONkxSR2p3a1VGZHdkYm51R3o3OWg3bENxaXFRSzBQRWJob251dEZyOVBJWk9ydnZJbW9zREtNeU5pbW9nV1YwZ9IB5wFBVV95cUxPYmJOSThTV3d6WlNYWVRpTk9IRk1Kb29CbkhzNUZuOD…	2023-05-01	<a href="https://news.google.com/rss/articles/CBMi4AFBVV95cUxNN2N3MUxkeFRfUXFXTTVkVXBFVUFWemxCSmVONlVqVWdjVU8xRWViak1EUldFajJEYlRsSXNWaG14ak15VGhsaTc3aTJHN1BIMkFjNGhMdmQySXpFeFRUNkdsWFFacjVTSTFTSTB6WjRRMzRwRTdlams5X1owTFJOeFRGb2pEU2Q3RDVCVEQwS2RiYXhsM0ZiMVgxTDczTXVONkxSR2p3a1VGZHdkYm51R3o3OWg3bENxaXFRSzBQRWJob251dEZyOVBJWk9ydnZJbW9zREtNeU5pbW9nV1YwZ9IB5wFBVV95cUxPYmJOSThTV3d6WlNYWVRpTk9IRk1Kb29Cb…	virus causing dengue has evolved dramatically in india finds multiinstitutional study the hindu	a href target_blankvirus causing dengue has evolved dramatically in india finds multiinstitutional studyanbspnbspfont color6f6f6fthe hindufont
dengue India	Unraveling Dengue Dynamics: In-Depth Epidemiological and Entomological Analyses in Bengaluru, India - Wiley Online Library	https://news.google.com/rss/articles/CBMiZ0FVX3lxTE83VTlXbkkwdVNlamdFT0g4eWNMNC1keV9qWjB6VDRnTGppQ3E0aHlvRUFGY295SFI0dHB2VVV3ZkxXRkprNGtfRDhOZFJDSEFJNGpmajhqS3htY3lPZF9pZFEtdUxjdEk?oc=5	2024-02-10	<a href="https://news.google.com/rss/articles/CBMiZ0FVX3lxTE83VTlXbkkwdVNlamdFT0g4eWNMNC1keV9qWjB6VDRnTGppQ3E0aHlvRUFGY295SFI0dHB2VVV3ZkxXRkprNGtfRDhOZFJDSEFJNGpmajhqS3htY3lPZF9pZFEtdUxjdEk?oc=5" target="_blank">Unraveling Dengue Dynamics: In-Depth Epidemiological and Entomological Analyses in Bengaluru, India</a>&nbsp;&nbsp;<font color="#6f6f6f">Wiley Online Library</font>	unraveling dengue dynamics indepth epidemiological and entomological analyses in bengaluru india wiley online library	a href target_blankunraveling dengue dynamics indepth epidemiological and entomological analyses in bengaluru indiaanbspnbspfont color6f6f6fwiley online libraryfont
dengue India	Molecular surveillance of dengue virus in field-collected Aedes mosquitoes from Bhopal, central India: evidence of circulation of a new lineage of serotype 2 - Frontiers	https://news.google.com/rss/articles/CBMilAFBVV95cUxOdTZyWFJtXy1JSGxzQ1F6aGJCMkhkTWNYaEZ5Q091eHRQNm82cXg2VjVVNEZUQjBaSnIwdlpTQkdYVGI0VUN6bXNUdW5aR2FHbXpVY3oyNWs5RGZIRGpnR0M2ZVlMSTVLNnB2VWlSRkFORVhBRFprQmtOSGtVMmRCblVrZjFDdjE2X2pINUNYZXcwQmE0?oc=5	2023-09-13	<a href="https://news.google.com/rss/articles/CBMilAFBVV95cUxOdTZyWFJtXy1JSGxzQ1F6aGJCMkhkTWNYaEZ5Q091eHRQNm82cXg2VjVVNEZUQjBaSnIwdlpTQkdYVGI0VUN6bXNUdW5aR2FHbXpVY3oyNWs5RGZIRGpnR0M2ZVlMSTVLNnB2VWlSRkFORVhBRFprQmtOSGtVMmRCblVrZjFDdjE2X2pINUNYZXcwQmE0?oc=5" target="_blank">Molecular surveillance of dengue virus in field-collected Aedes mosquitoes from Bhopal, central India: evidence of circulation…	molecular surveillance of dengue virus in fieldcollected aedes mosquitoes from bhopal central india evidence of circulation of a new lineage of serotype 2 frontiers	a href target_blankmolecular surveillance of dengue virus in fieldcollected aedes mosquitoes from bhopal central india evidence of circulation of a new lineage of serotype 2anbspnbspfont color6f6f6ffrontiersfont
dengue India	A retrospective study of environmental predictors of dengue in Delhi from 2015 to 2018 using the generalized linear model - Nature	https://news.google.com/rss/articles/CBMiX0FVX3lxTE1INGFIZjRWYW9oaUNlSWp5N1dmZHhZUWFCNlJ2Mzd6cjdTcUxoZERTSlZRRVNjTU1HQWFUa0V5dUJJa3U5ell0VzZmMWdGNUc2dFlkWEpGQU1PTEg3ZWNn?oc=5	2022-05-16	<a href="https://news.google.com/rss/articles/CBMiX0FVX3lxTE1INGFIZjRWYW9oaUNlSWp5N1dmZHhZUWFCNlJ2Mzd6cjdTcUxoZERTSlZRRVNjTU1HQWFUa0V5dUJJa3U5ell0VzZmMWdGNUc2dFlkWEpGQU1PTEg3ZWNn?oc=5" target="_blank">A retrospective study of environmental predictors of dengue in Delhi from 2015 to 2018 using the generalized linear model</a>&nbsp;&nbsp;<font color="#6f6f6f">Nature</font>	a retrospective study of environmental predictors of dengue in delhi from 2015 to 2018 using the generalized linear model nature	a href target_blanka retrospective study of environmental predictors of dengue in delhi from 2015 to 2018 using the generalized linear modelanbspnbspfont color6f6f6fnaturefont
dengue India	India inches closer to first indigenous dengue vaccine - Times of India	https://news.google.com/rss/articles/CBMixAFBVV95cUxNWWJobERKbjk3c19HMzFzR2xqT3FWbXF4c0M2SGlaNndLZ0lNMlQ1SkM1RzdXUGZuMnRELUZjZVZ5X0lwZWRGNDBESERVcVZsM1VaV2tsTTI3dW5wanNXOW9HNThsYnJTdzhRc1d3ZUM2Uy1mRkVod2VYTjNlTTVKbkRueFJBQS1GU1poRU9FRHlYcWdMYm1jSm1vUEhHUDk1QjVSU3lTR2tSRnBmdUxIWHl3U1MyNnFpaWJOZlMzTkNjMlA30gHKAUFVX3lxTE5sUnR0VlJfcDdieGg2NlpvTEFJSk5jbTAtN1RGbTB0YTlxM1YwZU1LVXRheG1yR2dTeU9LVmU2QXQtQX…	2023-08-05	<a href="https://news.google.com/rss/articles/CBMixAFBVV95cUxNWWJobERKbjk3c19HMzFzR2xqT3FWbXF4c0M2SGlaNndLZ0lNMlQ1SkM1RzdXUGZuMnRELUZjZVZ5X0lwZWRGNDBESERVcVZsM1VaV2tsTTI3dW5wanNXOW9HNThsYnJTdzhRc1d3ZUM2Uy1mRkVod2VYTjNlTTVKbkRueFJBQS1GU1poRU9FRHlYcWdMYm1jSm1vUEhHUDk1QjVSU3lTR2tSRnBmdUxIWHl3U1MyNnFpaWJOZlMzTkNjMlA30gHKAUFVX3lxTE5sUnR0VlJfcDdieGg2NlpvTEFJSk5jbTAtN1RGbTB0YTlxM1YwZU1LVXRheG1yR2dTeU9LV…	india inches closer to first indigenous dengue vaccine times of india	a href target_blankindia inches closer to first indigenous dengue vaccineanbspnbspfont color6f6f6ftimes of indiafont
dengue India	The burden of dengue and force of infection among children in Kerala, India; seroprevalence estimates from Government of Kerala-WHO Dengue study - The Lancet	https://news.google.com/rss/articles/CBMiiwFBVV95cUxQOFJyUXVVUVp3Y1V3T3pFTk1weVBtWXlFcl8xUHMyc0FYclpHc2l5dUQ1M25jZld0LUpxUUgwZDJPa3NfSng5dUlMWm5jXy1odkZmYnJPQkFEckFER3phNkR6b2xEQ1dIem1PdWpibk5MZF9reENfdGpxUGstQTRVM3hLREg1NDRwZHJn?oc=5	2023-12-11	<a href="https://news.google.com/rss/articles/CBMiiwFBVV95cUxQOFJyUXVVUVp3Y1V3T3pFTk1weVBtWXlFcl8xUHMyc0FYclpHc2l5dUQ1M25jZld0LUpxUUgwZDJPa3NfSng5dUlMWm5jXy1odkZmYnJPQkFEckFER3phNkR6b2xEQ1dIem1PdWpibk5MZF9reENfdGpxUGstQTRVM3hLREg1NDRwZHJn?oc=5" target="_blank">The burden of dengue and force of infection among children in Kerala, India; seroprevalence estimates from Government of Kerala-WHO Dengue…	the burden of dengue and force of infection among children in kerala india seroprevalence estimates from government of keralawho dengue study the lancet	a href target_blankthe burden of dengue and force of infection among children in kerala india seroprevalence estimates from government of keralawho dengue studyanbspnbspfont color6f6f6fthe lancetfont
dengue India	India Cricket Star's Sickness Shows Dengue’s Rising Danger: Prognosis - Bloomberg	https://news.google.com/rss/articles/CBMivwFBVV95cUxNZko5V2FodnN4UC1aYWNmRzVyajBKd25PaVdfaTZHLXQzb3Z2aTFGcVkzLWdPTGFpZkZHMWNzdWdvUGg1Rk5JSkRzZ1NvaE5GNTBGdElJTUEzd0YtdVBnVG9TWlNCdHR4bU1UY0Qxbzk1bV9QaHN1OVFfNWxXUkY3VDRPQk12dlVIWGpLSVE1MXY1cWtRLTV0d1VxbEN0aC1aYWhkNDRNT08wRFFQUVVTX09MZzl5Vm5qLVZSWGMtaw?oc=5	2023-11-20	<a href="https://news.google.com/rss/articles/CBMivwFBVV95cUxNZko5V2FodnN4UC1aYWNmRzVyajBKd25PaVdfaTZHLXQzb3Z2aTFGcVkzLWdPTGFpZkZHMWNzdWdvUGg1Rk5JSkRzZ1NvaE5GNTBGdElJTUEzd0YtdVBnVG9TWlNCdHR4bU1UY0Qxbzk1bV9QaHN1OVFfNWxXUkY3VDRPQk12dlVIWGpLSVE1MXY1cWtRLTV0d1VxbEN0aC1aYWhkNDRNT08wRFFQUVVTX09MZzl5Vm5qLVZSWGMtaw?oc=5" target="_blank">India Cricket Star's Sickness Shows Dengue’s Rising Danger: Prognosi…	india cricket stars sickness shows dengues rising danger prognosis bloomberg	a href target_blankindia cricket stars sickness shows dengues rising danger prognosisanbspnbspfont color6f6f6fbloombergfont
dengue India	Dengue risk re-evaluated: India research finds first infections can be as severe as secondary - The Economic Times	https://news.google.com/rss/articles/CBMi9wFBVV95cUxNcXRXbVFYR1V3eUxvWTJBT1JIUUs5bWducHkxV2dwSXBFckVPaGdVZDFWOG9EYlIyM1lsQ1V3b0RfNmQ2NjN1ZkpKUUpERlo2QWhlUXNzRDlTTUk0dndrSlM5SkdOZUZUNHVGLWJ3Z25PRUQxZzZyRTBKWFl3Ul85R0hoTk9PWHNicy15WFFBWFlEa0phNEFfNnVJbEhMMmk4VlpQLWV4Unhxa3VzOG1xNXVySnpJaTR2RWNFZEdySGRfZWNRdFdiX0JHZ2F0NFR1cGNIQmtVanRMcjVQTVpGVEZzYzNMNV9ZaEFxb0ItTVJaMkZTdGNn0gH8AUFVX3lxTE8tS2pLX2dxan…	2024-03-11	<a href="https://news.google.com/rss/articles/CBMi9wFBVV95cUxNcXRXbVFYR1V3eUxvWTJBT1JIUUs5bWducHkxV2dwSXBFckVPaGdVZDFWOG9EYlIyM1lsQ1V3b0RfNmQ2NjN1ZkpKUUpERlo2QWhlUXNzRDlTTUk0dndrSlM5SkdOZUZUNHVGLWJ3Z25PRUQxZzZyRTBKWFl3Ul85R0hoTk9PWHNicy15WFFBWFlEa0phNEFfNnVJbEhMMmk4VlpQLWV4Unhxa3VzOG1xNXVySnpJaTR2RWNFZEdySGRfZWNRdFdiX0JHZ2F0NFR1cGNIQmtVanRMcjVQTVpGVEZzYzNMNV9ZaEFxb0ItTVJaMkZTdGNn0gH8AUFVX3lxTE8tS…	dengue risk reevaluated india research finds first infections can be as severe as secondary the economic times	a href target_blankdengue risk reevaluated india research finds first infections can be as severe as secondaryanbspnbspfont color6f6f6fthe economic timesfont
dengue India	What Time Of Year Is Dengue Most Common In India? Measures To Stay Safe - OnlyMyHealth	https://news.google.com/rss/articles/CBMilwFBVV95cUxQZmdFcDVaNWpvUDV1VGx1YTRPM2tKWFR2S3dPT2NaR2l4X1FpdE1RZlZRV0dEakpLS1BPSEtRVGNqTzQ5aGNaOW9ySjJXZ3BkUjdKYmJHV0ttQTJIdXJxSWV1QjE4MmloRDNpa0cyOGhwWEVSRkNPV1ZrM0dHS000ZFUwR1h5aUJxYVdIQV80ZkRkLWhVRTNV?oc=5	2023-07-28	<a href="https://news.google.com/rss/articles/CBMilwFBVV95cUxQZmdFcDVaNWpvUDV1VGx1YTRPM2tKWFR2S3dPT2NaR2l4X1FpdE1RZlZRV0dEakpLS1BPSEtRVGNqTzQ5aGNaOW9ySjJXZ3BkUjdKYmJHV0ttQTJIdXJxSWV1QjE4MmloRDNpa0cyOGhwWEVSRkNPV1ZrM0dHS000ZFUwR1h5aUJxYVdIQV80ZkRkLWhVRTNV?oc=5" target="_blank">What Time Of Year Is Dengue Most Common In India? Measures To Stay Safe</a>&nbsp;&nbsp;<font color="#6f6f6f">OnlyMyHealth<…	what time of year is dengue most common in india measures to stay safe onlymyhealth	a href target_blankwhat time of year is dengue most common in india measures to stay safeanbspnbspfont color6f6f6fonlymyhealthfont
dengue India	Dengue: Heavy rains during July 2023 led to outbreaks across India - Down To Earth	https://news.google.com/rss/articles/CBMiuAFBVV95cUxNeUhtNGlHdmFlRFFiYklXNURBOVZQeFItREZZOTlHb19rY3BhWVpQRE5faWZLc0hOTWhLNEJJZDVoLXVpdGNadlRlcTlTX1dSNUdiN3dMV013Qms5OHoxazc1akJ1TUZMenpNanRXTkNrcTlETElqR3Q2WGhaYi1pSkh5aElpdktYYmZ3WEdRNVZVczZuLV82SlpFZTN5akQyOHE2VDlJTU1EVzR6RHZ3MTRndmNJQzQy0gHGAUFVX3lxTE1hQk00MXA1a1JLUHlsbjFwclY1LW5HMXFiZHpJTVVqWlRNU1liRmRxOXlTNm1XekdMSHZiaml6RGZyQ2NySE9UVm5mdno2S1…	2023-09-29	<a href="https://news.google.com/rss/articles/CBMiuAFBVV95cUxNeUhtNGlHdmFlRFFiYklXNURBOVZQeFItREZZOTlHb19rY3BhWVpQRE5faWZLc0hOTWhLNEJJZDVoLXVpdGNadlRlcTlTX1dSNUdiN3dMV013Qms5OHoxazc1akJ1TUZMenpNanRXTkNrcTlETElqR3Q2WGhaYi1pSkh5aElpdktYYmZ3WEdRNVZVczZuLV82SlpFZTN5akQyOHE2VDlJTU1EVzR6RHZ3MTRndmNJQzQy0gHGAUFVX3lxTE1hQk00MXA1a1JLUHlsbjFwclY1LW5HMXFiZHpJTVVqWlRNU1liRmRxOXlTNm1XekdMSHZiaml6RGZyQ2NySE9UV…	dengue heavy rains during july 2023 led to outbreaks across india down to earth	a href target_blankdengue heavy rains during july 2023 led to outbreaks across indiaanbspnbspfont color6f6f6fdown to earthfont
dengue India	Lab-grown special mosquitoes can be the secret weapon to fight dengue - Mongabay-India	https://news.google.com/rss/articles/CBMiqAFBVV95cUxQU3RnQjE4ZFI0UXNCMnZsTXh5S1djUFhDS0NsV2FINWNJSEx1UU9VZVFRNW9CNndLNUZObk1WOHM1UEFnUmpoZ1huSTg1R1otdzNkNzduMUpEUGdDUWc4OENmOUpXTENLQTRib3VBUnJxR2ZwZkR0Y3B3U1dfMDZlQUZxYzlkRWs5VWgxRGl0Yjdwbkx1RVZqX05rbHNzQWZJZnFGNU0ydmI?oc=5	2023-07-20	<a href="https://news.google.com/rss/articles/CBMiqAFBVV95cUxQU3RnQjE4ZFI0UXNCMnZsTXh5S1djUFhDS0NsV2FINWNJSEx1UU9VZVFRNW9CNndLNUZObk1WOHM1UEFnUmpoZ1huSTg1R1otdzNkNzduMUpEUGdDUWc4OENmOUpXTENLQTRib3VBUnJxR2ZwZkR0Y3B3U1dfMDZlQUZxYzlkRWs5VWgxRGl0Yjdwbkx1RVZqX05rbHNzQWZJZnFGNU0ydmI?oc=5" target="_blank">Lab-grown special mosquitoes can be the secret weapon to fight dengue</a>&nbsp;&nbsp;<font color="#…	labgrown special mosquitoes can be the secret weapon to fight dengue mongabayindia	a href target_blanklabgrown special mosquitoes can be the secret weapon to fight dengueanbspnbspfont color6f6f6fmongabayindiafont
dengue India	How rising dengue burden is costing India and Sri Lanka billions - India Today	https://news.google.com/rss/articles/CBMivwFBVV95cUxNUXpsV0k1SjVVU25qSkZaM3dqbFloa2ZuZUxOWWhtYXhOc295eWdIRHFJLXN0VXM5QURmcWFYOXV2NzBJa3RYc3BHclhOMzBCMWU1VkxlYkNYYzBWS0NoWlphUUFTa1pUeHk2Qk4tbDZ5MGY5dlQ5cDhiQzdGRE1JLVBoQUk3Q3dNMDZXZVhxN1NqYjdmcmxGd004Y2djN0FTdkZZV1l0RElKSUNiZ1FGcS02dEV5MHBLQlluZGYxWdIBxAFBVV95cUxNVmZRYmpqcmlBbU9zcVJoeEp0WUhZWkk5SHpYOW9sX25URUlfZ2lVMy1JT1NuOExiamFKM19HTVZra0pzWl9rNW…	2024-03-19	<a href="https://news.google.com/rss/articles/CBMivwFBVV95cUxNUXpsV0k1SjVVU25qSkZaM3dqbFloa2ZuZUxOWWhtYXhOc295eWdIRHFJLXN0VXM5QURmcWFYOXV2NzBJa3RYc3BHclhOMzBCMWU1VkxlYkNYYzBWS0NoWlphUUFTa1pUeHk2Qk4tbDZ5MGY5dlQ5cDhiQzdGRE1JLVBoQUk3Q3dNMDZXZVhxN1NqYjdmcmxGd004Y2djN0FTdkZZV1l0RElKSUNiZ1FGcS02dEV5MHBLQlluZGYxWdIBxAFBVV95cUxNVmZRYmpqcmlBbU9zcVJoeEp0WUhZWkk5SHpYOW9sX25URUlfZ2lVMy1JT1NuOExiamFKM19HTVZra…	how rising dengue burden is costing india and sri lanka billions india today	a href target_blankhow rising dengue burden is costing india and sri lanka billionsanbspnbspfont color6f6f6findia todayfont
dengue India	Pune-based Serum Institute to soon start Phase I & II trials of dengue vaccine in India - Hindustan Times	https://news.google.com/rss/articles/CBMi6AFBVV95cUxOTWVNLU1uM05UTWh0RVpCM1ZDZlpWRDduRWZ5M0lGRy1sd2s0Mlluc1ZYQ05SQVAzdUxPSHRSZnl1aWdkQm5QdndTR3Q5QXNHblJNOW1UbkJJOTNlcjJPajFHMEExM1VCUXhZQm51RXJCTkd2dHQ1YXdYLWFLUmNlMXZ4Z2YxME9iT2RzYlAtaDQxRG9tZHdQUWZTamp5aHVOaGRxS0Y5ZEp4SEtoNVVKRjJQb09tZzRmV2E0cm1SMWtuNWNhMVFLc1RiWDRZZGllM3ZZY1hJdVNFRGIwaWJoVE9hQkdhMGlG?oc=5	2023-11-27	<a href="https://news.google.com/rss/articles/CBMi6AFBVV95cUxOTWVNLU1uM05UTWh0RVpCM1ZDZlpWRDduRWZ5M0lGRy1sd2s0Mlluc1ZYQ05SQVAzdUxPSHRSZnl1aWdkQm5QdndTR3Q5QXNHblJNOW1UbkJJOTNlcjJPajFHMEExM1VCUXhZQm51RXJCTkd2dHQ1YXdYLWFLUmNlMXZ4Z2YxME9iT2RzYlAtaDQxRG9tZHdQUWZTamp5aHVOaGRxS0Y5ZEp4SEtoNVVKRjJQb09tZzRmV2E0cm1SMWtuNWNhMVFLc1RiWDRZZGllM3ZZY1hJdVNFRGIwaWJoVE9hQkdhMGlG?oc=5" target="_blank">Pune-based Ser…	punebased serum institute to soon start phase i ii trials of dengue vaccine in india hindustan times	a href target_blankpunebased serum institute to soon start phase i ii trials of dengue vaccine in indiaanbspnbspfont color6f6f6fhindustan timesfont
dengue India	Epidemiology of dengue in SAARC territory: a systematic review and meta-analysis - Parasites & Vectors	https://news.google.com/rss/articles/CBMiiAFBVV95cUxNU1dYOXA0ejJZdmJvR3hCTGdianctOG5uRHM5U0hVaFRDZ0ZzY0REZjIyZTd5b0ZPVjFWaXFTSGtFc2ZxbXdHUHFUNy1MVG1CSC02Wm5aQ0lydGdyc3lfV0ttTXVfQmlWaDI4M3F2cU04ZGQyM2k0X1dVdm1peW5zRFpyN0lTSGFi?oc=5	2022-10-24	<a href="https://news.google.com/rss/articles/CBMiiAFBVV95cUxNU1dYOXA0ejJZdmJvR3hCTGdianctOG5uRHM5U0hVaFRDZ0ZzY0REZjIyZTd5b0ZPVjFWaXFTSGtFc2ZxbXdHUHFUNy1MVG1CSC02Wm5aQ0lydGdyc3lfV0ttTXVfQmlWaDI4M3F2cU04ZGQyM2k0X1dVdm1peW5zRFpyN0lTSGFi?oc=5" target="_blank">Epidemiology of dengue in SAARC territory: a systematic review and meta-analysis</a>&nbsp;&nbsp;<font color="#6f6f6f">Parasites & Vectors</fon…	epidemiology of dengue in saarc territory a systematic review and metaanalysis parasites vectors	a href target_blankepidemiology of dengue in saarc territory a systematic review and metaanalysisanbspnbspfont color6f6f6fparasites vectorsfont
dengue India	Dr. Mansukh Mandaviya reviews Situation and Preparedness status of public health system for Prevention, Containment and Management in view of Rising Dengue Cases in the country - PIB	https://news.google.com/rss/articles/CBMiaEFVX3lxTE1NUHF4ZVA2a0tpaDdqWTViNy1TR210UnJPdzA2QXBBcTBPcV9DRXhiQmNFNDVKaHVXbGtiRU95a1I0VVBSMGxPX29MdXpZSzBJS1BrOUJvb3ZZbmR0NFQzX3hzbmVZZ3Ay?oc=5	2023-09-27	<a href="https://news.google.com/rss/articles/CBMiaEFVX3lxTE1NUHF4ZVA2a0tpaDdqWTViNy1TR210UnJPdzA2QXBBcTBPcV9DRXhiQmNFNDVKaHVXbGtiRU95a1I0VVBSMGxPX29MdXpZSzBJS1BrOUJvb3ZZbmR0NFQzX3hzbmVZZ3Ay?oc=5" target="_blank">Dr. Mansukh Mandaviya reviews Situation and Preparedness status of public health system for Prevention, Containment and Management in view of Rising Dengue Cases in the country</a>&nbsp;…	dr mansukh mandaviya reviews situation and preparedness status of public health system for prevention containment and management in view of rising dengue cases in the country pib	a href target_blankdr mansukh mandaviya reviews situation and preparedness status of public health system for prevention containment and management in view of rising dengue cases in the countryanbspnbspfont color6f6f6fpibfont
dengue India	India's Dengue Epidemic Took Decades to Develop - Vax-Before-Travel	https://news.google.com/rss/articles/CBMigwFBVV95cUxNV3JlWFFISVZCQVE4Z1Q3LUt1bm5QNW40WnlOZmJwMDdfQ2VVVEJuNUM2RlpXSS1peS1lQklYaUk0Y2lTUFRDTzFIQ2lXcDRyTFh4bGtPLTc2OGRSNjZNai1BS1NQc3Ztb0RCN3J6dkhSamJ2ZkUyckdSTlFkeTc5c0RXdw?oc=5	2023-05-02	<a href="https://news.google.com/rss/articles/CBMigwFBVV95cUxNV3JlWFFISVZCQVE4Z1Q3LUt1bm5QNW40WnlOZmJwMDdfQ2VVVEJuNUM2RlpXSS1peS1lQklYaUk0Y2lTUFRDTzFIQ2lXcDRyTFh4bGtPLTc2OGRSNjZNai1BS1NQc3Ztb0RCN3J6dkhSamJ2ZkUyckdSTlFkeTc5c0RXdw?oc=5" target="_blank">India's Dengue Epidemic Took Decades to Develop</a>&nbsp;&nbsp;<font color="#6f6f6f">Vax-Before-Travel</font>	indias dengue epidemic took decades to develop vaxbeforetravel	a href target_blankindias dengue epidemic took decades to developanbspnbspfont color6f6f6fvaxbeforetravelfont
dengue India	When it comes to a dengue vaccine, we might have to accept imperfection - Nature	https://news.google.com/rss/articles/CBMiX0FVX3lxTFBEdHFhc0VLLU5mWnJTNXJWSkpGeElMS0VOTUZWaHhIX2ZmcXN5aHZ2NnNGWndESDhOMlBnVElUUFllQjBLVWU5R1M3TWQ4d1BEVVIzbWlnRC1LWWpaV3VR?oc=5	2023-07-12	<a href="https://news.google.com/rss/articles/CBMiX0FVX3lxTFBEdHFhc0VLLU5mWnJTNXJWSkpGeElMS0VOTUZWaHhIX2ZmcXN5aHZ2NnNGWndESDhOMlBnVElUUFllQjBLVWU5R1M3TWQ4d1BEVVIzbWlnRC1LWWpaV3VR?oc=5" target="_blank">When it comes to a dengue vaccine, we might have to accept imperfection</a>&nbsp;&nbsp;<font color="#6f6f6f">Nature</font>	when it comes to a dengue vaccine we might have to accept imperfection nature	a href target_blankwhen it comes to a dengue vaccine we might have to accept imperfectionanbspnbspfont color6f6f6fnaturefont
dengue India	Vaccine for dengue may be available commercially by mid-2026 - The Hindu	https://news.google.com/rss/articles/CBMivwFBVV95cUxOWTRNTmdNdHM1Y0dqeEtwTlE5Q29tX2tqX3dMV3h3ZkxOTnh6OGJ5b2g2LUVEQk1MdlVCblgwRlFSTmQyaHQxRkMzT2pYTlE1LXY3YXVqUHdOOFMzNnRYSEhEUENSeWt5dHhxSXZ6WVk1U0lNLWNMNWJXM2wzdGtqcTVaNThsSS0xaEZjMElrT3lIdUNnUjIySmd2dG83T3F3UXZicWU4V2ZhQzdaYXJ3U25Rbmtna2g4bnNHRVVEa9IBxgFBVV95cUxPRTFVa05MLTMtTkRCb19FV3pQYlFYRkdJWUIwbjVDMDFaRXE0NFY4SFFQbWlxMnpSTjcwX29BZGNid195ZXhRdD…	2024-03-18	<a href="https://news.google.com/rss/articles/CBMivwFBVV95cUxOWTRNTmdNdHM1Y0dqeEtwTlE5Q29tX2tqX3dMV3h3ZkxOTnh6OGJ5b2g2LUVEQk1MdlVCblgwRlFSTmQyaHQxRkMzT2pYTlE1LXY3YXVqUHdOOFMzNnRYSEhEUENSeWt5dHhxSXZ6WVk1U0lNLWNMNWJXM2wzdGtqcTVaNThsSS0xaEZjMElrT3lIdUNnUjIySmd2dG83T3F3UXZicWU4V2ZhQzdaYXJ3U25Rbmtna2g4bnNHRVVEa9IBxgFBVV95cUxPRTFVa05MLTMtTkRCb19FV3pQYlFYRkdJWUIwbjVDMDFaRXE0NFY4SFFQbWlxMnpSTjcwX29BZGNid…	vaccine for dengue may be available commercially by mid2026 the hindu	a href target_blankvaccine for dengue may be available commercially by mid2026anbspnbspfont color6f6f6fthe hindufont
dengue India	Symptoms of dengue fever and how to treat it at home - Times of India	https://news.google.com/rss/articles/CBMi5wFBVV95cUxQanpsb3U5QWxFZDJuVnVhVVFOaS1aMkVXTUU2bXY3S2p5Zm82elpXS3pUeFVIWlJfc05EV0Q2SFJTN0tnMW9GWnhBVXV3QnlSaXlNMU5MYTA5UlJjb215dmFVMExyOXRNMUYtbWgwd3VNd0VUVmpLTDhjcC1RUWdPc0NsSUNHeG9DRmZjM0RMNEtTM29MaXE2Wk5aNGhrQWlRVkxXN3drZEJnWUFCXzdvVDBhTjZpem9LT1NsMlZFUUhkVU5OekFFYmdrdm9kTHJNbWUyaDIwdjA0UWV6ZE45NjZGQUdweGPSAewBQVVfeXFMUDFlRGpydmh6clItczVtNllzVTdwNWV5Wk…	2023-09-27	<a href="https://news.google.com/rss/articles/CBMi5wFBVV95cUxQanpsb3U5QWxFZDJuVnVhVVFOaS1aMkVXTUU2bXY3S2p5Zm82elpXS3pUeFVIWlJfc05EV0Q2SFJTN0tnMW9GWnhBVXV3QnlSaXlNMU5MYTA5UlJjb215dmFVMExyOXRNMUYtbWgwd3VNd0VUVmpLTDhjcC1RUWdPc0NsSUNHeG9DRmZjM0RMNEtTM29MaXE2Wk5aNGhrQWlRVkxXN3drZEJnWUFCXzdvVDBhTjZpem9LT1NsMlZFUUhkVU5OekFFYmdrdm9kTHJNbWUyaDIwdjA0UWV6ZE45NjZGQUdweGPSAewBQVVfeXFMUDFlRGpydmh6clItczVtNllzV…	symptoms of dengue fever and how to treat it at home times of india	a href target_blanksymptoms of dengue fever and how to treat it at homeanbspnbspfont color6f6f6ftimes of indiafont
dengue India	Dengue fear grips India as receding flood water may act as a catalyst - India Today	https://news.google.com/rss/articles/CBMiwgFBVV95cUxOUWh6RTZ0SkdleE05WWZKRXpPb0JFOVFyZzVWazVHQ3JfS2VVVlpyQjVYbVk1Uml0YlBjMVJYU0RCaEQ1N3NtZHE5S0MxU2R0bFF1TnVmU1VWS0V4QjVvRzA2NHpTRjhlU20wZVZacDFqaVJSR3p0TldnUmlqZURvX2ZpMk0xZjJTT1lVWTFXUV80eDBIRnIya3ZST0ZWX0tXS2Mwd3N3OVFLNkJxVjZ3SWt4blI0cGhvVzV6YjV3dFVod9IBxwFBVV95cUxQRWpSMFhyNHc2T0tvaFRBdExZMlhwVzZMejFweWpKeXA5V2VDNTRYMjFHRVUxUC1FOGtTN0NROHlJemxacj…	2023-08-01	<a href="https://news.google.com/rss/articles/CBMiwgFBVV95cUxOUWh6RTZ0SkdleE05WWZKRXpPb0JFOVFyZzVWazVHQ3JfS2VVVlpyQjVYbVk1Uml0YlBjMVJYU0RCaEQ1N3NtZHE5S0MxU2R0bFF1TnVmU1VWS0V4QjVvRzA2NHpTRjhlU20wZVZacDFqaVJSR3p0TldnUmlqZURvX2ZpMk0xZjJTT1lVWTFXUV80eDBIRnIya3ZST0ZWX0tXS2Mwd3N3OVFLNkJxVjZ3SWt4blI0cGhvVzV6YjV3dFVod9IBxwFBVV95cUxQRWpSMFhyNHc2T0tvaFRBdExZMlhwVzZMejFweWpKeXA5V2VDNTRYMjFHRVUxUC1FOGtTN0NRO…	dengue fear grips india as receding flood water may act as a catalyst india today	a href target_blankdengue fear grips india as receding flood water may act as a catalystanbspnbspfont color6f6f6findia todayfont
dengue India	Delhi sees dengue spike — nearly 5,000 cases so far, highest in 5 years - The Indian Express	https://news.google.com/rss/articles/CBMiwAFBVV95cUxQcEI5Z2lBMEx1WUNXSHdqZEpNemxpaDFxUVR6eW84RlNnSTZULUl4dk9NUnA5empqaTBrekhmZ1dnZkRCZnNndXY1bU5DVGVCeV9EeUc3Z1lyNkxielM4MS02ZllqTXRLZkZqbWF2ejNDbG01clpfN0h5YWE3WG9EM2lzTU53OWVsbWpjbXlVTlJVallneWFmeW5Sekk4cTIyQXc3WGxscHVZNHg5SmNNWW4tOURkQVZtb083VXpreWfSAccBQVVfeXFMT2VDa3pTR0YydnBrT3E4X1pORnRwandQUnRka1NXUVVGVUF5blFTSDBSa2RyajJ4MzZSUW96WW9XazVXa3BiUX…	2023-10-25	<a href="https://news.google.com/rss/articles/CBMiwAFBVV95cUxQcEI5Z2lBMEx1WUNXSHdqZEpNemxpaDFxUVR6eW84RlNnSTZULUl4dk9NUnA5empqaTBrekhmZ1dnZkRCZnNndXY1bU5DVGVCeV9EeUc3Z1lyNkxielM4MS02ZllqTXRLZkZqbWF2ejNDbG01clpfN0h5YWE3WG9EM2lzTU53OWVsbWpjbXlVTlJVallneWFmeW5Sekk4cTIyQXc3WGxscHVZNHg5SmNNWW4tOURkQVZtb083VXpreWfSAccBQVVfeXFMT2VDa3pTR0YydnBrT3E4X1pORnRwandQUnRka1NXUVVGVUF5blFTSDBSa2RyajJ4MzZSUW96WW9Xa…	delhi sees dengue spike nearly 5000 cases so far highest in 5 years the indian express	a href target_blankdelhi sees dengue spike nearly 5000 cases so far highest in 5 yearsanbspnbspfont color6f6f6fthe indian expressfont
dengue India	Debunking dengue myths in India: Separating fact from fiction - Times of India	https://news.google.com/rss/articles/CBMi8gFBVV95cUxQUldOcmdCVm5DZDhrRHpObnMxdUpEcjItZHhpZmZJbkFtSlp5REhQUXRJRVFvcVpKbVhwWTZ0RHhhMW1HRGJHSzg1Y3pSSE4zWF9lSkRvLTlrQ2stb0xrM0U4UDU1bzJuQ2E3aURub1FHb0p5dTd3c3h5aTlzYmREOEJmWHNaeXQ1UFdJSVhaeWRNVEpUQ2dBeU85U0wtNVU1WmxOX3dtOFlhcGJhLVMxSHNmTHlsa0tYQlk3aFVmMEpsOWM4aHZNcURIU0szbzAtcUdCT3dRUkN3NUFpMjdMSmVIZFAwOWZaaUJIN1pNQmQwQdIB9wFBVV95cUxOOUNPOTdHVFJZOFVKVD…	2024-05-16	<a href="https://news.google.com/rss/articles/CBMi8gFBVV95cUxQUldOcmdCVm5DZDhrRHpObnMxdUpEcjItZHhpZmZJbkFtSlp5REhQUXRJRVFvcVpKbVhwWTZ0RHhhMW1HRGJHSzg1Y3pSSE4zWF9lSkRvLTlrQ2stb0xrM0U4UDU1bzJuQ2E3aURub1FHb0p5dTd3c3h5aTlzYmREOEJmWHNaeXQ1UFdJSVhaeWRNVEpUQ2dBeU85U0wtNVU1WmxOX3dtOFlhcGJhLVMxSHNmTHlsa0tYQlk3aFVmMEpsOWM4aHZNcURIU0szbzAtcUdCT3dRUkN3NUFpMjdMSmVIZFAwOWZaaUJIN1pNQmQwQdIB9wFBVV95cUxOOUNPOTdHV…	debunking dengue myths in india separating fact from fiction times of india	a href target_blankdebunking dengue myths in india separating fact from fictionanbspnbspfont color6f6f6ftimes of indiafont
dengue India	New study reveals impact of prior infections on dengue virus evolution in India - The Hindu	https://news.google.com/rss/articles/CBMiugFBVV95cUxPWFBUSXdtdTdKOWN1Uk9WNzB5WmhHcjZvVzVRZGRYN1RCaHNPRTNBUl9IQ2ZDT1BmRHlSaXcxUUtwd183M1g4TnBLY2JDXzBFMVRmcUpGY2VIZGItOE5scDliWGdzRlMzckZxOHFNbGxyN19MMUdmemVqWmlkWDdCNHlpaW5ibi1La1FMZnRvQmtxSHlrT092MFNPQnRUbjNhLTRIajJmbnE4MTNkUGlNekFIeVFQbzF3SUHSAcABQVVfeXFMT3N4NnVqdlloYV9fZzV6MWlPSXlHeko3WHMyX0F3elZ3b1VHRmRYdWZFMGh6Q00zZGp2VFNDU1I2a05MdDZ3aDVjM1RSTE…	2023-04-08	<a href="https://news.google.com/rss/articles/CBMiugFBVV95cUxPWFBUSXdtdTdKOWN1Uk9WNzB5WmhHcjZvVzVRZGRYN1RCaHNPRTNBUl9IQ2ZDT1BmRHlSaXcxUUtwd183M1g4TnBLY2JDXzBFMVRmcUpGY2VIZGItOE5scDliWGdzRlMzckZxOHFNbGxyN19MMUdmemVqWmlkWDdCNHlpaW5ibi1La1FMZnRvQmtxSHlrT092MFNPQnRUbjNhLTRIajJmbnE4MTNkUGlNekFIeVFQbzF3SUHSAcABQVVfeXFMT3N4NnVqdlloYV9fZzV6MWlPSXlHeko3WHMyX0F3elZ3b1VHRmRYdWZFMGh6Q00zZGp2VFNDU1I2a05MdDZ3a…	new study reveals impact of prior infections on dengue virus evolution in india the hindu	a href target_blanknew study reveals impact of prior infections on dengue virus evolution in indiaanbspnbspfont color6f6f6fthe hindufont
dengue India	Dengue spikes: the view from West Bengal - Gavi, the Vaccine Alliance	https://news.google.com/rss/articles/CBMickFVX3lxTE50bUhTckt2dzBiNjBkWUo5bDlEeUVjTUJEaUFhdlhjNXhWSnFJbWJvRDZrM0hfbTRfY2ZBaXQzcTBWOG93SlVUVndnYjc5LU5peDAwcG1kbzJYZmw2TXp1STFaNk40WTY4UlhPRkhXUk9Jdw?oc=5	2023-12-01	<a href="https://news.google.com/rss/articles/CBMickFVX3lxTE50bUhTckt2dzBiNjBkWUo5bDlEeUVjTUJEaUFhdlhjNXhWSnFJbWJvRDZrM0hfbTRfY2ZBaXQzcTBWOG93SlVUVndnYjc5LU5peDAwcG1kbzJYZmw2TXp1STFaNk40WTY4UlhPRkhXUk9Jdw?oc=5" target="_blank">Dengue spikes: the view from West Bengal</a>&nbsp;&nbsp;<font color="#6f6f6f">Gavi, the Vaccine Alliance</font>	dengue spikes the view from west bengal gavi the vaccine alliance	a href target_blankdengue spikes the view from west bengalanbspnbspfont color6f6f6fgavi the vaccine alliancefont
dengue India	Dengue cases on the rise: Experts share tips for treatment at home - India Today	https://news.google.com/rss/articles/CBMiwAFBVV95cUxNUzJ5WHRyWnF6ZVB4UjlaaEo3MFI3NTFCRXczUDNtSm9FQlNmM2dZVUp5bTdtSkdGbnM5Rzcwd25oVUhrWENMZFFlV1dESWJUZ21Fc0Z0bzhERHl3Mk41RWVBZVp4S2EyUWZQdXZGbHE2cEstcXlQV3E0dXM1NmJYNndJaG91cWJVazFCRV9pMEszaG9sdFhjSGRMNjQ0YUllelNkY094NmdyRnYzRHlwOUlHeFpNRXl2TUYzSUdNTnXSAcYBQVVfeXFMTk8tVmJUQlU5TjR2cm5KU0Z6TnNmX2twM3VqY2w5Wkw0RWZMZzJDZnFudER1ZE12MkVjVFJsTXRsSDBnVkQyeC…	2023-09-08	<a href="https://news.google.com/rss/articles/CBMiwAFBVV95cUxNUzJ5WHRyWnF6ZVB4UjlaaEo3MFI3NTFCRXczUDNtSm9FQlNmM2dZVUp5bTdtSkdGbnM5Rzcwd25oVUhrWENMZFFlV1dESWJUZ21Fc0Z0bzhERHl3Mk41RWVBZVp4S2EyUWZQdXZGbHE2cEstcXlQV3E0dXM1NmJYNndJaG91cWJVazFCRV9pMEszaG9sdFhjSGRMNjQ0YUllelNkY094NmdyRnYzRHlwOUlHeFpNRXl2TUYzSUdNTnXSAcYBQVVfeXFMTk8tVmJUQlU5TjR2cm5KU0Z6TnNmX2twM3VqY2w5Wkw0RWZMZzJDZnFudER1ZE12MkVjVFJsTXRsS…	dengue cases on the rise experts share tips for treatment at home india today	a href target_blankdengue cases on the rise experts share tips for treatment at homeanbspnbspfont color6f6f6findia todayfont
dengue India	WHO prequalifies second dengue vaccine: Know all about it - India Today	https://news.google.com/rss/articles/CBMi1AFBVV95cUxPWTgtdHBzRjMtVTFoMnI1Y0xScldwYXloTnBQdGFiclJpeGN1bmVJQm41NVVBLUJFU1FEMDBDSy1fd3NuRWtHdF9Ed0tVeDFUWU5iNWJ1VHYySGtuRTZjOExjbzZVZHAyTVE3LXpmUlVRQlRpR25wdjIwdkNPT2ZRNUtOWC1Ia2xEZVd1VFUweXJ5UFFvWGQ5T1ZBWHdWcUZrcy1LTVRrNnAxYmZJME9HQTZXODZwYnFmeHplcTVqazZSb0pqTk5PbnJxaElzN05GZ1Q5dtIB2gFBVV95cUxOdGhBSFNESl8tbGRXamNMNHl0dmZPLWF1bEF3anFsalRDYy16STR0ZTF5Vz…	2024-05-16	<a href="https://news.google.com/rss/articles/CBMi1AFBVV95cUxPWTgtdHBzRjMtVTFoMnI1Y0xScldwYXloTnBQdGFiclJpeGN1bmVJQm41NVVBLUJFU1FEMDBDSy1fd3NuRWtHdF9Ed0tVeDFUWU5iNWJ1VHYySGtuRTZjOExjbzZVZHAyTVE3LXpmUlVRQlRpR25wdjIwdkNPT2ZRNUtOWC1Ia2xEZVd1VFUweXJ5UFFvWGQ5T1ZBWHdWcUZrcy1LTVRrNnAxYmZJME9HQTZXODZwYnFmeHplcTVqazZSb0pqTk5PbnJxaElzN05GZ1Q5dtIB2gFBVV95cUxOdGhBSFNESl8tbGRXamNMNHl0dmZPLWF1bEF3anFsalRDYy16S…	who prequalifies second dengue vaccine know all about it india today	a href target_blankwho prequalifies second dengue vaccine know all about itanbspnbspfont color6f6f6findia todayfont
dengue India	Serum Institute of India looks beyond COVID with new vaccines for malaria, dengue - Reuters	https://news.google.com/rss/articles/CBMi0gFBVV95cUxNbkQ1aUdRNXNJczYyZk90MnZsQXZYZHFfMVIwdUZGdTFMSHRhd19mdTl5V3plMG5tcVVHZi11aUpHcXFSaWtHMW41bURRSHJLYk9rMkY2ZjNpRThvcVJiU3h6dk1CRXJvWmdYQ3lwc2c5RFozajZKNi0tU2FfcmRqem0yRlQ1a1l5dVdBUHNFN3VsZncyZUFZdVo4Y2VBVXVVNDBzTHZMVHpmbFU2RkdXeVpvSUZreThYZUlqRUk5Sjd1MFRUN2llUTcyMlJGQXdSaUE?oc=5	2024-03-10	<a href="https://news.google.com/rss/articles/CBMi0gFBVV95cUxNbkQ1aUdRNXNJczYyZk90MnZsQXZYZHFfMVIwdUZGdTFMSHRhd19mdTl5V3plMG5tcVVHZi11aUpHcXFSaWtHMW41bURRSHJLYk9rMkY2ZjNpRThvcVJiU3h6dk1CRXJvWmdYQ3lwc2c5RFozajZKNi0tU2FfcmRqem0yRlQ1a1l5dVdBUHNFN3VsZncyZUFZdVo4Y2VBVXVVNDBzTHZMVHpmbFU2RkdXeVpvSUZreThYZUlqRUk5Sjd1MFRUN2llUTcyMlJGQXdSaUE?oc=5" target="_blank">Serum Institute of India looks beyond COVID…	serum institute of india looks beyond covid with new vaccines for malaria dengue reuters	a href target_blankserum institute of india looks beyond covid with new vaccines for malaria dengueanbspnbspfont color6f6f6freutersfont
dengue India	Early transcriptomic host response signatures in the serum of dengue patients provides insights into clinical pathogenesis and disease severity | Scientific Reports - Nature	https://news.google.com/rss/articles/CBMiX0FVX3lxTFBfRHJGamlqWWI2cXl3cXhsZWNVbVJSMEp4Z0o2a3B3Nk5NckpTNTQxODNiSzFFQTAzdzRXVWlZOVRhZndXZ29XanQ1MjZxT2FVSG5TX3Npd3F3aWJlWGtv?oc=5	2023-08-29	<a href="https://news.google.com/rss/articles/CBMiX0FVX3lxTFBfRHJGamlqWWI2cXl3cXhsZWNVbVJSMEp4Z0o2a3B3Nk5NckpTNTQxODNiSzFFQTAzdzRXVWlZOVRhZndXZ29XanQ1MjZxT2FVSG5TX3Npd3F3aWJlWGtv?oc=5" target="_blank">Early transcriptomic host response signatures in the serum of dengue patients provides insights into clinical pathogenesis and disease severity | Scientific Reports</a>&nbsp;&nbsp;<font color="#6f6f…	early transcriptomic host response signatures in the serum of dengue patients provides insights into clinical pathogenesis and disease severity scientific reports nature	a href target_blankearly transcriptomic host response signatures in the serum of dengue patients provides insights into clinical pathogenesis and disease severity scientific reportsanbspnbspfont color6f6f6fnaturefont
dengue India	Does COVID-19 lockdowns have impacted on global dengue burden? A special focus to India - BMC Public Health	https://news.google.com/rss/articles/CBMigwFBVV95cUxOLXUzWVBnQ2cyLXlIMXhqOGQ5QVNkTnNmNnRKOVZVYVJod3dOTl9XZExNZVRoMW5DLTA3b0FhZHQ0aW52eWdZajJocTJMQVJ5bEh0ZHNlbzlBc19JaVBIdzZ0SlVLb04zSnhUX0xwWmljc2hyenl1LV9SWWJJRnZGQlFpdw?oc=5	2022-07-22	<a href="https://news.google.com/rss/articles/CBMigwFBVV95cUxOLXUzWVBnQ2cyLXlIMXhqOGQ5QVNkTnNmNnRKOVZVYVJod3dOTl9XZExNZVRoMW5DLTA3b0FhZHQ0aW52eWdZajJocTJMQVJ5bEh0ZHNlbzlBc19JaVBIdzZ0SlVLb04zSnhUX0xwWmljc2hyenl1LV9SWWJJRnZGQlFpdw?oc=5" target="_blank">Does COVID-19 lockdowns have impacted on global dengue burden? A special focus to India</a>&nbsp;&nbsp;<font color="#6f6f6f">BMC Public Health</font>	does covid19 lockdowns have impacted on global dengue burden a special focus to india bmc public health	a href target_blankdoes covid19 lockdowns have impacted on global dengue burden a special focus to indiaanbspnbspfont color6f6f6fbmc public healthfont
dengue India	Evolution, heterogeneity and global dispersal of cosmopolitan genotype of Dengue virus type 2 - Nature	https://news.google.com/rss/articles/CBMiX0FVX3lxTE4yakhKeGU0ZG00Zm96OUplaFF2NVJEdGw2Mnlka0xYa1dQaGZLNmpyWXdRWnkyVHl2elluUGhxMVEwOHBBUXYzMjhxdDVFTzJ0eFVBTnpWYV9ETDV1a0Qw?oc=5	2021-06-29	<a href="https://news.google.com/rss/articles/CBMiX0FVX3lxTE4yakhKeGU0ZG00Zm96OUplaFF2NVJEdGw2Mnlka0xYa1dQaGZLNmpyWXdRWnkyVHl2elluUGhxMVEwOHBBUXYzMjhxdDVFTzJ0eFVBTnpWYV9ETDV1a0Qw?oc=5" target="_blank">Evolution, heterogeneity and global dispersal of cosmopolitan genotype of Dengue virus type 2</a>&nbsp;&nbsp;<font color="#6f6f6f">Nature</font>	evolution heterogeneity and global dispersal of cosmopolitan genotype of dengue virus type 2 nature	a href target_blankevolution heterogeneity and global dispersal of cosmopolitan genotype of dengue virus type 2anbspnbspfont color6f6f6fnaturefont
dengue India	Indian Immunologicals targets dengue vaccine launch by Jan 2026 - Reuters	https://news.google.com/rss/articles/CBMisAFBVV95cUxPcFh2dUlTNjRQVEpPVjZwdUNncjZwQU1jVk9HNExId0RYcmxtOFNmd2xPYmZRdFVMWmI5Unl3LVBGQUctQ05MU09oOFJRazJDNkJrYzVqa05KTkotcGYwU1pHS2NOVV9BSlBhVVBDZU1ScHRmcTAxT0EyMnBZci1MZEh0Y3VoZE1XRkJFQ3FzelFsQ0RJdXNOLW9ON3ZoX3RhQ3owOUh2WDM5TUdLa0VHNA?oc=5	2023-08-24	<a href="https://news.google.com/rss/articles/CBMisAFBVV95cUxPcFh2dUlTNjRQVEpPVjZwdUNncjZwQU1jVk9HNExId0RYcmxtOFNmd2xPYmZRdFVMWmI5Unl3LVBGQUctQ05MU09oOFJRazJDNkJrYzVqa05KTkotcGYwU1pHS2NOVV9BSlBhVVBDZU1ScHRmcTAxT0EyMnBZci1MZEh0Y3VoZE1XRkJFQ3FzelFsQ0RJdXNOLW9ON3ZoX3RhQ3owOUh2WDM5TUdLa0VHNA?oc=5" target="_blank">Indian Immunologicals targets dengue vaccine launch by Jan 2026</a>&nbsp;&nbsp;<font col…	indian immunologicals targets dengue vaccine launch by jan 2026 reuters	a href target_blankindian immunologicals targets dengue vaccine launch by jan 2026anbspnbspfont color6f6f6freutersfont
dengue India	Traditional Knowledge to Contemporary Medication in the Treatment of Infectious Disease Dengue: A Review - Frontiers	https://news.google.com/rss/articles/CBMikwFBVV95cUxPTzhNbTg4c1c5SHluTlB0VnFxX014SlpnV3pyWXZMN054TjZ4a29GZm55MUFZaUlWdXJ6VjdjYWR2LWx4aXNEN3hoLWVJTXJjQUhlQ3RMRDdRQTY4dHQ2V2ZVTTVrWExjT2RJQ0ZzQ3lyWGhtNnYxYmRTejhEdHlRd3B2NnJ5TVNHLTVOdmpjaEJOckU?oc=5	2022-03-13	<a href="https://news.google.com/rss/articles/CBMikwFBVV95cUxPTzhNbTg4c1c5SHluTlB0VnFxX014SlpnV3pyWXZMN054TjZ4a29GZm55MUFZaUlWdXJ6VjdjYWR2LWx4aXNEN3hoLWVJTXJjQUhlQ3RMRDdRQTY4dHQ2V2ZVTTVrWExjT2RJQ0ZzQ3lyWGhtNnYxYmRTejhEdHlRd3B2NnJ5TVNHLTVOdmpjaEJOckU?oc=5" target="_blank">Traditional Knowledge to Contemporary Medication in the Treatment of Infectious Disease Dengue: A Review</a>&nbsp;&nbsp;<font c…	traditional knowledge to contemporary medication in the treatment of infectious disease dengue a review frontiers	a href target_blanktraditional knowledge to contemporary medication in the treatment of infectious disease dengue a reviewanbspnbspfont color6f6f6ffrontiersfont
dengue India	Japan's Takeda in regulatory talks to launch dengue vaccine in India - Reuters	https://news.google.com/rss/articles/CBMi5gFBVV95cUxQMDZGWHZkMm82WUxVVFREWG12dU83cXZRb05xRElwOG40Y0VaZzlINGRwRjhzWVphU0M0d3ExT3poYXJvVmoxWlZ2QnEzVzNRdGFlQ1NWeFhodXg1YmhERjBFMVpTaU5WYWI0UVhlTXV5YmNhR3hsMlQwNWJtazFaRTYxRndnVzhubjFvWDBMWlhwV2NGM29xRHFjcHRYWE91VDBOSDVqa0xpVHdDc1JSaTM2LVR6SnpUOVNWZ1lkTnVwcjRXMU1veGc3Rm1jVEQxTFo5WkxSQXV0UkFRNTdxb3c1aHVuUQ?oc=5	2024-02-27	<a href="https://news.google.com/rss/articles/CBMi5gFBVV95cUxQMDZGWHZkMm82WUxVVFREWG12dU83cXZRb05xRElwOG40Y0VaZzlINGRwRjhzWVphU0M0d3ExT3poYXJvVmoxWlZ2QnEzVzNRdGFlQ1NWeFhodXg1YmhERjBFMVpTaU5WYWI0UVhlTXV5YmNhR3hsMlQwNWJtazFaRTYxRndnVzhubjFvWDBMWlhwV2NGM29xRHFjcHRYWE91VDBOSDVqa0xpVHdDc1JSaTM2LVR6SnpUOVNWZ1lkTnVwcjRXMU1veGc3Rm1jVEQxTFo5WkxSQXV0UkFRNTdxb3c1aHVuUQ?oc=5" target="_blank">Japan's Takeda i…	japans takeda in regulatory talks to launch dengue vaccine in india reuters	a href target_blankjapans takeda in regulatory talks to launch dengue vaccine in indiaanbspnbspfont color6f6f6freutersfont
dengue India	Why a second dengue infection can be deadlier than the first - Gavi, the Vaccine Alliance	https://news.google.com/rss/articles/CBMiiwFBVV95cUxQbWlYQU9CR2llb0lZbEZyMTdzUXJLcjVUYmtWZGdOcGdEa3FIbnVoeVhpSVg0U2RiU3dKenFCcG13VE15WE1Sem9PRlFESlFtSzcyWUdNd3FjeHJnM2lvTk9LajROdmlPdTlfOHNSXzdJdVFkcG9TOWNZbmp4TjlnX0hfWVZNbU9NV0JJ?oc=5	2024-01-30	<a href="https://news.google.com/rss/articles/CBMiiwFBVV95cUxQbWlYQU9CR2llb0lZbEZyMTdzUXJLcjVUYmtWZGdOcGdEa3FIbnVoeVhpSVg0U2RiU3dKenFCcG13VE15WE1Sem9PRlFESlFtSzcyWUdNd3FjeHJnM2lvTk9LajROdmlPdTlfOHNSXzdJdVFkcG9TOWNZbmp4TjlnX0hfWVZNbU9NV0JJ?oc=5" target="_blank">Why a second dengue infection can be deadlier than the first</a>&nbsp;&nbsp;<font color="#6f6f6f">Gavi, the Vaccine Alliance</font>	why a second dengue infection can be deadlier than the first gavi the vaccine alliance	a href target_blankwhy a second dengue infection can be deadlier than the firstanbspnbspfont color6f6f6fgavi the vaccine alliancefont
dengue India	Dengue vaccines in India: A look at the ongoing trials and development - The Indian Express	https://news.google.com/rss/articles/CBMilgFBVV95cUxNUDZzNG5DV0NuZ2ljTU1NUFB0V2JnOG9ja3dPMGRaTjJreDdGVjdicWQ3U0RQYnUzX2EyYUhCN2R1X2F4WElEdWdyUzhiTGdTOWRuR0xZa2VLeDdkeHJMTHhvY2JUbG81Q3hnZFRVa1hUSVV1ODlvSkNWekNwUHJ2d1NmODZXVFdqNll6NXBDLWxYeUJOYWfSAZwBQVVfeXFMTUJvRUJBT3JXbE1vdWJIU01WSmdFYTBJT0J3QW9VcHR4aktRSTExM3F5dnRManhhWHVfQVBfa1JWckk2dkI5Znhwb2JkT0RFQnRZVHVxOXVqQjlDeDJVSGJ3dzB1WkZBMzEzUWo2czdJMV…	2023-08-26	<a href="https://news.google.com/rss/articles/CBMilgFBVV95cUxNUDZzNG5DV0NuZ2ljTU1NUFB0V2JnOG9ja3dPMGRaTjJreDdGVjdicWQ3U0RQYnUzX2EyYUhCN2R1X2F4WElEdWdyUzhiTGdTOWRuR0xZa2VLeDdkeHJMTHhvY2JUbG81Q3hnZFRVa1hUSVV1ODlvSkNWekNwUHJ2d1NmODZXVFdqNll6NXBDLWxYeUJOYWfSAZwBQVVfeXFMTUJvRUJBT3JXbE1vdWJIU01WSmdFYTBJT0J3QW9VcHR4aktRSTExM3F5dnRManhhWHVfQVBfa1JWckk2dkI5Znhwb2JkT0RFQnRZVHVxOXVqQjlDeDJVSGJ3dzB1WkZBMzEzU…	dengue vaccines in india a look at the ongoing trials and development the indian express	a href target_blankdengue vaccines in india a look at the ongoing trials and developmentanbspnbspfont color6f6f6fthe indian expressfont
dengue India	Dengue reinfections up, can be fatal unless treated promptly - Times of India	https://news.google.com/rss/articles/CBMixAFBVV95cUxORkpiZmd4Q2NmaDhXWEFxb2Fsc3hGWUNRMDU3cXVaV0swMHNOQ3d6M21jODBjWUVBalIwRkhVLVowLVlVUFJKRzFNaG9Ma3paaEtqNTllN0EwM0dYeXk4dnkzb0RrdVFkWnNxakhVaTRLOVpsZkFBRXBmcHY5U2V5Znlzbjg1SG9qUktMTHloR3JLLVl6MG9rMUtTeUlTSEU1UXRBNjJTLTJMa0JNYWNkZUZYUWgzQURLSF9iYnpqZEh3Ul810gHKAUFVX3lxTE5YeDhTUDZsY1k4bW5BZE1kX0NtdkVHQ2Z1cE9TYl9vZjB6SjB5bXhzQzc3YWxuSUJVMjJtMGhkNFNkTD…	2022-11-11	<a href="https://news.google.com/rss/articles/CBMixAFBVV95cUxORkpiZmd4Q2NmaDhXWEFxb2Fsc3hGWUNRMDU3cXVaV0swMHNOQ3d6M21jODBjWUVBalIwRkhVLVowLVlVUFJKRzFNaG9Ma3paaEtqNTllN0EwM0dYeXk4dnkzb0RrdVFkWnNxakhVaTRLOVpsZkFBRXBmcHY5U2V5Znlzbjg1SG9qUktMTHloR3JLLVl6MG9rMUtTeUlTSEU1UXRBNjJTLTJMa0JNYWNkZUZYUWgzQURLSF9iYnpqZEh3Ul810gHKAUFVX3lxTE5YeDhTUDZsY1k4bW5BZE1kX0NtdkVHQ2Z1cE9TYl9vZjB6SjB5bXhzQzc3YWxuSUJVMjJtM…	dengue reinfections up can be fatal unless treated promptly times of india	a href target_blankdengue reinfections up can be fatal unless treated promptlyanbspnbspfont color6f6f6ftimes of indiafont
dengue India	Dengue cases rising in India: Everything you must know about common signs, precautions & treatment - The Economic Times	https://news.google.com/rss/articles/CBMi-AFBVV95cUxONWxfcDBPb2NHODhSZUNUMFU5WjJreEF2U3FIVm9haS10d3RpWFFzdUE4cnk0UjA4NXhNNzlvRzZuRWlEV0g2RjJsa0JhRC0zdkgyTGFsTmU3eWtsVkIxOWFWSjRvUV80T3NlQTRpSmliME1lZ2VSUlZNYTNrN1Q2RVphSDA2X3RsLVFJYmxmR01pWjhDanJGbUMwNk1PZWZPcGlRV0tneDVzUzA2VDVCTk9tcXh2eWVFNlp4b3JzOW1HTkdROTZRLVgyRXFoMFVaMVRpX2d3OHFxajJQMTRZLWFUb0xyV0tKU3pjejdxX2EtTzh1QnJtUdIB_gFBVV95cUxNbFBDa3FvRm…	2022-09-27	<a href="https://news.google.com/rss/articles/CBMi-AFBVV95cUxONWxfcDBPb2NHODhSZUNUMFU5WjJreEF2U3FIVm9haS10d3RpWFFzdUE4cnk0UjA4NXhNNzlvRzZuRWlEV0g2RjJsa0JhRC0zdkgyTGFsTmU3eWtsVkIxOWFWSjRvUV80T3NlQTRpSmliME1lZ2VSUlZNYTNrN1Q2RVphSDA2X3RsLVFJYmxmR01pWjhDanJGbUMwNk1PZWZPcGlRV0tneDVzUzA2VDVCTk9tcXh2eWVFNlp4b3JzOW1HTkdROTZRLVgyRXFoMFVaMVRpX2d3OHFxajJQMTRZLWFUb0xyV0tKU3pjejdxX2EtTzh1QnJtUdIB_gFBVV95cUxNb…	dengue cases rising in india everything you must know about common signs precautions treatment the economic times	a href target_blankdengue cases rising in india everything you must know about common signs precautions treatmentanbspnbspfont color6f6f6fthe economic timesfont
dengue India	Dengue virus in India has evolved, scientists highlight urgent need for vaccine - India Today	https://news.google.com/rss/articles/CBMi0gFBVV95cUxPdkZvWHIwUEpVX01Wak9faEpwOEF0aG1FczJLZmE5TU41MnU3U09lMi0ybUVCb21mUmdxbGtYVzFsZm1ZMkFCY1FsaUI2bHRsUU52ZDBFdEhLLTdmRTJkWXhBVVBZdm5pWXR2NDd6U2hnMTRkQ1RfWFV3ZDFHaWVzYzdzVDZ3N1Z4eTBTeUViTzVNdnh6MVNDOUJyWHRmVG1vVGxYaTNFYUNRLWI0czAzcUJlb1J0MmloQlcxNFhDQkVJcnNVdXh1elJmLUVaRGEwZEHSAdcBQVVfeXFMTkJKWGlkeWFzcEduYndmQld6dV9RY3BSNWZCZ1d3dHJIT19VVThIZmowMDZIQz…	2023-05-01	<a href="https://news.google.com/rss/articles/CBMi0gFBVV95cUxPdkZvWHIwUEpVX01Wak9faEpwOEF0aG1FczJLZmE5TU41MnU3U09lMi0ybUVCb21mUmdxbGtYVzFsZm1ZMkFCY1FsaUI2bHRsUU52ZDBFdEhLLTdmRTJkWXhBVVBZdm5pWXR2NDd6U2hnMTRkQ1RfWFV3ZDFHaWVzYzdzVDZ3N1Z4eTBTeUViTzVNdnh6MVNDOUJyWHRmVG1vVGxYaTNFYUNRLWI0czAzcUJlb1J0MmloQlcxNFhDQkVJcnNVdXh1elJmLUVaRGEwZEHSAdcBQVVfeXFMTkJKWGlkeWFzcEduYndmQld6dV9RY3BSNWZCZ1d3dHJIT19VVThIZ…	dengue virus in india has evolved scientists highlight urgent need for vaccine india today	a href target_blankdengue virus in india has evolved scientists highlight urgent need for vaccineanbspnbspfont color6f6f6findia todayfont
dengue India	Dengue NS1 antigen kit shows high sensitivity for detection of recombinant dengue virus-2 NS1 antigen spiked with Aedes aegypti mosquitoes - Nature	https://news.google.com/rss/articles/CBMiX0FVX3lxTE9ERzBwSmszc3RTU0dock0yS2Z3UDVYNTJZLXJkN3g0ZTB6RHhIQkx0T3UyN2k1VWZXZG5TS2c4cGtCdXZZekRLS3lwX1RpejRyMHBnSW9UQVhGbm1QaV80?oc=5	2021-12-08	<a href="https://news.google.com/rss/articles/CBMiX0FVX3lxTE9ERzBwSmszc3RTU0dock0yS2Z3UDVYNTJZLXJkN3g0ZTB6RHhIQkx0T3UyN2k1VWZXZG5TS2c4cGtCdXZZekRLS3lwX1RpejRyMHBnSW9UQVhGbm1QaV80?oc=5" target="_blank">Dengue NS1 antigen kit shows high sensitivity for detection of recombinant dengue virus-2 NS1 antigen spiked with Aedes aegypti mosquitoes</a>&nbsp;&nbsp;<font color="#6f6f6f">Nature</font>	dengue ns1 antigen kit shows high sensitivity for detection of recombinant dengue virus2 ns1 antigen spiked with aedes aegypti mosquitoes nature	a href target_blankdengue ns1 antigen kit shows high sensitivity for detection of recombinant dengue virus2 ns1 antigen spiked with aedes aegypti mosquitoesanbspnbspfont color6f6f6fnaturefont
dengue India	Gill down with dengue, but not yet ruled out of India's World Cup opener vs Australia - ESPNcricinfo	https://news.google.com/rss/articles/CBMixgFBVV95cUxOLTNmUk1Nd1FVYkJWODY0UWthZ1RSVHFFcURINmpiZmxXU011UjNqTUgwS3pDRmFteDZNWU01QXlRSlM4RUZnSENuUGZSSDE2Yng3TDBodE56X0VoeVBpY3JXT25vdHVLQ1lvazRySlVrYkhnY1JveTlmVDNxVDZoYWU3RERJX0h2aktGUkRiVmhjY1EyZ0hXeGwzOFBtSlI2Q2hGYl9QOFdybmNsTmYxQTJKRmppYnE3VFZhN0NvV1dBZFozekHSAdcBQVVfeXFMTmlmSTNnNmIwaWlMRUQ5TTY1QzNVRXNnQU9KcEpXOVZJQWVjM1JqUGthemx6Rmt0OGJnZlVENXZmS1…	2023-10-05	<a href="https://news.google.com/rss/articles/CBMixgFBVV95cUxOLTNmUk1Nd1FVYkJWODY0UWthZ1RSVHFFcURINmpiZmxXU011UjNqTUgwS3pDRmFteDZNWU01QXlRSlM4RUZnSENuUGZSSDE2Yng3TDBodE56X0VoeVBpY3JXT25vdHVLQ1lvazRySlVrYkhnY1JveTlmVDNxVDZoYWU3RERJX0h2aktGUkRiVmhjY1EyZ0hXeGwzOFBtSlI2Q2hGYl9QOFdybmNsTmYxQTJKRmppYnE3VFZhN0NvV1dBZFozekHSAdcBQVVfeXFMTmlmSTNnNmIwaWlMRUQ5TTY1QzNVRXNnQU9KcEpXOVZJQWVjM1JqUGthemx6Rmt0OGJnZ…	gill down with dengue but not yet ruled out of indias world cup opener vs australia espncricinfo	a href target_blankgill down with dengue but not yet ruled out of indias world cup opener vs australiaanbspnbspfont color6f6f6fespncricinfofont
dengue India	How to stay safe from dengue during monsoon rains - India Today	https://news.google.com/rss/articles/CBMiqwFBVV95cUxPUkp3dHNPTExkbFZWbWpESmNKM1RNdlR5NU9XYXFZb01mU19uTXR1QkhWNzZtNXFpbXJ6Ml8zUG1yLUJzbG40TWM4NlZjdDhFeUxmNjB3enZ3aFV0WjVqT2JOZE13ZmNjdmNia2R3RjZuZkhzUlpaTl83aG56Z2J2b2k1NkwtT09tWkRPT1JjZVpnSVZEdmN3TlJja1ZvVXBNT0N6ODlSdzVDemvSAbABQVVfeXFMTWRwTFpvOFlacVhxNWFNM2k0NDB2ZzZNc1dnOVd0dEdHSUtVUFR5NkFVVHJvTWlLMWExV2o1clFfUWRuSkwyS2hRU3NvZ2FhY09TRng0UC1ibzBuY1…	2023-07-12	<a href="https://news.google.com/rss/articles/CBMiqwFBVV95cUxPUkp3dHNPTExkbFZWbWpESmNKM1RNdlR5NU9XYXFZb01mU19uTXR1QkhWNzZtNXFpbXJ6Ml8zUG1yLUJzbG40TWM4NlZjdDhFeUxmNjB3enZ3aFV0WjVqT2JOZE13ZmNjdmNia2R3RjZuZkhzUlpaTl83aG56Z2J2b2k1NkwtT09tWkRPT1JjZVpnSVZEdmN3TlJja1ZvVXBNT0N6ODlSdzVDemvSAbABQVVfeXFMTWRwTFpvOFlacVhxNWFNM2k0NDB2ZzZNc1dnOVd0dEdHSUtVUFR5NkFVVHJvTWlLMWExV2o1clFfUWRuSkwyS2hRU3NvZ2FhY09TRng0U…	how to stay safe from dengue during monsoon rains india today	a href target_blankhow to stay safe from dengue during monsoon rainsanbspnbspfont color6f6f6findia todayfont
dengue India	English Releases - PIB	https://news.google.com/rss/articles/CBMibEFVX3lxTFA5MlI1RXdrb1N3V3ZCZDZIekJvOGYyT2tSdm9WdDFMWC01S2lRaDBCVXlBcHdDS0NkQ2lXYlhlRjZWTldlejVSaUMxT2FyT1p6MTFPbG9hcnNzYlg3Umk2bnN2NWkxTWlESEt2SQ?oc=5	2023-03-22	<a href="https://news.google.com/rss/articles/CBMibEFVX3lxTFA5MlI1RXdrb1N3V3ZCZDZIekJvOGYyT2tSdm9WdDFMWC01S2lRaDBCVXlBcHdDS0NkQ2lXYlhlRjZWTldlejVSaUMxT2FyT1p6MTFPbG9hcnNzYlg3Umk2bnN2NWkxTWlESEt2SQ?oc=5" target="_blank">English Releases</a>&nbsp;&nbsp;<font color="#6f6f6f">PIB</font>	english releases pib	a href target_blankenglish releasesanbspnbspfont color6f6f6fpibfont
dengue India	IISc's computational analysis throws light on how dengue virus evolved in India - The Economic Times	https://news.google.com/rss/articles/CBMi2gFBVV95cUxQOUlzRnN4VlBMT0ZmMFFLT1dVVHpqWTROQ3d0OU1PM2lWNlVHTmhkckpic05EUWQ4TDNyX3ctQ1hfZ3RCVFNJZXpSWU1kV1ZHN3BBV0s1eVZUREZXU2JoNXI2Z3U3aVFlUUdBME5CLTlsaWVWOThRcld1eUg1ZnFyQ0o0ZDNPeGVyZTZXalljVFhMSFBSNVhkUW1wRXR2LV9UOVB0ZDNmMlQwd2tJX3VTZU9xRmhzQjlwRHdPWHFJbEZUc2ZiZzNWeVlUMzBxMHhIaEY1a1JzbHQ0UdIB3wFBVV95cUxNeV9XZlpPUW4wbm9PYnlkcEhUeVZEVDAySTNOM3Uzd3RkanVPQU…	2023-05-01	<a href="https://news.google.com/rss/articles/CBMi2gFBVV95cUxQOUlzRnN4VlBMT0ZmMFFLT1dVVHpqWTROQ3d0OU1PM2lWNlVHTmhkckpic05EUWQ4TDNyX3ctQ1hfZ3RCVFNJZXpSWU1kV1ZHN3BBV0s1eVZUREZXU2JoNXI2Z3U3aVFlUUdBME5CLTlsaWVWOThRcld1eUg1ZnFyQ0o0ZDNPeGVyZTZXalljVFhMSFBSNVhkUW1wRXR2LV9UOVB0ZDNmMlQwd2tJX3VTZU9xRmhzQjlwRHdPWHFJbEZUc2ZiZzNWeVlUMzBxMHhIaEY1a1JzbHQ0UdIB3wFBVV95cUxNeV9XZlpPUW4wbm9PYnlkcEhUeVZEVDAySTNOM3Uzd…	iiscs computational analysis throws light on how dengue virus evolved in india the economic times	a href target_blankiiscs computational analysis throws light on how dengue virus evolved in indiaanbspnbspfont color6f6f6fthe economic timesfont
dengue India	A Retrospective Study of Climate Change Affecting Dengue: Evidences, Challenges and Future Directions - Frontiers	https://news.google.com/rss/articles/CBMilAFBVV95cUxNdEhkTW9mUGNfT0p6amg0V29CbWtabGpMaTk0Tko2ZVI1R3MyQ1NPd1IyOUZrYlkxTUo5bmxmbTNteEstRmR2TzZPb2Q4akp4OHdKaENrU0habkNEOEtRRmRuYnRIbU5FQmh4ZzNIY0ZyTHYxc2g5NW5MREJJSEJPZWpHZlhXQlZMTlJwNTRZbDBFVEJH?oc=5	2022-05-26	<a href="https://news.google.com/rss/articles/CBMilAFBVV95cUxNdEhkTW9mUGNfT0p6amg0V29CbWtabGpMaTk0Tko2ZVI1R3MyQ1NPd1IyOUZrYlkxTUo5bmxmbTNteEstRmR2TzZPb2Q4akp4OHdKaENrU0habkNEOEtRRmRuYnRIbU5FQmh4ZzNIY0ZyTHYxc2g5NW5MREJJSEJPZWpHZlhXQlZMTlJwNTRZbDBFVEJH?oc=5" target="_blank">A Retrospective Study of Climate Change Affecting Dengue: Evidences, Challenges and Future Directions</a>&nbsp;&nbsp;<font col…	a retrospective study of climate change affecting dengue evidences challenges and future directions frontiers	a href target_blanka retrospective study of climate change affecting dengue evidences challenges and future directionsanbspnbspfont color6f6f6ffrontiersfont
dengue India	Why we need integrated dengue management to achieve zero deaths - Gavi, the Vaccine Alliance	https://news.google.com/rss/articles/CBMimgFBVV95cUxNd2s4YnhDVmdVYy1IYU5fM3NRbGtIRFAtSXFjVHQzdHNJZkk2RkkyaWVMcHNIWlo4Z2RHdDh4ZzNOUklBalF5N1BvWVBlYkU2MXZDVjNVSkJ5SEhQTHFxbm1xMkdTSkt6M09HUXo4WVFSZGhTQ1pmQ1pzREtvV1plblVfRWQxdkQ0WFNIM05wcnkwdkdDMTJ3Umh3?oc=5	2023-11-02	<a href="https://news.google.com/rss/articles/CBMimgFBVV95cUxNd2s4YnhDVmdVYy1IYU5fM3NRbGtIRFAtSXFjVHQzdHNJZkk2RkkyaWVMcHNIWlo4Z2RHdDh4ZzNOUklBalF5N1BvWVBlYkU2MXZDVjNVSkJ5SEhQTHFxbm1xMkdTSkt6M09HUXo4WVFSZGhTQ1pmQ1pzREtvV1plblVfRWQxdkQ0WFNIM05wcnkwdkdDMTJ3Umh3?oc=5" target="_blank">Why we need integrated dengue management to achieve zero deaths</a>&nbsp;&nbsp;<font color="#6f6f6f">Gavi, the Vaccine…	why we need integrated dengue management to achieve zero deaths gavi the vaccine alliance	a href target_blankwhy we need integrated dengue management to achieve zero deathsanbspnbspfont color6f6f6fgavi the vaccine alliancefont
dengue India	Dengue cases see a rise all over India - Down To Earth	https://news.google.com/rss/articles/CBMiigFBVV95cUxQN2xCRzhscFRMbjEyM2JhaEowMk1VMXhvV1BKWVFxTWlvSjRiQ1pMUzhPYzJXd0dZRjlwclZZUzVtWTZJZ0pJMGR6bkxsWF8tVElWb2NNOHptOHpxZEl5NVpXN2dIdDFmS3c2YnJSNDhIUERoclYwdmNDU0p1TUVpZkpYRTNNd1c3WUHSAZcBQVVfeXFMTkQ4LXlSUENsNU1ZRzZ6VXVxTzU4cXgydGprTTV5NWY0TnJOdlhCazYtLV9QMUF0WkJHNUpyaWIxWXJJQkVmUXFLbXdLLWNBUmJDS2NkM2tVaXRZX3BmODAtV2E5c0EyLXRsTlprR2JpWHNOTnlaM0lOS0h1S2…	2022-07-12	<a href="https://news.google.com/rss/articles/CBMiigFBVV95cUxQN2xCRzhscFRMbjEyM2JhaEowMk1VMXhvV1BKWVFxTWlvSjRiQ1pMUzhPYzJXd0dZRjlwclZZUzVtWTZJZ0pJMGR6bkxsWF8tVElWb2NNOHptOHpxZEl5NVpXN2dIdDFmS3c2YnJSNDhIUERoclYwdmNDU0p1TUVpZkpYRTNNd1c3WUHSAZcBQVVfeXFMTkQ4LXlSUENsNU1ZRzZ6VXVxTzU4cXgydGprTTV5NWY0TnJOdlhCazYtLV9QMUF0WkJHNUpyaWIxWXJJQkVmUXFLbXdLLWNBUmJDS2NkM2tVaXRZX3BmODAtV2E5c0EyLXRsTlprR2JpWHNOTnlaM…	dengue cases see a rise all over india down to earth	a href target_blankdengue cases see a rise all over indiaanbspnbspfont color6f6f6fdown to earthfont
dengue India	Takeda to soon start trials in India for dengue vaccine - The Economic Times	https://news.google.com/rss/articles/CBMi6AFBVV95cUxPMUVESy1aN2FqcWxfb0xJTzFMRVN0ZnU0SDdJQ1lBTnhNbEphblpyTzFfZV9CWnFVRmdUUkZDcllQUnUyVW9TWmpvRVpwSmtfNjF4SENRUERhQ3hUS0ViQWI0RVBMWmJvdjRBN19oWm9pa1dkbFEybTkyX1k0VFZRUWtoc054Mm93WWhrSXAyWlFqSUFsVmpJMG1hdTZROFJYREtiS2M3RGpGRVJXWHltbXhUaV83S1RmbzF5NGRTUUZ1OHZqdW53RzJzWmdmdWd3ZmJDckFQSlktdERYcWV2Nmh6YU1mOGlu0gHuAUFVX3lxTE5QYXB6WkVneXh4SzZqcjhIWm5wb1BxaX…	2024-02-29	<a href="https://news.google.com/rss/articles/CBMi6AFBVV95cUxPMUVESy1aN2FqcWxfb0xJTzFMRVN0ZnU0SDdJQ1lBTnhNbEphblpyTzFfZV9CWnFVRmdUUkZDcllQUnUyVW9TWmpvRVpwSmtfNjF4SENRUERhQ3hUS0ViQWI0RVBMWmJvdjRBN19oWm9pa1dkbFEybTkyX1k0VFZRUWtoc054Mm93WWhrSXAyWlFqSUFsVmpJMG1hdTZROFJYREtiS2M3RGpGRVJXWHltbXhUaV83S1RmbzF5NGRTUUZ1OHZqdW53RzJzWmdmdWd3ZmJDckFQSlktdERYcWV2Nmh6YU1mOGlu0gHuAUFVX3lxTE5QYXB6WkVneXh4SzZqcjhIW…	takeda to soon start trials in india for dengue vaccine the economic times	a href target_blanktakeda to soon start trials in india for dengue vaccineanbspnbspfont color6f6f6fthe economic timesfont
dengue India	WHO approves Japan-made dengue vaccine - Times of India	https://news.google.com/rss/articles/CBMivAFBVV95cUxQaURPZzlIc3dWc2VTM3c4YU1jSlpNSU51aXNzNXVySmtjdmJLd1o4bllhUTVLd1JpQS1OSldFSzF5MFI4TmlrTGRLTWpWUVJha2JFUGlUQ2pDWEZBUktEMmdLbXNPLWRyMGswRkJhLXpwV2tacjhNTnhnU19nWWZPQ2xTZmNPUnUyN2RhWW9qVjd5UmFlNUdZRmhER1VWZnp0UGhzM01MLU1JZ1N1ejc1ZjBZRUZ4ckxsQzB3WdIBwgFBVV95cUxQb3JBSS1OR01jUjQtV050ZHFjUTZqa0dfbzFMYkNsenJZRGJDWWNqTTB0Q1VFbDBzYXhfcjJXSHRyUGJGQlFkU1d5Sl…	2024-05-17	<a href="https://news.google.com/rss/articles/CBMivAFBVV95cUxQaURPZzlIc3dWc2VTM3c4YU1jSlpNSU51aXNzNXVySmtjdmJLd1o4bllhUTVLd1JpQS1OSldFSzF5MFI4TmlrTGRLTWpWUVJha2JFUGlUQ2pDWEZBUktEMmdLbXNPLWRyMGswRkJhLXpwV2tacjhNTnhnU19nWWZPQ2xTZmNPUnUyN2RhWW9qVjd5UmFlNUdZRmhER1VWZnp0UGhzM01MLU1JZ1N1ejc1ZjBZRUZ4ckxsQzB3WdIBwgFBVV95cUxQb3JBSS1OR01jUjQtV050ZHFjUTZqa0dfbzFMYkNsenJZRGJDWWNqTTB0Q1VFbDBzYXhfcjJXSHRyUGJGQ…	who approves japanmade dengue vaccine times of india	a href target_blankwho approves japanmade dengue vaccineanbspnbspfont color6f6f6ftimes of indiafont
dengue India	Takeda injects hope: Dengue vaccine clinical trials set to begin in India - Business Standard	https://news.google.com/rss/articles/CBMi2AFBVV95cUxNN2xwNDNDNGVOLWpVX3ZmeDZ1LU92X2ItMEwzLURoaWlONU1DMm54aE5OeGFuOHIwWW5TUHVZaWphald5THJkbjl2Z3RCa016RExXY1dBQ1RfUlVYcXk4Vm5yNlFsOHFXYlNMNTR5aUllZEduU3dzU0o5MUhEUnFPUVVCMUIzM0FtajYwelhVMDB2RTZvVDVNaXBRNEtBdEFtRXlYUGNTNkFMU0lCTVplMkNyTGtwS3k4SVpSZmlLREFiQTRmejJDZkpFdE1ORVgxYU5jUDFZV23SAd4BQVVfeXFMT0Q2d0NHaGEzbTIta2g5ZnlXY1EtelhiQzFYeW41UEhNbDY0STIxZ1…	2024-02-27	<a href="https://news.google.com/rss/articles/CBMi2AFBVV95cUxNN2xwNDNDNGVOLWpVX3ZmeDZ1LU92X2ItMEwzLURoaWlONU1DMm54aE5OeGFuOHIwWW5TUHVZaWphald5THJkbjl2Z3RCa016RExXY1dBQ1RfUlVYcXk4Vm5yNlFsOHFXYlNMNTR5aUllZEduU3dzU0o5MUhEUnFPUVVCMUIzM0FtajYwelhVMDB2RTZvVDVNaXBRNEtBdEFtRXlYUGNTNkFMU0lCTVplMkNyTGtwS3k4SVpSZmlLREFiQTRmejJDZkpFdE1ORVgxYU5jUDFZV23SAd4BQVVfeXFMT0Q2d0NHaGEzbTIta2g5ZnlXY1EtelhiQzFYeW41UEhNb…	takeda injects hope dengue vaccine clinical trials set to begin in india business standard	a href target_blanktakeda injects hope dengue vaccine clinical trials set to begin in indiaanbspnbspfont color6f6f6fbusiness standardfont
dengue India	Alert! New dengue strain found in samples obtained from Delhi NCR: Here's all you need to know​ - Times of India	https://news.google.com/rss/articles/CBMi6wFBVV95cUxPTnpZRURack5BUm84Ym1lbnJtdmZ4eXZqYW5UV0ZUSTV1ZWwzRm5LMWNjbXBETC1XTk52bnpoQjN5RmRJQ1ROaDM0TGdzbzJNcEtJNFFaQ2UxN2VtQUtUdHJmQzNSdFVHZ1NDeFM2VmQzN1hiQmkyVzZaM2JvUVZtY1dVeGZEemlfN015akNtLXBPcEhVbFowc1o1OURlNXpEOWNqZ1J1Vk9kU21OOTZIZkg0dFYyZlVsMU91OWZZMFVER3VJYm85RjUyZjhxZUN5cmtzdVhSb2QzQ0dQR3pqbl95SUZvUnNJWFNR0gHzAUFVX3lxTE5DWjJmdUNzSGFWNFRTNDFtRUktcH…	2023-09-18	<a href="https://news.google.com/rss/articles/CBMi6wFBVV95cUxPTnpZRURack5BUm84Ym1lbnJtdmZ4eXZqYW5UV0ZUSTV1ZWwzRm5LMWNjbXBETC1XTk52bnpoQjN5RmRJQ1ROaDM0TGdzbzJNcEtJNFFaQ2UxN2VtQUtUdHJmQzNSdFVHZ1NDeFM2VmQzN1hiQmkyVzZaM2JvUVZtY1dVeGZEemlfN015akNtLXBPcEhVbFowc1o1OURlNXpEOWNqZ1J1Vk9kU21OOTZIZkg0dFYyZlVsMU91OWZZMFVER3VJYm85RjUyZjhxZUN5cmtzdVhSb2QzQ0dQR3pqbl95SUZvUnNJWFNR0gHzAUFVX3lxTE5DWjJmdUNzSGFWNFRTN…	alert new dengue strain found in samples obtained from delhi ncr heres all you need to know times of india	a href target_blankalert new dengue strain found in samples obtained from delhi ncr heres all you need to knowanbspnbspfont color6f6f6ftimes of indiafont
dengue India	Dengue: Top tips to prevent and protect yourself amid record fever outbreak | Health - Hindustan Times - Hindustan Times	https://news.google.com/rss/articles/CBMi2wFBVV95cUxQbXB0OUZPa0xFRzltMUpBQ0FSNHBzcGRUdS1kZUhBQWFtNy00eU1LOVY5VHZDSjExQTg0dnBtczFWdUJJd0ZJWTI4RFB4WFEwTkx5bnJKRkR2ZURscHlhZXpRQTVCSEhvcHN1RDlHcWo5Q2lHM05lR3JuUVprazJIUjVqcmZuMzkwaDN3S2JWQlZQSVR3UndUVWFmYjd0c0lRYnFDcS1Ba3pOYzhKZVdQdnJ3TG1ySjMwWEFnOFJwLVRYNk5sQ1c4YjBhcWpjY09uV2dwRHlLUFdpaU3SAeABQVVfeXFMTnNhZzJxQ2hFWVpfUHpCR1VMQ2FOM3c2Q3RtUnB2MGM1SldPZT…	2023-09-18	<a href="https://news.google.com/rss/articles/CBMi2wFBVV95cUxQbXB0OUZPa0xFRzltMUpBQ0FSNHBzcGRUdS1kZUhBQWFtNy00eU1LOVY5VHZDSjExQTg0dnBtczFWdUJJd0ZJWTI4RFB4WFEwTkx5bnJKRkR2ZURscHlhZXpRQTVCSEhvcHN1RDlHcWo5Q2lHM05lR3JuUVprazJIUjVqcmZuMzkwaDN3S2JWQlZQSVR3UndUVWFmYjd0c0lRYnFDcS1Ba3pOYzhKZVdQdnJ3TG1ySjMwWEFnOFJwLVRYNk5sQ1c4YjBhcWpjY09uV2dwRHlLUFdpaU3SAeABQVVfeXFMTnNhZzJxQ2hFWVpfUHpCR1VMQ2FOM3c2Q3RtUnB2M…	dengue top tips to prevent and protect yourself amid record fever outbreak health hindustan times hindustan times	a href target_blankdengue top tips to prevent and protect yourself amid record fever outbreak health hindustan timesanbspnbspfont color6f6f6fhindustan timesfont
dengue India	600 dengue cases in Kolkata last week - Telegraph India	https://news.google.com/rss/articles/CBMinAFBVV95cUxPTnFraTA0X0U0SWtfdUpVc2dQT25WOU9hWEcxUjhudzBRTUM0QVlWRlVwNkwzbnQ3RHh0RnR1TXNhWTN2RnQ1dkgzZ0lFbFZjRm41RHhrWlN2SGJwM3hfd0VfZ3RISVZlSV9Cd1hldGgwQ2lhQ3puM0s0dUt5RW42eDFvNmo3anN6bHNFZjhSYjE0NGtwbDlmclZnMjHSAaIBQVVfeXFMT01tVk5laW5kdUhGdlhIR2haM2VIYmJpVi1sSEZMbDd5MXEtY2NzUmRtYVlFRGNXS3JmZDVORGVIM040YjNlQm1ZVUZ3R05lUThRZjczRVZEU1Z3aXEwMmJDWnltODNxYmZfNX…	2022-10-08	<a href="https://news.google.com/rss/articles/CBMinAFBVV95cUxPTnFraTA0X0U0SWtfdUpVc2dQT25WOU9hWEcxUjhudzBRTUM0QVlWRlVwNkwzbnQ3RHh0RnR1TXNhWTN2RnQ1dkgzZ0lFbFZjRm41RHhrWlN2SGJwM3hfd0VfZ3RISVZlSV9Cd1hldGgwQ2lhQ3puM0s0dUt5RW42eDFvNmo3anN6bHNFZjhSYjE0NGtwbDlmclZnMjHSAaIBQVVfeXFMT01tVk5laW5kdUhGdlhIR2haM2VIYmJpVi1sSEZMbDd5MXEtY2NzUmRtYVlFRGNXS3JmZDVORGVIM040YjNlQm1ZVUZ3R05lUThRZjczRVZEU1Z3aXEwMmJDWnltO…	600 dengue cases in kolkata last week telegraph india	a href target_blank600 dengue cases in kolkata last weekanbspnbspfont color6f6f6ftelegraph indiafont
dengue India	Can changes in Indian Ocean temperatures help predict dengue outbreaks? New paper finds links - Down To Earth	https://news.google.com/rss/articles/CBMi0gFBVV95cUxQS0t5YzQ4RkdydjUyenZteHpoYy1MbWVPRjllcDUtSnJ2REpRcG5lLXZJZVpEMWYxVmlsUV9mSHNMVWhGaF9hUEZfVGxYeTNSZUM0emtkOWhFYlp3YkpaOWxMTE5oeEdBbkZFUTF3ZDVBOXlVLUp5YWFMaTJlTG9HTUJiTENxckR2VHZrQUI2eUdiX2g0N19FSnk5Z1BBSC1JeDdhaGpFaFVGbEpCbVRwaFJOUmR6SVpBNENfWVAtekI0RjY3RkhBLWstQUNwbkpQc3fSAd8BQVVfeXFMTzBOejJMRHN1SG5xV3VBS2ctRkZsWThOS3FkM0tjaG5aR2ZSY1RYWUFhV25VQV…	2024-05-10	<a href="https://news.google.com/rss/articles/CBMi0gFBVV95cUxQS0t5YzQ4RkdydjUyenZteHpoYy1MbWVPRjllcDUtSnJ2REpRcG5lLXZJZVpEMWYxVmlsUV9mSHNMVWhGaF9hUEZfVGxYeTNSZUM0emtkOWhFYlp3YkpaOWxMTE5oeEdBbkZFUTF3ZDVBOXlVLUp5YWFMaTJlTG9HTUJiTENxckR2VHZrQUI2eUdiX2g0N19FSnk5Z1BBSC1JeDdhaGpFaFVGbEpCbVRwaFJOUmR6SVpBNENfWVAtekI0RjY3RkhBLWstQUNwbkpQc3fSAd8BQVVfeXFMTzBOejJMRHN1SG5xV3VBS2ctRkZsWThOS3FkM0tjaG5aR2ZSY1RYW…	can changes in indian ocean temperatures help predict dengue outbreaks new paper finds links down to earth	a href target_blankcan changes in indian ocean temperatures help predict dengue outbreaks new paper finds linksanbspnbspfont color6f6f6fdown to earthfont
dengue India	Dengue cases on rise in India; these drinks may help fight the disease - Times of India	https://news.google.com/rss/articles/CBMi_gFBVV95cUxOWkdaVUx6T0RDRG1HN0ZnSUw3TFJMVWNBUV9ZWGp0YVYwUjdsbVluaXdwOGFzRHpZOFdXb0VKamlGb2ZfZE5wb3B3X00wUENZVXpaSDdEMmstcV90U2M1eE4xMHBYM1JvSVRYTnVDY2hITC1BVlZFamtwU1M1NmU0N1NFVXB2R3ppcnZPc1dtOTRQanBNSzczUmF1bl9EUWZmT0s3UUYzS3doc1NNc0lybkVHRGZvUGZLd0gxS3R1c3c2MDJNQjFKS0tEd3hOSTFtdm9vQ1NNWHREZ3NWcVhxVU1SVnpTWVUyVG9vQXY2NzRodlA5R2pKQld1cHdJd9IBhgJBVV95cUxOOV…	2022-11-06	<a href="https://news.google.com/rss/articles/CBMi_gFBVV95cUxOWkdaVUx6T0RDRG1HN0ZnSUw3TFJMVWNBUV9ZWGp0YVYwUjdsbVluaXdwOGFzRHpZOFdXb0VKamlGb2ZfZE5wb3B3X00wUENZVXpaSDdEMmstcV90U2M1eE4xMHBYM1JvSVRYTnVDY2hITC1BVlZFamtwU1M1NmU0N1NFVXB2R3ppcnZPc1dtOTRQanBNSzczUmF1bl9EUWZmT0s3UUYzS3doc1NNc0lybkVHRGZvUGZLd0gxS3R1c3c2MDJNQjFKS0tEd3hOSTFtdm9vQ1NNWHREZ3NWcVhxVU1SVnpTWVUyVG9vQXY2NzRodlA5R2pKQld1cHdJd9IBhgJBV…	dengue cases on rise in india these drinks may help fight the disease times of india	a href target_blankdengue cases on rise in india these drinks may help fight the diseaseanbspnbspfont color6f6f6ftimes of indiafont
dengue India	No dengue deaths, says official after 6 people die due to high fever in UP's Moradabad - India Today	https://news.google.com/rss/articles/CBMiqgFBVV95cUxOUEQ5M1RSVVdTTVJ1dENYNzlpck9SQ2p6bW9HYkE2T1ZCdFB3eTI2b1NSa1lBRHpuWmpxeGxQTGRXQVdwc3NManhDWlVDLXJiV0xaNXdwSmRaRHk5UnA4R2RXRERBakVESzhBVFJDOU9yWWgyV0lYc010ZjBCOV9scVhERElBMmFKMmdvOFNaRHBwYkFNMnUzQjhDSUpVNF9QbXhLcGZoTnZVZ9IBrwFBVV95cUxNOEZaaHpjODRIbXVNaTlPMk1Gc1BhelcwMVdZOTJnemc0VTF0NVdkOXJmVUk0WWk3bWNQdkZyMi1JMVdzVGNqQ3BhQXNCamcxYTdVTlFuYVZ4NEFka0…	2022-10-04	<a href="https://news.google.com/rss/articles/CBMiqgFBVV95cUxOUEQ5M1RSVVdTTVJ1dENYNzlpck9SQ2p6bW9HYkE2T1ZCdFB3eTI2b1NSa1lBRHpuWmpxeGxQTGRXQVdwc3NManhDWlVDLXJiV0xaNXdwSmRaRHk5UnA4R2RXRERBakVESzhBVFJDOU9yWWgyV0lYc010ZjBCOV9scVhERElBMmFKMmdvOFNaRHBwYkFNMnUzQjhDSUpVNF9QbXhLcGZoTnZVZ9IBrwFBVV95cUxNOEZaaHpjODRIbXVNaTlPMk1Gc1BhelcwMVdZOTJnemc0VTF0NVdkOXJmVUk0WWk3bWNQdkZyMi1JMVdzVGNqQ3BhQXNCamcxYTdVTlFuY…	no dengue deaths says official after 6 people die due to high fever in ups moradabad india today	a href target_blankno dengue deaths says official after 6 people die due to high fever in ups moradabadanbspnbspfont color6f6f6findia todayfont
dengue India	Dengue Fever: Prognostic Insights From a Complete Blood Count - Cureus	https://news.google.com/rss/articles/CBMinwFBVV95cUxQNk9WU1NOZkJLVjhqRHI4RHllZmR4eUo5RHZHMzA0NnVub0dLS3M2eVc4aXgwSTlNVjJRNk1jUUhFcENRNF9qSGNSeUJpNWxaWEhHXy1pd2NOVVdPMnhLTGZicWJUcndhVXZPRGpjVWdraHVjckkyZ3JBNWV0dk91Q2loeDdheHphLWdJZnp1OUpOUG9QRExJNjB2dWxIWWs?oc=5	2020-11-20	<a href="https://news.google.com/rss/articles/CBMinwFBVV95cUxQNk9WU1NOZkJLVjhqRHI4RHllZmR4eUo5RHZHMzA0NnVub0dLS3M2eVc4aXgwSTlNVjJRNk1jUUhFcENRNF9qSGNSeUJpNWxaWEhHXy1pd2NOVVdPMnhLTGZicWJUcndhVXZPRGpjVWdraHVjckkyZ3JBNWV0dk91Q2loeDdheHphLWdJZnp1OUpOUG9QRExJNjB2dWxIWWs?oc=5" target="_blank">Dengue Fever: Prognostic Insights From a Complete Blood Count</a>&nbsp;&nbsp;<font color="#6f6f6f">Cureus</font>	dengue fever prognostic insights from a complete blood count cureus	a href target_blankdengue fever prognostic insights from a complete blood countanbspnbspfont color6f6f6fcureusfont
dengue India	Decoding dengue: India’s first prospective DNA vaccine against disease is promising; but challenges lie ahead - Down To Earth	https://news.google.com/rss/articles/CBMi5gFBVV95cUxOZ0hQbHpOOUdOVUt5R1F3VW41Q0M1UHVqVTd6WkRyNkxRNVhsZ1h4anA1alF2STdzejNHM0tTRzdoSXFJRlNUOUF6Y3pUOW5sbjF3M29sUVB3RjZWSVlwZmd3OVRSZG1kdzliVW9JRVBpR3pyS1FMSjlJbEdTMEQ4ekwwR3NDNHEtaHQxUms4N2dpbnVHbDdLSmVsMnAzRGNZNGtxTm5QbDA4NzQxNVpfWk91Uk9tSkFKSEdnU09jRGNwbV9EbkVGRlZaYTNqWFBydHZlNmpMZ09wNjNlU0VScHNIME5JQdIB8wFBVV95cUxQckZmdjNKa2NUX283VEZHZ2ttQ1ZqcGtoSV…	2023-02-28	<a href="https://news.google.com/rss/articles/CBMi5gFBVV95cUxOZ0hQbHpOOUdOVUt5R1F3VW41Q0M1UHVqVTd6WkRyNkxRNVhsZ1h4anA1alF2STdzejNHM0tTRzdoSXFJRlNUOUF6Y3pUOW5sbjF3M29sUVB3RjZWSVlwZmd3OVRSZG1kdzliVW9JRVBpR3pyS1FMSjlJbEdTMEQ4ekwwR3NDNHEtaHQxUms4N2dpbnVHbDdLSmVsMnAzRGNZNGtxTm5QbDA4NzQxNVpfWk91Uk9tSkFKSEdnU09jRGNwbV9EbkVGRlZaYTNqWFBydHZlNmpMZ09wNjNlU0VScHNIME5JQdIB8wFBVV95cUxQckZmdjNKa2NUX283VEZHZ2ttQ…	decoding dengue indias first prospective dna vaccine against disease is promising but challenges lie ahead down to earth	a href target_blankdecoding dengue indias first prospective dna vaccine against disease is promising but challenges lie aheadanbspnbspfont color6f6f6fdown to earthfont
dengue India	Dengue outbreak in Delhi: With 129 new cases, tally crosses 500-mark - India Today	https://news.google.com/rss/articles/CBMiugFBVV95cUxQUE1EejhmZlFRTVhTX2JiOGxvZnVCY2tILVVCQU5nc2I2VUd6bzNzb1kzY1JDMWp4eVp5dS02anptQjUwaDNyOF9KN1UxZGV4eUNwZl9zdjNkLXc2WW5UVF9rRFY1UFEyTk1hTTlKX2trQS1mSDEyWk5BTThyQ25RWTZhMjZKVTg2RVllZ0V6aXQxVkJHV3N2NTJOMGY0MkdlWk9IeE51eXFyU0VxS0ZGUFBOdjdURUg3WFHSAb8BQVVfeXFMTkZZRzdsU1lVeTY1MFpzVUNFOWtHdkw4SmVmYTIwNGY0bk5oQmduczd6UlpYdEFTZEQ2dGloNzYzSmI3Ylc3YVpWaDdIaj…	2022-09-26	<a href="https://news.google.com/rss/articles/CBMiugFBVV95cUxQUE1EejhmZlFRTVhTX2JiOGxvZnVCY2tILVVCQU5nc2I2VUd6bzNzb1kzY1JDMWp4eVp5dS02anptQjUwaDNyOF9KN1UxZGV4eUNwZl9zdjNkLXc2WW5UVF9rRFY1UFEyTk1hTTlKX2trQS1mSDEyWk5BTThyQ25RWTZhMjZKVTg2RVllZ0V6aXQxVkJHV3N2NTJOMGY0MkdlWk9IeE51eXFyU0VxS0ZGUFBOdjdURUg3WFHSAb8BQVVfeXFMTkZZRzdsU1lVeTY1MFpzVUNFOWtHdkw4SmVmYTIwNGY0bk5oQmduczd6UlpYdEFTZEQ2dGloNzYzSmI3Ylc3Y…	dengue outbreak in delhi with 129 new cases tally crosses 500mark india today	a href target_blankdengue outbreak in delhi with 129 new cases tally crosses 500markanbspnbspfont color6f6f6findia todayfont
dengue India	Explained | Why is a viable dengue vaccine not yet available - The Hindu	https://news.google.com/rss/articles/CBMivAFBVV95cUxOaHdhbENOTnZ5eEdFcXZldlJsYVdSeDVmSDVsVURNNGFWX3J5THdhclVpMFNyNkM5dXE2U3BONWl0Y0IxSkdtLUx3dmNzM3h2bjA2QS1ocExvWWpISHBEaWtMNnZGOTBPb1hsZHlRY3hXdHlEckhlLXNpUkZfT1RFWmM0VnpDZ0ZScGR1eDgxdFJYRWx6VHo1bjFqUGRGMXRmV2RVc1ViVkhiXzFnNzNmZDZGX21NSmRyT2dsbtIBwwFBVV95cUxNWGdRbWh0VUpOeHI4aXV5ZDNGd1hkQUdNZHpkaGljM3J4Ui15ankxTWRCOFYtUzg4QU1kcTMxeVI3cEpGYjFfMWY3MW…	2023-05-17	<a href="https://news.google.com/rss/articles/CBMivAFBVV95cUxOaHdhbENOTnZ5eEdFcXZldlJsYVdSeDVmSDVsVURNNGFWX3J5THdhclVpMFNyNkM5dXE2U3BONWl0Y0IxSkdtLUx3dmNzM3h2bjA2QS1ocExvWWpISHBEaWtMNnZGOTBPb1hsZHlRY3hXdHlEckhlLXNpUkZfT1RFWmM0VnpDZ0ZScGR1eDgxdFJYRWx6VHo1bjFqUGRGMXRmV2RVc1ViVkhiXzFnNzNmZDZGX21NSmRyT2dsbtIBwwFBVV95cUxNWGdRbWh0VUpOeHI4aXV5ZDNGd1hkQUdNZHpkaGljM3J4Ui15ankxTWRCOFYtUzg4QU1kcTMxeVI3cEpGY…	explained why is a viable dengue vaccine not yet available the hindu	a href target_blankexplained why is a viable dengue vaccine not yet availableanbspnbspfont color6f6f6fthe hindufont
dengue India	Health minister launches dashboard, app to track surge in dengue | Latest News India - Hindustan Times - Hindustan Times	https://news.google.com/rss/articles/CBMixAFBVV95cUxPTXdWZHU0YmNZTS1QUHMtY2xPR1d0YXA0STlqMVRDMVRXdkRxNThqeDBkMzV4MnM3XzdSbXU2UnBOMkl0akxPT01OcFhkdDFzc19HQW1OZVVXckFoUzM2SkZlenFDam1QWUt3aGlPcDNCQnJmRkY0R2lyVjlkVWpocUtTT0o4ZGtnaXFHcGdncWxZYk1yTFJfa1dkdU9lQldleDktTzJQek4yYlF2VWZhZ3AyYWVIUnRzSnljazdiTV9XMWU40gHKAUFVX3lxTE5DWEhiTjJ1ZzVIdWk3OU51c2xLRXJSUGlEMFdDQVl4RzVzMURqSEc5cHFkYUQtUldXQm9PS0RVak5nQU…	2023-09-09	<a href="https://news.google.com/rss/articles/CBMixAFBVV95cUxPTXdWZHU0YmNZTS1QUHMtY2xPR1d0YXA0STlqMVRDMVRXdkRxNThqeDBkMzV4MnM3XzdSbXU2UnBOMkl0akxPT01OcFhkdDFzc19HQW1OZVVXckFoUzM2SkZlenFDam1QWUt3aGlPcDNCQnJmRkY0R2lyVjlkVWpocUtTT0o4ZGtnaXFHcGdncWxZYk1yTFJfa1dkdU9lQldleDktTzJQek4yYlF2VWZhZ3AyYWVIUnRzSnljazdiTV9XMWU40gHKAUFVX3lxTE5DWEhiTjJ1ZzVIdWk3OU51c2xLRXJSUGlEMFdDQVl4RzVzMURqSEc5cHFkYUQtUldXQm9PS…	health minister launches dashboard app to track surge in dengue latest news india hindustan times hindustan times	a href target_blankhealth minister launches dashboard app to track surge in dengue latest news india hindustan timesanbspnbspfont color6f6f6fhindustan timesfont
dengue India	'Sanatana dharma like malaria, dengue...': MK Stalin's son Udhayanidhi sparks row - India Today	https://news.google.com/rss/articles/CBMixwFBVV95cUxQRXBUalRzUlZPWkFicGtTNFFXTUsyamJaVjN5LUd0VVByMFI5T1pGSVV1MEw3MjhuTGE0bW9WM2d1YkpTcFJqVTJkZUIyN2RJMXpJb1hvN21FeHJ2UC1QOUVXMjR5Z3RDaV9mMmVBQU80NVgtZ0dpbThQYUpPNldSWFkzaU5MY3VwekxjSGFyWGJtYXFxYmhRV1BWalItNE4tM3ZWb1NuaXdZN3BTeUhWYnIzc2NHZVVhMlJCWFptQ0ZvX1FRSEdV0gHMAUFVX3lxTE8yc3EtVF9CQXBnQ01TVlRkOFhOUnhjWUtWUUFUVjlxaE9GTEtGUC1yRl9hYlNGOHFDN1VOZkc1Qz…	2023-09-02	<a href="https://news.google.com/rss/articles/CBMixwFBVV95cUxQRXBUalRzUlZPWkFicGtTNFFXTUsyamJaVjN5LUd0VVByMFI5T1pGSVV1MEw3MjhuTGE0bW9WM2d1YkpTcFJqVTJkZUIyN2RJMXpJb1hvN21FeHJ2UC1QOUVXMjR5Z3RDaV9mMmVBQU80NVgtZ0dpbThQYUpPNldSWFkzaU5MY3VwekxjSGFyWGJtYXFxYmhRV1BWalItNE4tM3ZWb1NuaXdZN3BTeUhWYnIzc2NHZVVhMlJCWFptQ0ZvX1FRSEdV0gHMAUFVX3lxTE8yc3EtVF9CQXBnQ01TVlRkOFhOUnhjWUtWUUFUVjlxaE9GTEtGUC1yRl9hYlNGOHFDN…	sanatana dharma like malaria dengue mk stalins son udhayanidhi sparks row india today	a href target_blanksanatana dharma like malaria dengue mk stalins son udhayanidhi sparks rowanbspnbspfont color6f6f6findia todayfont
dengue India	24 deaths due to dengue in Uttar Pradesh, cases continue to surge - India Today	https://news.google.com/rss/articles/CBMiugFBVV95cUxQcEY0Xzd4WGl4SUZtU0tfUm5BVEZGZnZhM01YY3FtRlROcUE2a0JQLTJTNHJ2akMzc1E4R1cxTUxtYTdrb3pPdU81M3JsbnBaNklLX0FfNGItRlJVcDk2ajRKRHpQc055bnZvSnlXYl82aFJhbUFJaHBHU24yZFB0QVNvWWNkNkx5N25VVVZ1aERuN2EzUE11R01nUmRTcU1KU25qeDVHMGs2R1lnVXBFSjdKQU9MeDI5S0HSAb8BQVVfeXFMTUw4YThrNFhfdEZJVXRxMG9NMGtkTjhpUVY4cGNFSUI5Q3U4T2hNZVhyV3M0V3V3Rmt4eVRvbjNPVmFpRzdKRzVTUms4WU…	2023-10-18	<a href="https://news.google.com/rss/articles/CBMiugFBVV95cUxQcEY0Xzd4WGl4SUZtU0tfUm5BVEZGZnZhM01YY3FtRlROcUE2a0JQLTJTNHJ2akMzc1E4R1cxTUxtYTdrb3pPdU81M3JsbnBaNklLX0FfNGItRlJVcDk2ajRKRHpQc055bnZvSnlXYl82aFJhbUFJaHBHU24yZFB0QVNvWWNkNkx5N25VVVZ1aERuN2EzUE11R01nUmRTcU1KU25qeDVHMGs2R1lnVXBFSjdKQU9MeDI5S0HSAb8BQVVfeXFMTUw4YThrNFhfdEZJVXRxMG9NMGtkTjhpUVY4cGNFSUI5Q3U4T2hNZVhyV3M0V3V3Rmt4eVRvbjNPVmFpRzdKR…	24 deaths due to dengue in uttar pradesh cases continue to surge india today	a href target_blank24 deaths due to dengue in uttar pradesh cases continue to surgeanbspnbspfont color6f6f6findia todayfont
dengue India	India witnesses decline in vector-borne tropical diseases in last 2 years - Business Standard	https://news.google.com/rss/articles/CBMizwFBVV95cUxORHpVWkVsdnJBeERmSU0ybHVvamgzRDNtR0ZQYWVLcy1ncWoxYnBlMGVRdGl6M0dUOGpCMFFBOGxVWmY0VVo4SDFvTjR4TjNadi1WU2dzaHEyRGxYclh1OUF6UHFlRjc5a0pHalBORHNKbzdRdHVOSlE5U0NJdmpMUml2VDQwRkQ2ZnBSamZ4WlVzX3IzMjhGZmpqRW4wdWtQOGFuZUw0TzJfU09tbG1TaG1iY0hRd3VvRzNqY21INkJjRW16NzhIWTFSeGQtUGfSAdQBQVVfeXFMT2NmbzZSNWlMWDZOc1R3WkxRWTUwOU1pdGlWRVpDRDRNdG95UUd1cGFCemlpNWt6TX…	2024-02-11	<a href="https://news.google.com/rss/articles/CBMizwFBVV95cUxORHpVWkVsdnJBeERmSU0ybHVvamgzRDNtR0ZQYWVLcy1ncWoxYnBlMGVRdGl6M0dUOGpCMFFBOGxVWmY0VVo4SDFvTjR4TjNadi1WU2dzaHEyRGxYclh1OUF6UHFlRjc5a0pHalBORHNKbzdRdHVOSlE5U0NJdmpMUml2VDQwRkQ2ZnBSamZ4WlVzX3IzMjhGZmpqRW4wdWtQOGFuZUw0TzJfU09tbG1TaG1iY0hRd3VvRzNqY21INkJjRW16NzhIWTFSeGQtUGfSAdQBQVVfeXFMT2NmbzZSNWlMWDZOc1R3WkxRWTUwOU1pdGlWRVpDRDRNdG95UUd1cGFCe…	india witnesses decline in vectorborne tropical diseases in last 2 years business standard	a href target_blankindia witnesses decline in vectorborne tropical diseases in last 2 yearsanbspnbspfont color6f6f6fbusiness standardfont
dengue India	Here’s why you shouldn’t take painkillers when suffering from dengue - financialexpress.com	https://news.google.com/rss/articles/CBMixwFBVV95cUxQUVVmVE1laGEwc19zLVBzVmtKbTZQNk1HM3VHcWlCV0pTak4zc2hDaFBVbWZocHJlTjlnaWlSZ1BOWkxFV3BaR2VkNG1qZHhUblJoekpvcjFGZW5DT203SVJWRkJBbWZxZktaRnRRM0puTWV3NFl4V05TQzJYalpQRnNqcE1xMTZRY3lRa0hmMlRJN0ZBX24xOC1vUDR5X1h2WTNtOG8xMHg2OS1wTmtTcFJhQVYxM0RYYXVzMTBKcC1Sd3ltb0J3?oc=5	2023-10-05	<a href="https://news.google.com/rss/articles/CBMixwFBVV95cUxQUVVmVE1laGEwc19zLVBzVmtKbTZQNk1HM3VHcWlCV0pTak4zc2hDaFBVbWZocHJlTjlnaWlSZ1BOWkxFV3BaR2VkNG1qZHhUblJoekpvcjFGZW5DT203SVJWRkJBbWZxZktaRnRRM0puTWV3NFl4V05TQzJYalpQRnNqcE1xMTZRY3lRa0hmMlRJN0ZBX24xOC1vUDR5X1h2WTNtOG8xMHg2OS1wTmtTcFJhQVYxM0RYYXVzMTBKcC1Sd3ltb0J3?oc=5" target="_blank">Here’s why you shouldn’t take painkillers when suffering f…	heres why you shouldnt take painkillers when suffering from dengue financialexpresscom	a href target_blankheres why you shouldnt take painkillers when suffering from dengueanbspnbspfont color6f6f6ffinancialexpresscomfont
dengue India	This Smokeless & Biodegradable Innovation to Kill Mosquitoes Can Help India Battle Dengue - The Better India	https://news.google.com/rss/articles/CBMivwFBVV95cUxPclNDWHNTcEEwX1lrOHNqckx4ZkYzdW5WdlVjLUFyRDZyazlaX0ZpSTNOaFFxNExHR3I2cy14bTRCbEhzYXBzbEJWMnlWRzFRVVlxTVZWUlJDb0h6WTBjeVJyUnc0X19QV2dTWUJwOWtpN1llbGZNNkxDSUE1bEduYTJ3WVJuYmRHZFcwM1BUcU9JMWlZVjh0a094ZW9qTWp6S0Y4d3pLbjFXZWF3WlJ3SUFIV0ZfZDZldWpTYW1PVdIBxAFBVV95cUxNU2dLRzhzOEN4Z0k3a2M3UV8yRmNLVVZ6R19XZndTQlhzYUdld21MUG44alJ6LXRVVmpIVWU2TF9zNnVJcVBSNE…	2023-09-07	<a href="https://news.google.com/rss/articles/CBMivwFBVV95cUxPclNDWHNTcEEwX1lrOHNqckx4ZkYzdW5WdlVjLUFyRDZyazlaX0ZpSTNOaFFxNExHR3I2cy14bTRCbEhzYXBzbEJWMnlWRzFRVVlxTVZWUlJDb0h6WTBjeVJyUnc0X19QV2dTWUJwOWtpN1llbGZNNkxDSUE1bEduYTJ3WVJuYmRHZFcwM1BUcU9JMWlZVjh0a094ZW9qTWp6S0Y4d3pLbjFXZWF3WlJ3SUFIV0ZfZDZldWpTYW1PVdIBxAFBVV95cUxNU2dLRzhzOEN4Z0k3a2M3UV8yRmNLVVZ6R19XZndTQlhzYUdld21MUG44alJ6LXRVVmpIVWU2TF9zN…	this smokeless biodegradable innovation to kill mosquitoes can help india battle dengue the better india	a href target_blankthis smokeless biodegradable innovation to kill mosquitoes can help india battle dengueanbspnbspfont color6f6f6fthe better indiafont
dengue India	The Urgent Need for Innovative Mosquito Control Methods: Addressing the Escalating Challenge in India - ET HealthWorld	https://news.google.com/rss/articles/CBMi_AFBVV95cUxPSWdZV1R1Zm50YlI2X0VDOGkybTNFRTdGRFhuMG5Qd2FjblBlek1HTDF5NGpISGV4SFhCOHJxX09LNkdQU1dNTUdGME9HcnNpVXh1UExheW0xOVNCcF9aRDl4Q3VpeHFtTHF6WS1uckJkRHo0c193QnNuOXhfcmtQU1poTXE2Q2cxLXV5THJiZm4xakVhXzE1REZSSDZUS2NkZldURnZkQWx0VmdYYy1LcGFzcnY2MzcwSUozWmFCSUM2Rlh5bWVmWDVqandLakl2NGl1OVd2MjdmV2VwTEZhZldfQi1WbkNuMXo2OWZwR29Ubm90QWRIek1tOU_SAYICQVVfeXFMTkZScl…	2023-12-26	<a href="https://news.google.com/rss/articles/CBMi_AFBVV95cUxPSWdZV1R1Zm50YlI2X0VDOGkybTNFRTdGRFhuMG5Qd2FjblBlek1HTDF5NGpISGV4SFhCOHJxX09LNkdQU1dNTUdGME9HcnNpVXh1UExheW0xOVNCcF9aRDl4Q3VpeHFtTHF6WS1uckJkRHo0c193QnNuOXhfcmtQU1poTXE2Q2cxLXV5THJiZm4xakVhXzE1REZSSDZUS2NkZldURnZkQWx0VmdYYy1LcGFzcnY2MzcwSUozWmFCSUM2Rlh5bWVmWDVqandLakl2NGl1OVd2MjdmV2VwTEZhZldfQi1WbkNuMXo2OWZwR29Ubm90QWRIek1tOU_SAYICQVVfe…	the urgent need for innovative mosquito control methods addressing the escalating challenge in india et healthworld	a href target_blankthe urgent need for innovative mosquito control methods addressing the escalating challenge in indiaanbspnbspfont color6f6f6fet healthworldfont
dengue India	Mizoram: Seven people died of dengue in two years - India TV News	https://news.google.com/rss/articles/CBMixgFBVV95cUxNRE9jdmlJYkQ4V0tsUXBKYUFjc1EyaFJ3WV9fQXVlNndqeGo2ck1laHBpblBwdUFRZ1lkTDJ1U0JaWlM1dUZ6UkNXSUJuaFdUVkN4elRfcTFKS1BSYS1FaXBYWF9vS0FIejBfQVVWRk9ORlptSjQ2eEJISncxXzA0XzlITk5TWnJaanh1T1R0X1dJMTJfUjhDdl93UWYwUGgwclZCMm9CUmY0czJyUGNJTXM2SzltYnNBWGNaVUV2V3JKak1aNEHSAcsBQVVfeXFMTlAxU0xRZVpSZFVKNkpXbS1EQjhEcWF5NWtfaTlhTmp3cU55SVlhd0VqbmtOT1BpYjIwZHJfaVJaaD…	2024-05-18	<a href="https://news.google.com/rss/articles/CBMixgFBVV95cUxNRE9jdmlJYkQ4V0tsUXBKYUFjc1EyaFJ3WV9fQXVlNndqeGo2ck1laHBpblBwdUFRZ1lkTDJ1U0JaWlM1dUZ6UkNXSUJuaFdUVkN4elRfcTFKS1BSYS1FaXBYWF9vS0FIejBfQVVWRk9ORlptSjQ2eEJISncxXzA0XzlITk5TWnJaanh1T1R0X1dJMTJfUjhDdl93UWYwUGgwclZCMm9CUmY0czJyUGNJTXM2SzltYnNBWGNaVUV2V3JKak1aNEHSAcsBQVVfeXFMTlAxU0xRZVpSZFVKNkpXbS1EQjhEcWF5NWtfaTlhTmp3cU55SVlhd0VqbmtOT1BpYjIwZ…	mizoram seven people died of dengue in two years india tv news	a href target_blankmizoram seven people died of dengue in two yearsanbspnbspfont color6f6f6findia tv newsfont
dengue India	A mosquito-borne disease is spreading as the planet warms - The Economist	https://news.google.com/rss/articles/CBMilgFBVV95cUxPS0l2STVUd1JUb1doeU1CZDVtQ3M1bVRNSnh5eFR1eWQxWkxVdlFiZzhxNDB3bkVMMFc4Y1FmWXBJRldETXdhSFpmUE5xOHdMWmdYQWFjT2lKc1I4N2NPZmdSWjg0aXJLWWVBaUtOVmZlSHE2MVhvbEJNaHVVY3A3X3Zzdk1CS1Z0MnJieXE3b0xnc2NBQnc?oc=5	2024-04-25	<a href="https://news.google.com/rss/articles/CBMilgFBVV95cUxPS0l2STVUd1JUb1doeU1CZDVtQ3M1bVRNSnh5eFR1eWQxWkxVdlFiZzhxNDB3bkVMMFc4Y1FmWXBJRldETXdhSFpmUE5xOHdMWmdYQWFjT2lKc1I4N2NPZmdSWjg0aXJLWWVBaUtOVmZlSHE2MVhvbEJNaHVVY3A3X3Zzdk1CS1Z0MnJieXE3b0xnc2NBQnc?oc=5" target="_blank">A mosquito-borne disease is spreading as the planet warms</a>&nbsp;&nbsp;<font color="#6f6f6f">The Economist</font>	a mosquitoborne disease is spreading as the planet warms the economist	a href target_blanka mosquitoborne disease is spreading as the planet warmsanbspnbspfont color6f6f6fthe economistfont
dengue India	Hyderabad’s Biological E. to make 50 million doses of Takeda’s dengue vaccine - The Hindu	https://news.google.com/rss/articles/CBMi2AFBVV95cUxPaUItYWpMMThRWHZ1V0dHV2Y1ME1TRzE1VmxzLXZkcnNURFhrXzk4REc3YWRDdUxwNzRhMVdLYTdUa184Uy02UmNZeWVyS0wtQUxVVnVrU1Q4VVFRVzJFTFNERjRIcmkwdGlGaGVsYm91UVpoWnQtTXk4d1ZHZ3lCSFh0d08tVlBvMlRmZE5rSDBZRU9Sa1k2dnhxQzByVkxqb2tOeWhtMVk2VzBlQW1HRlFSRjFaWlA5UWcxMzh4ZE43UlI2LUVKZ0l1T0U5ZzBsRlBwMGVQbHnSAd8BQVVfeXFMUGRKZTM2UGJWR2Q2OF8wUVR0em0yS0FfVHdCTy1NMEdLN1Z2dGkwSF…	2024-02-27	<a href="https://news.google.com/rss/articles/CBMi2AFBVV95cUxPaUItYWpMMThRWHZ1V0dHV2Y1ME1TRzE1VmxzLXZkcnNURFhrXzk4REc3YWRDdUxwNzRhMVdLYTdUa184Uy02UmNZeWVyS0wtQUxVVnVrU1Q4VVFRVzJFTFNERjRIcmkwdGlGaGVsYm91UVpoWnQtTXk4d1ZHZ3lCSFh0d08tVlBvMlRmZE5rSDBZRU9Sa1k2dnhxQzByVkxqb2tOeWhtMVk2VzBlQW1HRlFSRjFaWlA5UWcxMzh4ZE43UlI2LUVKZ0l1T0U5ZzBsRlBwMGVQbHnSAd8BQVVfeXFMUGRKZTM2UGJWR2Q2OF8wUVR0em0yS0FfVHdCTy1NMEdLN…	hyderabads biological e to make 50 million doses of takedas dengue vaccine the hindu	a href target_blankhyderabads biological e to make 50 million doses of takedas dengue vaccineanbspnbspfont color6f6f6fthe hindufont
dengue India	Dengue and malaria: Why dual infection poses a greater risk - India Today	https://news.google.com/rss/articles/CBMitwFBVV95cUxNeFlIdFNERTlkcUl0T0J4THRUdDZhT1AzMGZhTzI2MDdSNFNmZXVjbnhTUjNFT3p1VHo2dC1DWWd0U0s5MklCZ2M2R3FjZmlLUzRFM3lENnpDazNsRVVaT3FfUjFLVXdzWmZmNTdrQ1dyZ0JZVm1OSURMTUFZVThWSnBlVWZXXzVieWpoZ20yQVdZQ1BRM3lKUlh6bGc0QUlXQXpNUDV0TVFrVHJ3cnNkUGhVY3diaU3SAbwBQVVfeXFMTXdJcndZc2I0XzhyUm5hbjViTHlBT3hNdDM2T2M4U0lmb3QyNFUzRTJ1a2lYRUFlamR0VHM5VVZ1U01uTmVURm03cXpFZ1ZQOV…	2023-09-18	<a href="https://news.google.com/rss/articles/CBMitwFBVV95cUxNeFlIdFNERTlkcUl0T0J4THRUdDZhT1AzMGZhTzI2MDdSNFNmZXVjbnhTUjNFT3p1VHo2dC1DWWd0U0s5MklCZ2M2R3FjZmlLUzRFM3lENnpDazNsRVVaT3FfUjFLVXdzWmZmNTdrQ1dyZ0JZVm1OSURMTUFZVThWSnBlVWZXXzVieWpoZ20yQVdZQ1BRM3lKUlh6bGc0QUlXQXpNUDV0TVFrVHJ3cnNkUGhVY3diaU3SAbwBQVVfeXFMTXdJcndZc2I0XzhyUm5hbjViTHlBT3hNdDM2T2M4U0lmb3QyNFUzRTJ1a2lYRUFlamR0VHM5VVZ1U01uTmVURm03c…	dengue and malaria why dual infection poses a greater risk india today	a href target_blankdengue and malaria why dual infection poses a greater riskanbspnbspfont color6f6f6findia todayfont
dengue India	GIS, remote sensing key to battling vector-borne diseases, say experts - Business Standard	https://news.google.com/rss/articles/CBMizgFBVV95cUxPcUZlM0lSV1k2THMtVnJFQVktbDRCT19oOE1Ra0NpcG12N2k3TVBwUE1MUVRKejhvQVZ6XzZoaGJTZTVOZDJIUDhKR2M5VlhQZTRPS2NVTEZBYnBOTzZieWYxUjVEd2VCTGh1dFdBNHZLaXRVeHp3SjVWbThoQkVnWW1RdVpUTWk5aXNJSk0wZHdtLUIxS3F0djRYMFlrbG15NnZENHVhWXQtZ3B0T2NKLVl2dWNEME81TDlSY3BQS0EwbTdWUDRJWXIwVVdnUdIB0wFBVV95cUxQVENjWUNqQzNGTnl4Ukl6Wng0N1ROcDdrbzhvaS12RjlLQkRoZUMwY1J3eXRTTUZoSl…	2023-09-27	<a href="https://news.google.com/rss/articles/CBMizgFBVV95cUxPcUZlM0lSV1k2THMtVnJFQVktbDRCT19oOE1Ra0NpcG12N2k3TVBwUE1MUVRKejhvQVZ6XzZoaGJTZTVOZDJIUDhKR2M5VlhQZTRPS2NVTEZBYnBOTzZieWYxUjVEd2VCTGh1dFdBNHZLaXRVeHp3SjVWbThoQkVnWW1RdVpUTWk5aXNJSk0wZHdtLUIxS3F0djRYMFlrbG15NnZENHVhWXQtZ3B0T2NKLVl2dWNEME81TDlSY3BQS0EwbTdWUDRJWXIwVVdnUdIB0wFBVV95cUxQVENjWUNqQzNGTnl4Ukl6Wng0N1ROcDdrbzhvaS12RjlLQkRoZUMwY1J3e…	gis remote sensing key to battling vectorborne diseases say experts business standard	a href target_blankgis remote sensing key to battling vectorborne diseases say expertsanbspnbspfont color6f6f6fbusiness standardfont
dengue India	Dengue in Bengaluru: The situation so far - Citizen Matters	https://news.google.com/rss/articles/CBMipwFBVV95cUxOVDJGdlFRdEg3QTZ3ekszLW1MWE52YXpZZWYxeU9pbFBiUllYQ2E1NzBrbVZtQ1pOcFpJOXhkVnZNcnNkTGloVDlrRHZnWGR3SXZxUktCY3RKYW4wQnBTOGFpSGFacnZXbFpwa0Q1ektuY0hackFDZjJ4aVJSN0lYZFRjcXFobE55WVB0VWxmdmhZOHNHVzRuU08wUkZkQVdjaUdwSWhXbw?oc=5	2023-09-21	<a href="https://news.google.com/rss/articles/CBMipwFBVV95cUxOVDJGdlFRdEg3QTZ3ekszLW1MWE52YXpZZWYxeU9pbFBiUllYQ2E1NzBrbVZtQ1pOcFpJOXhkVnZNcnNkTGloVDlrRHZnWGR3SXZxUktCY3RKYW4wQnBTOGFpSGFacnZXbFpwa0Q1ektuY0hackFDZjJ4aVJSN0lYZFRjcXFobE55WVB0VWxmdmhZOHNHVzRuU08wUkZkQVdjaUdwSWhXbw?oc=5" target="_blank">Dengue in Bengaluru: The situation so far</a>&nbsp;&nbsp;<font color="#6f6f6f">Citizen Matters</font>	dengue in bengaluru the situation so far citizen matters	a href target_blankdengue in bengaluru the situation so faranbspnbspfont color6f6f6fcitizen mattersfont
dengue India	Leptospirosis and Dengue Coinfection-Associated Multi-Organ Dysfunction Syndrome: A Case Report - Cureus	https://news.google.com/rss/articles/CBMizgFBVV95cUxNc2dRMGc5VlRBRzZ4M3FJSUNlOEdoUXJfaXBva05vNHFXUHlBLXQ5YWxkMWR0RzBhbkRJSGtTb3lKSjQzX2Z5SHpXSjRFVGY0QVUzLU5UbWxpX3F0SnlZS3dmdmhMTzFjdVZoWmFtdkJ3WmtZMmhFUWNaOHhnRlV2U044U1pwNEItbTNYXzVqdHBpZ0tHOHpLWk52SVUtSzA1RS1ybjUyWUhJN0kxYlh4WVhrXzhPMnpTb09DMzRQTk5YOXppM0ExQWVhamthUQ?oc=5	2024-01-17	<a href="https://news.google.com/rss/articles/CBMizgFBVV95cUxNc2dRMGc5VlRBRzZ4M3FJSUNlOEdoUXJfaXBva05vNHFXUHlBLXQ5YWxkMWR0RzBhbkRJSGtTb3lKSjQzX2Z5SHpXSjRFVGY0QVUzLU5UbWxpX3F0SnlZS3dmdmhMTzFjdVZoWmFtdkJ3WmtZMmhFUWNaOHhnRlV2U044U1pwNEItbTNYXzVqdHBpZ0tHOHpLWk52SVUtSzA1RS1ybjUyWUhJN0kxYlh4WVhrXzhPMnpTb09DMzRQTk5YOXppM0ExQWVhamthUQ?oc=5" target="_blank">Leptospirosis and Dengue Coinfection-Associated …	leptospirosis and dengue coinfectionassociated multiorgan dysfunction syndrome a case report cureus	a href target_blankleptospirosis and dengue coinfectionassociated multiorgan dysfunction syndrome a case reportanbspnbspfont color6f6f6fcureusfont
dengue India	National Dengue Day 2023: Follow These Effective Tips To Prevent Mosquito Bites - NDTV	https://news.google.com/rss/articles/CBMitAFBVV95cUxQdEVQRGJFVDdvRW83RVFPdnBoMzdkUFduZWpUYjI5SG9zSjU1bUVQM09lNkwzRVkzX0dCaGhSN01PTC1XckJ5ZTN3VHB0MHpjTWJ2TkU3anJDYmVOZ2hPYzVEbTVYMkxOVjlIbHBqVU5CVmluMklzTGhPeXJTVERxb2RXcXRMTWl2Q0szTFRiN2EyOVZhTEptM3dwUnhYQkZ0WU0ya1pBcXdKNkw5ZHVyTFJhV2LSAbwBQVVfeXFMTzBqU3JLZXVjUDNJMjBidGhDQ19UWmVuRnFRTC1nakFNTldHUHZUUHlXczViTmtzUkZNZ3VnYlNwalFMb1ctSk11WFloOEtKcGVscT…	2023-05-16	<a href="https://news.google.com/rss/articles/CBMitAFBVV95cUxQdEVQRGJFVDdvRW83RVFPdnBoMzdkUFduZWpUYjI5SG9zSjU1bUVQM09lNkwzRVkzX0dCaGhSN01PTC1XckJ5ZTN3VHB0MHpjTWJ2TkU3anJDYmVOZ2hPYzVEbTVYMkxOVjlIbHBqVU5CVmluMklzTGhPeXJTVERxb2RXcXRMTWl2Q0szTFRiN2EyOVZhTEptM3dwUnhYQkZ0WU0ya1pBcXdKNkw5ZHVyTFJhV2LSAbwBQVVfeXFMTzBqU3JLZXVjUDNJMjBidGhDQ19UWmVuRnFRTC1nakFNTldHUHZUUHlXczViTmtzUkZNZ3VnYlNwalFMb1ctSk11WFloO…	national dengue day 2023 follow these effective tips to prevent mosquito bites ndtv	a href target_blanknational dengue day 2023 follow these effective tips to prevent mosquito bitesanbspnbspfont color6f6f6fndtvfont
dengue India	Dengue cases in Delhi reach 5-year-high says report; 5 early signs and preventive measures to know - Times of India	https://news.google.com/rss/articles/CBMiogJBVV95cUxQWjlhVzJfMTB6T3Q3Q1oxcnEtaGNhX0JYekVNeHN6OFRxay1pX2s1aFJoWUxGeHJ5Z25JNW1DNVBmZFZVSWtuamVXNjJVOG0wRzNwNExUN1VoUlFiTHdiRjNoYTJfOUtqNTROLUZmRTVpaUJ3Mkw0WlN3eTY3VmZfWTY2ZVpCalhmMWRKMzhXbzV6SDluVzZZbDY0cm5VTTFFV04xTjdLbi1XVmZvaTZNUkZjX3dpVlBDdjBJWWkxeUhBLTB6c0FwYmNGVXBkbFFXWEI4NVRqRTd0Y0JqdWxMSmpITWZvd0k1bjc4QlNDY0NqWFBkZFhHZWpkUFFNTG9DMWlqdk9xNTZHZG…	2023-07-31	<a href="https://news.google.com/rss/articles/CBMiogJBVV95cUxQWjlhVzJfMTB6T3Q3Q1oxcnEtaGNhX0JYekVNeHN6OFRxay1pX2s1aFJoWUxGeHJ5Z25JNW1DNVBmZFZVSWtuamVXNjJVOG0wRzNwNExUN1VoUlFiTHdiRjNoYTJfOUtqNTROLUZmRTVpaUJ3Mkw0WlN3eTY3VmZfWTY2ZVpCalhmMWRKMzhXbzV6SDluVzZZbDY0cm5VTTFFV04xTjdLbi1XVmZvaTZNUkZjX3dpVlBDdjBJWWkxeUhBLTB6c0FwYmNGVXBkbFFXWEI4NVRqRTd0Y0JqdWxMSmpITWZvd0k1bjc4QlNDY0NqWFBkZFhHZWpkUFFNTG9DMWlqd…	dengue cases in delhi reach 5yearhigh says report 5 early signs and preventive measures to know times of india	a href target_blankdengue cases in delhi reach 5yearhigh says report 5 early signs and preventive measures to knowanbspnbspfont color6f6f6ftimes of indiafont
dengue India	How eggs of dengue-carrying mosquito survive found - Times of India	https://news.google.com/rss/articles/CBMivAFBVV95cUxPNlRkVDlzV0ttLUlBQzFheGFHN3FlbHhkSno1TVl6ZkY4LUhjVGJSUUtBOWtGNS1IYU8xR2I4cy1tZ0lvcWVjWEw5TWJVM2ZzcE5qdzBFSFdFOGc1Nm02b0s3UXVqVEVnS1Q2VTBFM1hLYl9CRjh2RUZFdFVTS2I4YWJMUG8wV3FHXy1mVXpJY0NlaG5XTnVTUGRRbmkxNGxFRjNtNXBoY25COXVabFFDS3JCTWNHcEVCYlFrddIBwgFBVV95cUxPQTE0NzVKMkQxNzRPSDFSYmstQVA0V2YzdElPY0pfMnF1bFJBMGtnZmVrd1B5TGVYZFZpUmg4b3BzX2RoZW54bzk0Uk…	2023-10-27	<a href="https://news.google.com/rss/articles/CBMivAFBVV95cUxPNlRkVDlzV0ttLUlBQzFheGFHN3FlbHhkSno1TVl6ZkY4LUhjVGJSUUtBOWtGNS1IYU8xR2I4cy1tZ0lvcWVjWEw5TWJVM2ZzcE5qdzBFSFdFOGc1Nm02b0s3UXVqVEVnS1Q2VTBFM1hLYl9CRjh2RUZFdFVTS2I4YWJMUG8wV3FHXy1mVXpJY0NlaG5XTnVTUGRRbmkxNGxFRjNtNXBoY25COXVabFFDS3JCTWNHcEVCYlFrddIBwgFBVV95cUxPQTE0NzVKMkQxNzRPSDFSYmstQVA0V2YzdElPY0pfMnF1bFJBMGtnZmVrd1B5TGVYZFZpUmg4b3BzX2RoZ…	how eggs of denguecarrying mosquito survive found times of india	a href target_blankhow eggs of denguecarrying mosquito survive foundanbspnbspfont color6f6f6ftimes of indiafont
dengue India	Wolbachia : a possible weapon for controlling dengue in Nepal - Tropical Medicine and Health	https://news.google.com/rss/articles/CBMigAFBVV95cUxPSnBPNnNhQUp2X3Vxb3EwUW54aHdjYnpBNHN2SjZlZG5LSS0wZm0waWwzbXdaLWxUSDdYZFJQX3o5cElWLVYydjFBeERmbHIyVTNtNmJ3RWNma2dPa1JibHBpaGdvODRpRUx0bGQ0OEtER1ZGNFQ1LXNCWEYtVEczMQ?oc=5	2020-06-22	<a href="https://news.google.com/rss/articles/CBMigAFBVV95cUxPSnBPNnNhQUp2X3Vxb3EwUW54aHdjYnpBNHN2SjZlZG5LSS0wZm0waWwzbXdaLWxUSDdYZFJQX3o5cElWLVYydjFBeERmbHIyVTNtNmJ3RWNma2dPa1JibHBpaGdvODRpRUx0bGQ0OEtER1ZGNFQ1LXNCWEYtVEczMQ?oc=5" target="_blank">Wolbachia : a possible weapon for controlling dengue in Nepal</a>&nbsp;&nbsp;<font color="#6f6f6f">Tropical Medicine and Health</font>	wolbachia a possible weapon for controlling dengue in nepal tropical medicine and health	a href target_blankwolbachia a possible weapon for controlling dengue in nepalanbspnbspfont color6f6f6ftropical medicine and healthfont
dengue India	Dengue Vaccine In The Works, Phase-3 Trial Soon: Top Medical Body - NDTV	https://news.google.com/rss/articles/CBMipgFBVV95cUxNT2ZTWi13aVhBWFZpSllONWFGNmZTUHM0TW9wY3Z3OGplZmlJWFNleFRub2IzajE0TzBTNkNqZlZwX0dhdkFZZHlfRm1SSDV1dVh5TG9FMjhnbV92VkI3XzdDQkRGVWdtSW9VT2VVdE5ROUpLQXNjM21HY3FXcVhWWHMycHFNZ3RXMlFkUVAwLXJiM1dudGVGeUpQbElwaFlMX3VMc3hn0gGuAUFVX3lxTFB5TGsyT0RyODhDOEVOUjBVUXAtQWxWbGJCSG1FdWFudlNmN1RHNG43NGhHOGliTE1tVnpDY19jNXpReVZFMGxac1R5WFBqYWJYUVloSFBYYWIzWkhtMjlobl…	2023-05-17	<a href="https://news.google.com/rss/articles/CBMipgFBVV95cUxNT2ZTWi13aVhBWFZpSllONWFGNmZTUHM0TW9wY3Z3OGplZmlJWFNleFRub2IzajE0TzBTNkNqZlZwX0dhdkFZZHlfRm1SSDV1dVh5TG9FMjhnbV92VkI3XzdDQkRGVWdtSW9VT2VVdE5ROUpLQXNjM21HY3FXcVhWWHMycHFNZ3RXMlFkUVAwLXJiM1dudGVGeUpQbElwaFlMX3VMc3hn0gGuAUFVX3lxTFB5TGsyT0RyODhDOEVOUjBVUXAtQWxWbGJCSG1FdWFudlNmN1RHNG43NGhHOGliTE1tVnpDY19jNXpReVZFMGxac1R5WFBqYWJYUVloSFBYYWIzW…	dengue vaccine in the works phase3 trial soon top medical body ndtv	a href target_blankdengue vaccine in the works phase3 trial soon top medical bodyanbspnbspfont color6f6f6fndtvfont
dengue India	These homemade drinks can help you fight dengue - India Today	https://news.google.com/rss/articles/CBMiqAFBVV95cUxNdEx0WkdpMUhaazBNSEZSS09LenpvQXVkUnp0QzEzWXBZaFNVb1BVS0YwTjEwb0VOcGQwY1ZkLWtoRDcwdFRaTEk2ckNXdl9PQWozLUUycXhYTnZxbEppbWk3eGpGTE5lTnM4OExpN0wzSE9RYnFlUVpLWWRHT1FobW1veEVRQ05kSzEteDAyX0NzMGNlVnFiZExnMl9TMkRINDByNGRDU1XSAa4BQVVfeXFMTTBEZVl4elhQY01OZEJLdlY0Sy1VRzZIaDJaN3M0bm1OWXlKSTMzU29ZV1hRa2gyWkwwSzk3eS16akc2TE1XZ2tsRm5nUVVENFdLa1BlZHV4bHZhQ09nUW…	2022-11-03	<a href="https://news.google.com/rss/articles/CBMiqAFBVV95cUxNdEx0WkdpMUhaazBNSEZSS09LenpvQXVkUnp0QzEzWXBZaFNVb1BVS0YwTjEwb0VOcGQwY1ZkLWtoRDcwdFRaTEk2ckNXdl9PQWozLUUycXhYTnZxbEppbWk3eGpGTE5lTnM4OExpN0wzSE9RYnFlUVpLWWRHT1FobW1veEVRQ05kSzEteDAyX0NzMGNlVnFiZExnMl9TMkRINDByNGRDU1XSAa4BQVVfeXFMTTBEZVl4elhQY01OZEJLdlY0Sy1VRzZIaDJaN3M0bm1OWXlKSTMzU29ZV1hRa2gyWkwwSzk3eS16akc2TE1XZ2tsRm5nUVVENFdLa1BlZHV4b…	these homemade drinks can help you fight dengue india today	a href target_blankthese homemade drinks can help you fight dengueanbspnbspfont color6f6f6findia todayfont
dengue India	First report of F1534C kdr mutation in deltamethrin resistant Aedes albopictus from northern part of West Bengal, India - Nature	https://news.google.com/rss/articles/CBMiX0FVX3lxTFBDQjRza1lzTlo0NGVYWnM0MXo0c1d3WWNHY294czdzNjVUd2xRR050SXAwTWItLWhCTXIwb0JUNDQ5SjE2YUdjbjl1QTRySDlxb3dKRHQ1Y0E0aHIwTTVF?oc=5	2022-08-11	<a href="https://news.google.com/rss/articles/CBMiX0FVX3lxTFBDQjRza1lzTlo0NGVYWnM0MXo0c1d3WWNHY294czdzNjVUd2xRR050SXAwTWItLWhCTXIwb0JUNDQ5SjE2YUdjbjl1QTRySDlxb3dKRHQ1Y0E0aHIwTTVF?oc=5" target="_blank">First report of F1534C kdr mutation in deltamethrin resistant Aedes albopictus from northern part of West Bengal, India</a>&nbsp;&nbsp;<font color="#6f6f6f">Nature</font>	first report of f1534c kdr mutation in deltamethrin resistant aedes albopictus from northern part of west bengal india nature	a href target_blankfirst report of f1534c kdr mutation in deltamethrin resistant aedes albopictus from northern part of west bengal indiaanbspnbspfont color6f6f6fnaturefont
dengue India	Delhi civic body takes steps to prevent dengue, malaria ahead of G20 Summit - India Today	https://news.google.com/rss/articles/CBMi1AFBVV95cUxPanlDVy0wbTQxZ09kbVJNTlNjeTlGSVhNSWRGSXl2b3hZRm9kSWwzTFlMNTFpUEtsbGpnUWFVRTZsZERMZzZNZWhnZUQxQUZFbWNJQzhtUlk5cm1Zb1VrUThuT19RQzU4X3ZhNHp5N1RDOVVIUnVYb3Qwc29tT0dxYVlyMk9Eck5nRmt1eWFwUjZQUW9GSGdpcDlyWGVER181VmRDbmR4Mi1zdDF1VmZoTnQ4OUkxX1NOY0RWZVRCNUdrOWM0TmhpMFcyTklrbTRZZDREedIB2gFBVV95cUxNNnY1Qno1SHByaHRJd2h3ay00U1YtZnMtTlhDN0JUaUlRVTVTTU1wZjh1Mk…	2023-08-23	<a href="https://news.google.com/rss/articles/CBMi1AFBVV95cUxPanlDVy0wbTQxZ09kbVJNTlNjeTlGSVhNSWRGSXl2b3hZRm9kSWwzTFlMNTFpUEtsbGpnUWFVRTZsZERMZzZNZWhnZUQxQUZFbWNJQzhtUlk5cm1Zb1VrUThuT19RQzU4X3ZhNHp5N1RDOVVIUnVYb3Qwc29tT0dxYVlyMk9Eck5nRmt1eWFwUjZQUW9GSGdpcDlyWGVER181VmRDbmR4Mi1zdDF1VmZoTnQ4OUkxX1NOY0RWZVRCNUdrOWM0TmhpMFcyTklrbTRZZDREedIB2gFBVV95cUxNNnY1Qno1SHByaHRJd2h3ay00U1YtZnMtTlhDN0JUaUlRVTVTT…	delhi civic body takes steps to prevent dengue malaria ahead of g20 summit india today	a href target_blankdelhi civic body takes steps to prevent dengue malaria ahead of g20 summitanbspnbspfont color6f6f6findia todayfont
dengue India	86% of last week's dengue cases in city from south Kolkata - Times of India	https://news.google.com/rss/articles/CBMiygFBVV95cUxOZ1kxNFNvY1RxdDRfLXdMRVdjaUNqZEdGSUxaalF2MVZ5b2JwaEJkTkdlNjN3Rno1NXJUbEJRcjNsVFFHWjZoUV9iRDBDN3FuaS1Dak9SamhmNnhGRFlta0ZfamFGRHZfejB1UjEyNXUtREtzVHJ5RG5hV0k0S1dDT3R3LUIwX0xUNW85X1ZTY29OeXpqazZKb0tvUkpMd0ZrWndYVkNDVFlhTHdsU2VwX2poV0NZN3pLbDVPQWRlSDlrMk9SdVhyMllB0gHPAUFVX3lxTE1NWFR6eFRCNzNzbWZJR2lPRl9QT0FYaU5GSmRKTzBYQ0lwNzFoRFZSR1AxSDMxc3djMUhTb3…	2022-10-27	<a href="https://news.google.com/rss/articles/CBMiygFBVV95cUxOZ1kxNFNvY1RxdDRfLXdMRVdjaUNqZEdGSUxaalF2MVZ5b2JwaEJkTkdlNjN3Rno1NXJUbEJRcjNsVFFHWjZoUV9iRDBDN3FuaS1Dak9SamhmNnhGRFlta0ZfamFGRHZfejB1UjEyNXUtREtzVHJ5RG5hV0k0S1dDT3R3LUIwX0xUNW85X1ZTY29OeXpqazZKb0tvUkpMd0ZrWndYVkNDVFlhTHdsU2VwX2poV0NZN3pLbDVPQWRlSDlrMk9SdVhyMllB0gHPAUFVX3lxTE1NWFR6eFRCNzNzbWZJR2lPRl9QT0FYaU5GSmRKTzBYQ0lwNzFoRFZSR1AxSDMxc…	86 of last weeks dengue cases in city from south kolkata times of india	a href target_blank86 of last weeks dengue cases in city from south kolkataanbspnbspfont color6f6f6ftimes of indiafont
dengue India	Black hole of dengue death data in West Bengal - Telegraph India	https://news.google.com/rss/articles/CBMiqAFBVV95cUxPcGd3VGlvWGFTV18wMWJrNU9lUkdLN1JzM1NSdHJXS3Y4RlY5bHp4RVFSTXBfQkdMNmN5YkhsZUdESE93a0p4ZFRnSVR5U0NKRER5OVRGOTM3a21RVEQyX2xVV2dxTjN4U3BMNi1vM3lIRmk2dmVuQmFoR2JhM24wWVFFb19rNnhfYThuZlFESHgyMTF6Y2ZtMzljWjBvcE5tRzR1c29EQnjSAa4BQVVfeXFMTTlPWUtZOFhEaXhXVW42VUF1UU1SM2pTZkZVa3YwWU0tekdhTWg5aElVRnN4ZVJlSWVOVjhaWk5wVVYzS3dnclpFMERQazlEOERuY2NoaHBUQThsc3ZMdH…	2022-11-04	<a href="https://news.google.com/rss/articles/CBMiqAFBVV95cUxPcGd3VGlvWGFTV18wMWJrNU9lUkdLN1JzM1NSdHJXS3Y4RlY5bHp4RVFSTXBfQkdMNmN5YkhsZUdESE93a0p4ZFRnSVR5U0NKRER5OVRGOTM3a21RVEQyX2xVV2dxTjN4U3BMNi1vM3lIRmk2dmVuQmFoR2JhM24wWVFFb19rNnhfYThuZlFESHgyMTF6Y2ZtMzljWjBvcE5tRzR1c29EQnjSAa4BQVVfeXFMTTlPWUtZOFhEaXhXVW42VUF1UU1SM2pTZkZVa3YwWU0tekdhTWg5aElVRnN4ZVJlSWVOVjhaWk5wVVYzS3dnclpFMERQazlEOERuY2NoaHBUQ…	black hole of dengue death data in west bengal telegraph india	a href target_blankblack hole of dengue death data in west bengalanbspnbspfont color6f6f6ftelegraph indiafont
dengue India	Dengue rates plunged after release of lab-altered mosquitoes - Frontline Magazine	https://news.google.com/rss/articles/CBMi3wFBVV95cUxPSXB3YUpoaHBSeWZLRmtFQVhKWlkzenZNUWRkaHRCbGxKSFBSaGFSbnJVc2s4bS1yR1NTWXRjUVZLWXJ5RTNCbGNDTHhVMTBfN3ZqUFNCWGhmVWZUei1LYUp5b1pqQ0djT1FFcGNYQWRaWEhpTDhPSXRIN3VLNUdYUmJhd1FPT184LVpKOHFnR0RtbjlSRXlKWjdtZlZ2VzcweWhpWmJ0a2xMTXBUWGdmU2ZZVmt5WHNid1pJbktXRHF6TXR2NUlBV1ZWRFNobzNnV01RbVNjZ3FMSXlMYXU00gHmAUFVX3lxTFBkRzVHbjVsdmhLdUNKaldKMUcyek5nZV9BQWpyZWY1WV…	2023-11-08	<a href="https://news.google.com/rss/articles/CBMi3wFBVV95cUxPSXB3YUpoaHBSeWZLRmtFQVhKWlkzenZNUWRkaHRCbGxKSFBSaGFSbnJVc2s4bS1yR1NTWXRjUVZLWXJ5RTNCbGNDTHhVMTBfN3ZqUFNCWGhmVWZUei1LYUp5b1pqQ0djT1FFcGNYQWRaWEhpTDhPSXRIN3VLNUdYUmJhd1FPT184LVpKOHFnR0RtbjlSRXlKWjdtZlZ2VzcweWhpWmJ0a2xMTXBUWGdmU2ZZVmt5WHNid1pJbktXRHF6TXR2NUlBV1ZWRFNobzNnV01RbVNjZ3FMSXlMYXU00gHmAUFVX3lxTFBkRzVHbjVsdmhLdUNKaldKMUcyek5nZV9BQ…	dengue rates plunged after release of labaltered mosquitoes frontline magazine	a href target_blankdengue rates plunged after release of labaltered mosquitoesanbspnbspfont color6f6f6ffrontline magazinefont
dengue India	8-year-old boy dies of suspected dengue fever, first death in Pimpri-Chinchwad - Hindustan Times	https://news.google.com/rss/articles/CBMi2wFBVV95cUxOTU85SHd5WW1vQUJ1R1h4RlFkRHd1aXE5U0JPSkNrX3dOVVhkbGhiRnBzUi04VEVfTGsxTmp2ZU1wT1pVcmhSZFd0bEJtR1dVeTJ5ZGdDLURJU0laUGxBS0tOQjNVdVh4dk95R3FteWlad1ZxYkRfZ3lfclFRSm1ZRUZXa0o5dFlNU2RQMmZQa3Y2WHZiWkd3OHE2X0daQnFSbE5tN2txYzZPdk5lNWRFbVMyeDctVVV5TmN2NWFYNEgxcEFYTGFIWnhSWWdmVXM3NUwtV2FwOEpleUU?oc=5	2023-12-19	<a href="https://news.google.com/rss/articles/CBMi2wFBVV95cUxOTU85SHd5WW1vQUJ1R1h4RlFkRHd1aXE5U0JPSkNrX3dOVVhkbGhiRnBzUi04VEVfTGsxTmp2ZU1wT1pVcmhSZFd0bEJtR1dVeTJ5ZGdDLURJU0laUGxBS0tOQjNVdVh4dk95R3FteWlad1ZxYkRfZ3lfclFRSm1ZRUZXa0o5dFlNU2RQMmZQa3Y2WHZiWkd3OHE2X0daQnFSbE5tN2txYzZPdk5lNWRFbVMyeDctVVV5TmN2NWFYNEgxcEFYTGFIWnhSWWdmVXM3NUwtV2FwOEpleUU?oc=5" target="_blank">8-year-old boy dies of suspecte…	8yearold boy dies of suspected dengue fever first death in pimprichinchwad hindustan times	a href target_blank8yearold boy dies of suspected dengue fever first death in pimprichinchwadanbspnbspfont color6f6f6fhindustan timesfont
dengue India	Delhi reports 412 cases of dengue in last week of September - India Today	https://news.google.com/rss/articles/CBMitAFBVV95cUxNSTNWcm1laU9xNzdZbWZxYUVZMVc2eUg5NklIcnA3TmhhOUc3bFhxLUs3dE9Idkh2X1pMUjlCdGNjVnpJY3RPWWgtdHBydjd3LUc2SW5jOW5vRFAwT0I5QUhubll5SHdVZUxXRW5QbkZfNE5XQmdoVVZZeExydXpFaTlORk1WVjFVTTlwQ210bW1kY04wVEViWVVrSzUzVDFwTlN0eU5kb1B4VGZTMUMtU0hneWHSAboBQVVfeXFMTjQtT2l0OG5TRjRnT2lZalZhZUxfUGlrdEFEX1JvUlk2YzNjT29mTHY0dmFjalQ3RHNUTWFrTjBRcjdFUmE1SzhaVDJUODJidDdDNU…	2022-10-03	<a href="https://news.google.com/rss/articles/CBMitAFBVV95cUxNSTNWcm1laU9xNzdZbWZxYUVZMVc2eUg5NklIcnA3TmhhOUc3bFhxLUs3dE9Idkh2X1pMUjlCdGNjVnpJY3RPWWgtdHBydjd3LUc2SW5jOW5vRFAwT0I5QUhubll5SHdVZUxXRW5QbkZfNE5XQmdoVVZZeExydXpFaTlORk1WVjFVTTlwQ210bW1kY04wVEViWVVrSzUzVDFwTlN0eU5kb1B4VGZTMUMtU0hneWHSAboBQVVfeXFMTjQtT2l0OG5TRjRnT2lZalZhZUxfUGlrdEFEX1JvUlk2YzNjT29mTHY0dmFjalQ3RHNUTWFrTjBRcjdFUmE1SzhaVDJUO…	delhi reports 412 cases of dengue in last week of september india today	a href target_blankdelhi reports 412 cases of dengue in last week of septemberanbspnbspfont color6f6f6findia todayfont
dengue India	Odomos is making India dengue free with sustained efforts throughout the year - Business Standard	https://news.google.com/rss/articles/CBMi7wFBVV95cUxQVDBSYnBCOF9fSHM5dWVVV3VkazlZMjdONG50dlNUMm43NVd4SzVoZXR2UEhMR1RzQjJGLXZ2aFpzaWtNV0t4ZHF1S2lkcGpTQklKUGJzSm83eDd5a1AyMDZKVDNwdVBnSjBXNDhMUnVfdXh2UDZSdkp0TlNTOW8tV0ppUE5Hc1pEZDJYdnZ0YkhtYm5HclZkWUNLdWlKUHJ3YXhYaWdCYTVwb1d1N05DMzR3aE5VcEJBZF9kRHZuVk5mRFlYdTQ4QUIwVDZCZlgzNVRHUnZQMGZET253ZjBNMFk0cFRDZkhEMGxiazdKMNIB9AFBVV95cUxOTFRrZEE0X25mQlNNbkszOV…	2024-05-18	<a href="https://news.google.com/rss/articles/CBMi7wFBVV95cUxQVDBSYnBCOF9fSHM5dWVVV3VkazlZMjdONG50dlNUMm43NVd4SzVoZXR2UEhMR1RzQjJGLXZ2aFpzaWtNV0t4ZHF1S2lkcGpTQklKUGJzSm83eDd5a1AyMDZKVDNwdVBnSjBXNDhMUnVfdXh2UDZSdkp0TlNTOW8tV0ppUE5Hc1pEZDJYdnZ0YkhtYm5HclZkWUNLdWlKUHJ3YXhYaWdCYTVwb1d1N05DMzR3aE5VcEJBZF9kRHZuVk5mRFlYdTQ4QUIwVDZCZlgzNVRHUnZQMGZET253ZjBNMFk0cFRDZkhEMGxiazdKMNIB9AFBVV95cUxOTFRrZEE0X25mQ…	odomos is making india dengue free with sustained efforts throughout the year business standard	a href target_blankodomos is making india dengue free with sustained efforts throughout the yearanbspnbspfont color6f6f6fbusiness standardfont
dengue India	ICC World Cup 2023: Shubman Gill down with dengue, doubtful for India vs Australia match - Mint	https://news.google.com/rss/articles/CBMi5gFBVV95cUxOWmVRUm1yaDcteDhxNmJ5STdmWnlMVE1MY0NpZnVpcFZhREJ4eTBNMlhVVkE2OHdFa096cUZIQV83LUVkN2FiOUFhS1FXWHZNWFRBb0VMeEFrLV9EUWFXcTZjOUEyaEFlbktnZV9RT0JINENmb1R2X3luaWRNOGtPLUNjSnFId1VKNm1kOUpCOVg0UVVKRlE0WmVvUzFBU1llUHBybHhjTUtrcC1JcXZ1TGE2TnJ0bkNHeUplZTNTZk5HZTZQQW9yd3ZWUjBYZS1uVmx1YXZ5eHVqaVM1Nm1Qc05sckl2QdIB6wFBVV95cUxOWW5sSHNCREtsa3ZMVkp0N1Jtc1Eyald0aE…	2023-10-06	<a href="https://news.google.com/rss/articles/CBMi5gFBVV95cUxOWmVRUm1yaDcteDhxNmJ5STdmWnlMVE1MY0NpZnVpcFZhREJ4eTBNMlhVVkE2OHdFa096cUZIQV83LUVkN2FiOUFhS1FXWHZNWFRBb0VMeEFrLV9EUWFXcTZjOUEyaEFlbktnZV9RT0JINENmb1R2X3luaWRNOGtPLUNjSnFId1VKNm1kOUpCOVg0UVVKRlE0WmVvUzFBU1llUHBybHhjTUtrcC1JcXZ1TGE2TnJ0bkNHeUplZTNTZk5HZTZQQW9yd3ZWUjBYZS1uVmx1YXZ5eHVqaVM1Nm1Qc05sckl2QdIB6wFBVV95cUxOWW5sSHNCREtsa3ZMVkp0N1Jtc…	icc world cup 2023 shubman gill down with dengue doubtful for india vs australia match mint	a href target_blankicc world cup 2023 shubman gill down with dengue doubtful for india vs australia matchanbspnbspfont color6f6f6fmintfont
dengue India	Dengue cases surge in India — A look at symptoms, treatment, prevention and cure - CNBC TV18	https://news.google.com/rss/articles/CBMixAFBVV95cUxPUXh2MVNoWFBHSlUxeXFDcVN1RzE5MlB1aUJNVnoxNXJxYVZzSWt3VXpWUGNrdVhOaUM5QXR5ejBnUFlGVUZ0aVBFeUJBTmRScVFPX3lTSmxYRlNsVVlFUV9rTzY1SDdlWk9GNWJpaDcyXzJWRnBqVld5VlBsU1hkNDdfcGQ4emhGeXVLZ0JvZ0hza3dfNk5iVTAwelR2enJ1X1lRSU1neWhSNjZ2QlI0WUZQMEZCNW9Pc0haSFZiaHBQVl9E0gHKAUFVX3lxTFB1RGdrTlQwT1dRbXl1WUFaS29EQkFsRi1VZXlBazZtYWVpbmtIQTI2QklVTlVkd1AtcHRwRGR0NHlvV0…	2022-10-07	<a href="https://news.google.com/rss/articles/CBMixAFBVV95cUxPUXh2MVNoWFBHSlUxeXFDcVN1RzE5MlB1aUJNVnoxNXJxYVZzSWt3VXpWUGNrdVhOaUM5QXR5ejBnUFlGVUZ0aVBFeUJBTmRScVFPX3lTSmxYRlNsVVlFUV9rTzY1SDdlWk9GNWJpaDcyXzJWRnBqVld5VlBsU1hkNDdfcGQ4emhGeXVLZ0JvZ0hza3dfNk5iVTAwelR2enJ1X1lRSU1neWhSNjZ2QlI0WUZQMEZCNW9Pc0haSFZiaHBQVl9E0gHKAUFVX3lxTFB1RGdrTlQwT1dRbXl1WUFaS29EQkFsRi1VZXlBazZtYWVpbmtIQTI2QklVTlVkd1AtcHRwR…	dengue cases surge in india a look at symptoms treatment prevention and cure cnbc tv18	a href target_blankdengue cases surge in india a look at symptoms treatment prevention and cureanbspnbspfont color6f6f6fcnbc tv18font
dengue India	Dengue patient in UP dies after allegedly being transfused fruit juice instead of platelets, hospital seal - The Economic Times	https://news.google.com/rss/articles/CBMigAJBVV95cUxONU5SRGRDSW5KNTA5Z2xpV3d6SHZaR2w5MDhscktKbEpwaXlJcG1FUzl4QW5CVmpSY3pDN0dHZ0xEbFhCbGdRTDVJSGo3SFJXNldzWDJtdU5uYnpSLTF4Zm9jMDZXN2NfV1VoTEdacUs0QVY2S0JkdXlxcnpuMlllSEF6ZHZjcGRZNmhzLTlYSmU0MllXTW5reVRJU1hoZC1YQzd2aWQyVDFPeGdpcWJ0Y0djOFcwUnhOTGlsaG5PYnBDdE9mSTJmNWZHcnZDaHpxWDhGcVJrOUVCYlNyMHF5R2NPSU95bjJ3VGNaQzJva1JfVE9xM1hfYTZ2dUs3SXFX0gGGAkFVX3lxTE…	2022-10-21	<a href="https://news.google.com/rss/articles/CBMigAJBVV95cUxONU5SRGRDSW5KNTA5Z2xpV3d6SHZaR2w5MDhscktKbEpwaXlJcG1FUzl4QW5CVmpSY3pDN0dHZ0xEbFhCbGdRTDVJSGo3SFJXNldzWDJtdU5uYnpSLTF4Zm9jMDZXN2NfV1VoTEdacUs0QVY2S0JkdXlxcnpuMlllSEF6ZHZjcGRZNmhzLTlYSmU0MllXTW5reVRJU1hoZC1YQzd2aWQyVDFPeGdpcWJ0Y0djOFcwUnhOTGlsaG5PYnBDdE9mSTJmNWZHcnZDaHpxWDhGcVJrOUVCYlNyMHF5R2NPSU95bjJ3VGNaQzJva1JfVE9xM1hfYTZ2dUs3SXFX0gGGA…	dengue patient in up dies after allegedly being transfused fruit juice instead of platelets hospital seal the economic times	a href target_blankdengue patient in up dies after allegedly being transfused fruit juice instead of platelets hospital sealanbspnbspfont color6f6f6fthe economic timesfont
dengue India	Karnataka reports 8,600 dengue cases in just 3 months - Deccan Herald	https://news.google.com/rss/articles/CBMiqgFBVV95cUxNX1JWZHc1M1YzVmUyRXFOTUtxRFF5eHltMTlMSkFqVHlXUDlTZHJtTlJPdGRFMzhlVDdDYk1CT3ZTQ2RpOG1rdnE0YmIwTHZBMXgwc2dITGtZNmd4Wi1sRVBXdWxaQUIycVZOU0JYaHhyaWFwV0ZsUjlEbUwxZGxaMG1Ud1RfTF9Ha3pLQklISVlhaEJGcWhaV3ZZRFlvRUNQdWFIdTNmcUdtQQ?oc=5	2023-10-20	<a href="https://news.google.com/rss/articles/CBMiqgFBVV95cUxNX1JWZHc1M1YzVmUyRXFOTUtxRFF5eHltMTlMSkFqVHlXUDlTZHJtTlJPdGRFMzhlVDdDYk1CT3ZTQ2RpOG1rdnE0YmIwTHZBMXgwc2dITGtZNmd4Wi1sRVBXdWxaQUIycVZOU0JYaHhyaWFwV0ZsUjlEbUwxZGxaMG1Ud1RfTF9Ha3pLQklISVlhaEJGcWhaV3ZZRFlvRUNQdWFIdTNmcUdtQQ?oc=5" target="_blank">Karnataka reports 8,600 dengue cases in just 3 months</a>&nbsp;&nbsp;<font color="#6f6f6f">Decca…	karnataka reports 8600 dengue cases in just 3 months deccan herald	a href target_blankkarnataka reports 8600 dengue cases in just 3 monthsanbspnbspfont color6f6f6fdeccan heraldfont
dengue India	Exploring the Therapeutic Potential of Traditional Antimalarial and Antidengue Plants: A Mechanistic Perspective - Wiley Online Library	https://news.google.com/rss/articles/CBMiZ0FVX3lxTE56TVY2cTlRTjlFRVJFbUlKT25RQzFHNGUzYkxHNHBLYnBuT0p5NHhBY0JEU3FBWFE4b0s5VEFmaHN2cjVpYXA1RDNxUzVWX1NGZ2JidVpQdkt2VUI1bkVIUHlRRkFGSm8?oc=5	2023-10-28	<a href="https://news.google.com/rss/articles/CBMiZ0FVX3lxTE56TVY2cTlRTjlFRVJFbUlKT25RQzFHNGUzYkxHNHBLYnBuT0p5NHhBY0JEU3FBWFE4b0s5VEFmaHN2cjVpYXA1RDNxUzVWX1NGZ2JidVpQdkt2VUI1bkVIUHlRRkFGSm8?oc=5" target="_blank">Exploring the Therapeutic Potential of Traditional Antimalarial and Antidengue Plants: A Mechanistic Perspective</a>&nbsp;&nbsp;<font color="#6f6f6f">Wiley Online Library</font>	exploring the therapeutic potential of traditional antimalarial and antidengue plants a mechanistic perspective wiley online library	a href target_blankexploring the therapeutic potential of traditional antimalarial and antidengue plants a mechanistic perspectiveanbspnbspfont color6f6f6fwiley online libraryfont
dengue India	Neutralizing antibodies from prior exposure to dengue virus negatively correlate with viremia on re-infection - Nature	https://news.google.com/rss/articles/CBMiX0FVX3lxTE5EekNkVXlKelZKeWhHZXN5dHRiakx4Rm1ZYjgtUVNDNEdaaHJZQkNZSVZWRDQ2LVVRbnNuX0JzLVo5WFBXSXhGNDFHUjBqWnYzQVQ4U1BQaDhNVWZMTHdF?oc=5	2023-10-19	<a href="https://news.google.com/rss/articles/CBMiX0FVX3lxTE5EekNkVXlKelZKeWhHZXN5dHRiakx4Rm1ZYjgtUVNDNEdaaHJZQkNZSVZWRDQ2LVVRbnNuX0JzLVo5WFBXSXhGNDFHUjBqWnYzQVQ4U1BQaDhNVWZMTHdF?oc=5" target="_blank">Neutralizing antibodies from prior exposure to dengue virus negatively correlate with viremia on re-infection</a>&nbsp;&nbsp;<font color="#6f6f6f">Nature</font>	neutralizing antibodies from prior exposure to dengue virus negatively correlate with viremia on reinfection nature	a href target_blankneutralizing antibodies from prior exposure to dengue virus negatively correlate with viremia on reinfectionanbspnbspfont color6f6f6fnaturefont
dengue India	Takeda, Biological E enter manufacturing pact to produce 50 million doses of Dengue vaccine - The Economic Times	https://news.google.com/rss/articles/CBMilwJBVV95cUxOcXNBU2N3TlVFWFZQamVmVmxPajdlUmJUSmFYVG9QNi0xNGRFeU5PN0tJM1hNN0NhVk00OTk4VTBDODNQMk9TVGxVQWJDeWhRWHphVktkMHBXX1Z5S0RxYU1sdmRRR1BLZndYTFhXZDkyb3R1Sl9YMEVGVVlsTF9pcHByTHpfNV9BTFZGbHpyOGFkZ0tmdldJeUhRMDczQklEMXFpV1Q3RjV4V2NTNHN5ekVQa244dFRZdWlfcTZBcTk5dkw4MUZWcTI1aHJtVzFHWVlqdTZ4djRXNWJTUGs2NUJGMlloVFZZMmg2VXVQRHpvRUFBLUFmN3VQRHVCdDZtQlpkN2FTcmFWY2…	2024-02-27	<a href="https://news.google.com/rss/articles/CBMilwJBVV95cUxOcXNBU2N3TlVFWFZQamVmVmxPajdlUmJUSmFYVG9QNi0xNGRFeU5PN0tJM1hNN0NhVk00OTk4VTBDODNQMk9TVGxVQWJDeWhRWHphVktkMHBXX1Z5S0RxYU1sdmRRR1BLZndYTFhXZDkyb3R1Sl9YMEVGVVlsTF9pcHByTHpfNV9BTFZGbHpyOGFkZ0tmdldJeUhRMDczQklEMXFpV1Q3RjV4V2NTNHN5ekVQa244dFRZdWlfcTZBcTk5dkw4MUZWcTI1aHJtVzFHWVlqdTZ4djRXNWJTUGs2NUJGMlloVFZZMmg2VXVQRHpvRUFBLUFmN3VQRHVCdDZtQlpkN…	takeda biological e enter manufacturing pact to produce 50 million doses of dengue vaccine the economic times	a href target_blanktakeda biological e enter manufacturing pact to produce 50 million doses of dengue vaccineanbspnbspfont color6f6f6fthe economic timesfont
dengue India	Japanese pharma giant Takeda & Hyderabad's Biological E join hands to make dengue vaccine - Deccan Herald	https://news.google.com/rss/articles/CBMizAFBVV95cUxQemxlU0p1V3M1UnRXa3E3TDJXUDA2VVpDRGlEM083VkpNSDZvWVF4QTZtVUNTOUNjbG0tcWhfVVM3ZFRVQWV1OW9ITjA3UDJka2h1b2NneUhpOU1YdXVrWWY0cE1OQ25pNnNheXJXVUwxdDRpN05ERXFnb29iQmNjb3h6RjR2Z3BmelhOUHgtTzlMSXVXUERhLTZWSzg5NkEteGt5NGxfMTdNa0xrdi1Xb1FDQVBjTHQtcUhmcWRBZlhJMzMyWl92SlVRdF8?oc=5	2024-02-27	<a href="https://news.google.com/rss/articles/CBMizAFBVV95cUxQemxlU0p1V3M1UnRXa3E3TDJXUDA2VVpDRGlEM083VkpNSDZvWVF4QTZtVUNTOUNjbG0tcWhfVVM3ZFRVQWV1OW9ITjA3UDJka2h1b2NneUhpOU1YdXVrWWY0cE1OQ25pNnNheXJXVUwxdDRpN05ERXFnb29iQmNjb3h6RjR2Z3BmelhOUHgtTzlMSXVXUERhLTZWSzg5NkEteGt5NGxfMTdNa0xrdi1Xb1FDQVBjTHQtcUhmcWRBZlhJMzMyWl92SlVRdF8?oc=5" target="_blank">Japanese pharma giant Takeda & Hyderabad's Biologic…	japanese pharma giant takeda hyderabads biological e join hands to make dengue vaccine deccan herald	a href target_blankjapanese pharma giant takeda hyderabads biological e join hands to make dengue vaccineanbspnbspfont color6f6f6fdeccan heraldfont
dengue India	Why malaria and dengue cases rise during summer? Know everything about skeeters and how to stay safe - India TV News	https://news.google.com/rss/articles/CBMi5wFBVV95cUxQdkoxcWU2S0tDWTYwQ3p2bmtQdzdVMWNOZDFObWdza1BrN2ozMHpKcmtxcjdpR3lGdkxTa1N5UkdqOExDQjR4WUNhTW0wbXZXQXU5Sm1PblBzektRbnFUNVpGOHNYbzN1ZWR4TTV1OGlQMldNbXllLWRBUC1GREJSX2czNl8wdXI1RkVzSy1ZcGFnUnV4WThlaUVuLWVKdDJjRW92algwa1BQMEJkN2c3aUl0dm5BbVRrOV9SaWJnY1F3YUF2MF9PSnRnYllzSVBQazF0Y0E5aGJiR1dtLU10YzJhQlZRMHPSAewBQVVfeXFMTVRxWWItZ1JmZ3MyQ2NIQzNBTzJNMjN5UU…	2024-04-25	<a href="https://news.google.com/rss/articles/CBMi5wFBVV95cUxQdkoxcWU2S0tDWTYwQ3p2bmtQdzdVMWNOZDFObWdza1BrN2ozMHpKcmtxcjdpR3lGdkxTa1N5UkdqOExDQjR4WUNhTW0wbXZXQXU5Sm1PblBzektRbnFUNVpGOHNYbzN1ZWR4TTV1OGlQMldNbXllLWRBUC1GREJSX2czNl8wdXI1RkVzSy1ZcGFnUnV4WThlaUVuLWVKdDJjRW92algwa1BQMEJkN2c3aUl0dm5BbVRrOV9SaWJnY1F3YUF2MF9PSnRnYllzSVBQazF0Y0E5aGJiR1dtLU10YzJhQlZRMHPSAewBQVVfeXFMTVRxWWItZ1JmZ3MyQ2NIQzNBT…	why malaria and dengue cases rise during summer know everything about skeeters and how to stay safe india tv news	a href target_blankwhy malaria and dengue cases rise during summer know everything about skeeters and how to stay safeanbspnbspfont color6f6f6findia tv newsfont
dengue India	Overlapping symptoms delay dengue treatment - Times of India	https://news.google.com/rss/articles/CBMiugFBVV95cUxPR0V2QmlweXNaVUxCQnlVQXJQTkNsRjlNRW5fcDlNaXhERUJISWl3bVZDb0dGZU9Hb1d6UXZ1U2s2WDBvcEJOWmlVMEs4SkI2MDBqWFVFWkhNMDUyM2o2bDNVN2tpcXctU19wNWxhc2x4UnVXZHZJTEZJOEFPSjRobVNQWFJSbFMtODg4Y0o1RlN4SEZkdUgxR3g5Zk5VUTFCT0EtbzFCRmZrWlVqaHhDaHd1NnhNY1pteGfSAb8BQVVfeXFMTXpFemlITUFlZlRhNnJHeFVOYXpocDhmOExYT3JYazVEVFVld2VkQXRRbWdOV0pFNWtsa2h6RE14b1JNaGxkZXNwU2FMRl…	2023-09-05	<a href="https://news.google.com/rss/articles/CBMiugFBVV95cUxPR0V2QmlweXNaVUxCQnlVQXJQTkNsRjlNRW5fcDlNaXhERUJISWl3bVZDb0dGZU9Hb1d6UXZ1U2s2WDBvcEJOWmlVMEs4SkI2MDBqWFVFWkhNMDUyM2o2bDNVN2tpcXctU19wNWxhc2x4UnVXZHZJTEZJOEFPSjRobVNQWFJSbFMtODg4Y0o1RlN4SEZkdUgxR3g5Zk5VUTFCT0EtbzFCRmZrWlVqaHhDaHd1NnhNY1pteGfSAb8BQVVfeXFMTXpFemlITUFlZlRhNnJHeFVOYXpocDhmOExYT3JYazVEVFVld2VkQXRRbWdOV0pFNWtsa2h6RE14b1JNaGxkZ…	overlapping symptoms delay dengue treatment times of india	a href target_blankoverlapping symptoms delay dengue treatmentanbspnbspfont color6f6f6ftimes of indiafont
dengue India	Surge in ‘dengue-like fever’ affecting children in Bengaluru; check symptoms here - Mint	https://news.google.com/rss/articles/CBMizwFBVV95cUxQcWlYUzBKdDdSLWszTUFocjFFSXBzWnNwbVdwSUkwX20yOHR3Tjc1cE9hWW1oRFg2dEJhb0J0MDVtWFBScWpBYW5OaURxbVhmRzhBUzRQUlBUUklieE5WRjFGMUVZZ0ZlYmp5M2xKeHpET1cwRjA2TmVWYXU1R3BBRTZjbWN2VGRjbzUzM2ZHbFZGMDNmTkMwcG1JYjVSU0N4dklnaXp1cWJnRkw2eElROVFzOEhtYjZycnBQRnRZY0hfTlBvbXZIOHBsZHRndknSAdQBQVVfeXFMUHZCaGEtX3FoTzB4NU4xQTBFbm4zd21yNGswR2ZNNUZmMHFVN056bzRXcGtqZlgyaU…	2023-09-01	<a href="https://news.google.com/rss/articles/CBMizwFBVV95cUxQcWlYUzBKdDdSLWszTUFocjFFSXBzWnNwbVdwSUkwX20yOHR3Tjc1cE9hWW1oRFg2dEJhb0J0MDVtWFBScWpBYW5OaURxbVhmRzhBUzRQUlBUUklieE5WRjFGMUVZZ0ZlYmp5M2xKeHpET1cwRjA2TmVWYXU1R3BBRTZjbWN2VGRjbzUzM2ZHbFZGMDNmTkMwcG1JYjVSU0N4dklnaXp1cWJnRkw2eElROVFzOEhtYjZycnBQRnRZY0hfTlBvbXZIOHBsZHRndknSAdQBQVVfeXFMUHZCaGEtX3FoTzB4NU4xQTBFbm4zd21yNGswR2ZNNUZmMHFVN056bzRXc…	surge in denguelike fever affecting children in bengaluru check symptoms here mint	a href target_blanksurge in denguelike fever affecting children in bengaluru check symptoms hereanbspnbspfont color6f6f6fmintfont
dengue India	Managing Mumbai monsoon: How health workers in an Indian megacity brace for bad weather - Gavi, the Vaccine Alliance	https://news.google.com/rss/articles/CBMirwFBVV95cUxORHZxYWNvVjRJbmVPSW0wYXZYZ0lRRktGOUQ1TlpjOGNTdjc4emFmTGs2Y0U1N1hsYjBLRkZIRER2Y0Jtd1dZOVVpZld3WDZMZTktYk5FcGpUc3dKUE1SeWJac05hNTcwcHNwUFlrU25WWUxmaHFUTnI0M1gwNW83a3NDOWZOQlpSeFVxQzA0d3kxS1RfYi1reFZxdEFSbmRaWEdmaXBlUzhEbXVfM3pj?oc=5	2023-08-17	<a href="https://news.google.com/rss/articles/CBMirwFBVV95cUxORHZxYWNvVjRJbmVPSW0wYXZYZ0lRRktGOUQ1TlpjOGNTdjc4emFmTGs2Y0U1N1hsYjBLRkZIRER2Y0Jtd1dZOVVpZld3WDZMZTktYk5FcGpUc3dKUE1SeWJac05hNTcwcHNwUFlrU25WWUxmaHFUTnI0M1gwNW83a3NDOWZOQlpSeFVxQzA0d3kxS1RfYi1reFZxdEFSbmRaWEdmaXBlUzhEbXVfM3pj?oc=5" target="_blank">Managing Mumbai monsoon: How health workers in an Indian megacity brace for bad weather</a…	managing mumbai monsoon how health workers in an indian megacity brace for bad weather gavi the vaccine alliance	a href target_blankmanaging mumbai monsoon how health workers in an indian megacity brace for bad weatheranbspnbspfont color6f6f6fgavi the vaccine alliancefont
dengue India	Dengue, conjunctivitis cases spike - Times of India	https://news.google.com/rss/articles/CBMirwFBVV95cUxNZTNVV2VVT0pERGMzWjF2SlptVWRaLVlCdGVGOFRmcXY4TzJNUEoxNXVDdm9hUUVsVE5BUzZPZl9ldFJKV2pFMzNCZURhNkl3UlMxUmo5QUFoaUF4dmxXa0dHZkhBVXhwUXk0alZNY2RYckdQb1MtaWlFdGVJUHVyZjdNRUx2YXlEVF9tbVZkUHZRMzlXODJQRnlRb01qTkhSRWhpOFRQYllqeGFrRnhZ0gG0AUFVX3lxTFBMekdUOXh4Nk44bDI1UllCTER4aC16ZHJCVUNGbklDTHpHOFBTUVBGTXNnd3hkcDZTWGpGd2lPQ1JsdzItSmNhb2dzZWNvOEdJRTFYQ3pUZ0…	2023-08-04	<a href="https://news.google.com/rss/articles/CBMirwFBVV95cUxNZTNVV2VVT0pERGMzWjF2SlptVWRaLVlCdGVGOFRmcXY4TzJNUEoxNXVDdm9hUUVsVE5BUzZPZl9ldFJKV2pFMzNCZURhNkl3UlMxUmo5QUFoaUF4dmxXa0dHZkhBVXhwUXk0alZNY2RYckdQb1MtaWlFdGVJUHVyZjdNRUx2YXlEVF9tbVZkUHZRMzlXODJQRnlRb01qTkhSRWhpOFRQYllqeGFrRnhZ0gG0AUFVX3lxTFBMekdUOXh4Nk44bDI1UllCTER4aC16ZHJCVUNGbklDTHpHOFBTUVBGTXNnd3hkcDZTWGpGd2lPQ1JsdzItSmNhb2dzZWNvOEdJR…	dengue conjunctivitis cases spike times of india	a href target_blankdengue conjunctivitis cases spikeanbspnbspfont color6f6f6ftimes of indiafont
chikungunya India	Temperature dependent transmission potential model for chikungunya in India - ScienceDirect.com	https://news.google.com/rss/articles/CBMidkFVX3lxTE1lRVVnVVZZRE1LQkNfOE5OalVCZk5XOTRtcnp6X2NBUFBoMk1QM1lnaWtxQjJmck1HcjBLcnoxTWhXQ1ozMURhVTAzeFg1RjljeVg0VFYyVjhnSWlJZlRReXBIekdtR0NUTGJFa3dKTWt3X2tEaVE?oc=5	2019-01-10	<a href="https://news.google.com/rss/articles/CBMidkFVX3lxTE1lRVVnVVZZRE1LQkNfOE5OalVCZk5XOTRtcnp6X2NBUFBoMk1QM1lnaWtxQjJmck1HcjBLcnoxTWhXQ1ozMURhVTAzeFg1RjljeVg0VFYyVjhnSWlJZlRReXBIekdtR0NUTGJFa3dKTWt3X2tEaVE?oc=5" target="_blank">Temperature dependent transmission potential model for chikungunya in India</a>&nbsp;&nbsp;<font color="#6f6f6f">ScienceDirect.com</font>	temperature dependent transmission potential model for chikungunya in india sciencedirectcom	a href target_blanktemperature dependent transmission potential model for chikungunya in indiaanbspnbspfont color6f6f6fsciencedirectcomfont
chikungunya India	Seroprevalence of chikungunya virus infection in India, 2017: a cross-sectional population-based serosurvey - The Lancet	https://news.google.com/rss/articles/CBMiiwFBVV95cUxPS1ZMZjM0eHlHZ08wcEF1RXZIM3BKSzZ2dnEzMDFGZE9EcWJNTm1DYjVmdk9WTGU0M2RjbTF3Z2MyMzlKcjY1STVGS0JCbFNMYzBCZVhPMGc1ejhoUkNUVmJuTFo2U0s5N0JUanpsd251Yks1QlVRSUdrTVlfRTRsazlIOXVSQURKSTNV?oc=5	2021-01-05	<a href="https://news.google.com/rss/articles/CBMiiwFBVV95cUxPS1ZMZjM0eHlHZ08wcEF1RXZIM3BKSzZ2dnEzMDFGZE9EcWJNTm1DYjVmdk9WTGU0M2RjbTF3Z2MyMzlKcjY1STVGS0JCbFNMYzBCZVhPMGc1ejhoUkNUVmJuTFo2U0s5N0JUanpsd251Yks1QlVRSUdrTVlfRTRsazlIOXVSQURKSTNV?oc=5" target="_blank">Seroprevalence of chikungunya virus infection in India, 2017: a cross-sectional population-based serosurvey</a>&nbsp;&nbsp;<font color="#6…	seroprevalence of chikungunya virus infection in india 2017 a crosssectional populationbased serosurvey the lancet	a href target_blankseroprevalence of chikungunya virus infection in india 2017 a crosssectional populationbased serosurveyanbspnbspfont color6f6f6fthe lancetfont
chikungunya India	About Chikungunya - Centers for Disease Control and Prevention | CDC (.gov)	https://news.google.com/rss/articles/CBMiXEFVX3lxTFBuaXlIUFk0Q24zRUVoT1VQRTFaRUdvZko3YVBSQWZuZWp0OWtrbXV4bnNKVldrbHR4eVliYTJhS3BfQjlGc2sxOE9RMXowVjJ6RUZraDVERFhfenZn?oc=5	2024-05-15	<a href="https://news.google.com/rss/articles/CBMiXEFVX3lxTFBuaXlIUFk0Q24zRUVoT1VQRTFaRUdvZko3YVBSQWZuZWp0OWtrbXV4bnNKVldrbHR4eVliYTJhS3BfQjlGc2sxOE9RMXowVjJ6RUZraDVERFhfenZn?oc=5" target="_blank">About Chikungunya</a>&nbsp;&nbsp;<font color="#6f6f6f">Centers for Disease Control and Prevention | CDC (.gov)</font>	about chikungunya centers for disease control and prevention cdc gov	a href target_blankabout chikungunyaanbspnbspfont color6f6f6fcenters for disease control and prevention cdc govfont
chikungunya India	Guidelines on Clinical Management of Chikungunya Fever - World Health Organization (WHO)	https://news.google.com/rss/articles/CBMiX0FVX3lxTE9TM2RYYUoxQ24yYmNBcUVYWG0wb2FEUFhhYUlDd0VvelNkYXhGUmJtbDhfS0NOZHNzMWd1cFVmel94bEN2bWVTMzFScXpKQmVDUUFsSEJoYlhlbFhqbG1B?oc=5	2019-12-27	<a href="https://news.google.com/rss/articles/CBMiX0FVX3lxTE9TM2RYYUoxQ24yYmNBcUVYWG0wb2FEUFhhYUlDd0VvelNkYXhGUmJtbDhfS0NOZHNzMWd1cFVmel94bEN2bWVTMzFScXpKQmVDUUFsSEJoYlhlbFhqbG1B?oc=5" target="_blank">Guidelines on Clinical Management of Chikungunya Fever</a>&nbsp;&nbsp;<font color="#6f6f6f">World Health Organization (WHO)</font>	guidelines on clinical management of chikungunya fever world health organization who	a href target_blankguidelines on clinical management of chikungunya feveranbspnbspfont color6f6f6fworld health organization whofont
chikungunya India	First vaccine to prevent disease caused by chikungunya virus approved - India Today	https://news.google.com/rss/articles/CBMiwgFBVV95cUxPbXBGMXdfMG5zZjJpeE9RMlFCZEY1Nk1aeXdxVGh6VFMtTGdLNmRDVWJxSmd0enlUZHhsdzJTcjd4YWpCQ0F2QU9mR1RWSWhRWHFJalIyMWg4R1QtMEVsMUhGTUJNY1o2Rnp5YV9YT19raWY2N0dnOUxhVnh1YV9zOXNLUU9xTDFKMDFxeGNuckplRWtxVnNNeW4yVGpIUE1JQi1ZVXc0djExbVZXbWhVZzd3Q3RzSFZEbVpLd0dPMzBOUdIBxwFBVV95cUxOY2JPZWFGNVBxR2ROQUMwWnhFSzdOaEo1TjZEUFVJdVEwZm1lRmZoLTZodDFuREtBbXVVRjFoajZWZzdFSD…	2023-11-13	<a href="https://news.google.com/rss/articles/CBMiwgFBVV95cUxPbXBGMXdfMG5zZjJpeE9RMlFCZEY1Nk1aeXdxVGh6VFMtTGdLNmRDVWJxSmd0enlUZHhsdzJTcjd4YWpCQ0F2QU9mR1RWSWhRWHFJalIyMWg4R1QtMEVsMUhGTUJNY1o2Rnp5YV9YT19raWY2N0dnOUxhVnh1YV9zOXNLUU9xTDFKMDFxeGNuckplRWtxVnNNeW4yVGpIUE1JQi1ZVXc0djExbVZXbWhVZzd3Q3RzSFZEbVpLd0dPMzBOUdIBxwFBVV95cUxOY2JPZWFGNVBxR2ROQUMwWnhFSzdOaEo1TjZEUFVJdVEwZm1lRmZoLTZodDFuREtBbXVVRjFoa…	first vaccine to prevent disease caused by chikungunya virus approved india today	a href target_blankfirst vaccine to prevent disease caused by chikungunya virus approvedanbspnbspfont color6f6f6findia todayfont
chikungunya India	Social and housing indicators of dengue and chikungunya in Indian adults aged 45 and above: Analysis of a nationally representative survey (2017-18) - Archives of Public Health	https://news.google.com/rss/articles/CBMihAFBVV95cUxQbWF5VHFpRGFJN21ubnZ6WUgtOUFQb1ZCUkZFdXNpNjJOMTF1aU9Xek80ZGVvZEFRa1hNMUlQbWk0SjJhaEVXX0ZtbmlldUVGZkh5VElUdFIwRmM1MnhsWlItenRGUk03REdLWXNFX1VTdDhsVUxoS09FWmpLVWhMUkd1TC0?oc=5	2022-04-20	<a href="https://news.google.com/rss/articles/CBMihAFBVV95cUxQbWF5VHFpRGFJN21ubnZ6WUgtOUFQb1ZCUkZFdXNpNjJOMTF1aU9Xek80ZGVvZEFRa1hNMUlQbWk0SjJhaEVXX0ZtbmlldUVGZkh5VElUdFIwRmM1MnhsWlItenRGUk03REdLWXNFX1VTdDhsVUxoS09FWmpLVWhMUkd1TC0?oc=5" target="_blank">Social and housing indicators of dengue and chikungunya in Indian adults aged 45 and above: Analysis of a nationally representative survey (2017-18…	social and housing indicators of dengue and chikungunya in indian adults aged 45 and above analysis of a nationally representative survey 201718 archives of public health	a href target_blanksocial and housing indicators of dengue and chikungunya in indian adults aged 45 and above analysis of a nationally representative survey 201718anbspnbspfont color6f6f6farchives of public healthfont
chikungunya India	Neonate with chikungunya - Gupta - 2021 - Clinical Case Reports - Wiley Online Library	https://news.google.com/rss/articles/CBMiakFVX3lxTFBJVEFNYnU1b3dtMVh3Qk9WVU51d1FMYXktTWNsR3c4QUNtVVdTeXNieS11cGRBOVBOdU9DZWEtRmxEbkRQdk5RNlE3UEtabVhiNlhnREkwZ2h5aXdLeEJkdEhkeVo0VXZzWnc?oc=5	2021-06-09	<a href="https://news.google.com/rss/articles/CBMiakFVX3lxTFBJVEFNYnU1b3dtMVh3Qk9WVU51d1FMYXktTWNsR3c4QUNtVVdTeXNieS11cGRBOVBOdU9DZWEtRmxEbkRQdk5RNlE3UEtabVhiNlhnREkwZ2h5aXdLeEJkdEhkeVo0VXZzWnc?oc=5" target="_blank">Neonate with chikungunya - Gupta - 2021 - Clinical Case Reports</a>&nbsp;&nbsp;<font color="#6f6f6f">Wiley Online Library</font>	neonate with chikungunya gupta 2021 clinical case reports wiley online library	a href target_blankneonate with chikungunya gupta 2021 clinical case reportsanbspnbspfont color6f6f6fwiley online libraryfont
chikungunya India	Death risk from chikungunya continues for up to 3 months: Lancet study - Business Standard	https://news.google.com/rss/articles/CBMizwFBVV95cUxQcTRhWmIwNnRDX05rSmg0LWlDY05wR0dSRmk0VE5aNWFzWUJ6SjBYZ2dpdUNtWVgyNEJNamRQZnJqTkloenBQQS1QQzRUanNEak9lMkRieEQzNzVqZUpmeC1vTGdTZm1CaDU5MTAwNVJCVEw3TlBFQjV3emxlTUJsenBsYW0xWFhvUFdfRmdraFl2bWY3S1BMbFRzRk5KODlEM0F4ODI0VGNGSDdVd0w5cVU3NVp3aUFSOEVsZTZNZHdOeUZzZ2NSMGNUM1BpMkXSAdQBQVVfeXFMT1lObzExRFhLb05XQnFkeU1HSWQwa1BzdHpjYjEzczRBTEhCOUVBdXZXaTFEWE5VV2…	2024-02-14	<a href="https://news.google.com/rss/articles/CBMizwFBVV95cUxQcTRhWmIwNnRDX05rSmg0LWlDY05wR0dSRmk0VE5aNWFzWUJ6SjBYZ2dpdUNtWVgyNEJNamRQZnJqTkloenBQQS1QQzRUanNEak9lMkRieEQzNzVqZUpmeC1vTGdTZm1CaDU5MTAwNVJCVEw3TlBFQjV3emxlTUJsenBsYW0xWFhvUFdfRmdraFl2bWY3S1BMbFRzRk5KODlEM0F4ODI0VGNGSDdVd0w5cVU3NVp3aUFSOEVsZTZNZHdOeUZzZ2NSMGNUM1BpMkXSAdQBQVVfeXFMT1lObzExRFhLb05XQnFkeU1HSWQwa1BzdHpjYjEzczRBTEhCOUVBdXZXa…	death risk from chikungunya continues for up to 3 months lancet study business standard	a href target_blankdeath risk from chikungunya continues for up to 3 months lancet studyanbspnbspfont color6f6f6fbusiness standardfont
chikungunya India	CEPI partners, IVI and BBIL, launch global Chikungunya vaccine Phase II/III trial in Costa Rica - CEPI	https://news.google.com/rss/articles/CBMiqgFBVV95cUxOeDgxUktvUGhhNFpZeHB0Z2tCNG1obC11RFNpZFFmaG9qLUxMcXoyZXUtdmhLWmZ4WTlHWjh4a0Zobnh6d0J3d0VxQUdVVkRVazg0ZTN3M2IwXzBSQ3ljRTNxcUtBU3dYYm5oZkNjVVIzUWtsOTBuUkdYOFQ1dHJsQmhOS0R6cDZVdW1YUWE0QXZISHE2VXBCV0RsbzBxbkF5M1NRXzZWejZkQQ?oc=5	2024-03-06	<a href="https://news.google.com/rss/articles/CBMiqgFBVV95cUxOeDgxUktvUGhhNFpZeHB0Z2tCNG1obC11RFNpZFFmaG9qLUxMcXoyZXUtdmhLWmZ4WTlHWjh4a0Zobnh6d0J3d0VxQUdVVkRVazg0ZTN3M2IwXzBSQ3ljRTNxcUtBU3dYYm5oZkNjVVIzUWtsOTBuUkdYOFQ1dHJsQmhOS0R6cDZVdW1YUWE0QXZISHE2VXBCV0RsbzBxbkF5M1NRXzZWejZkQQ?oc=5" target="_blank">CEPI partners, IVI and BBIL, launch global Chikungunya vaccine Phase II/III trial in Costa Rica<…	cepi partners ivi and bbil launch global chikungunya vaccine phase iiiii trial in costa rica cepi	a href target_blankcepi partners ivi and bbil launch global chikungunya vaccine phase iiiii trial in costa ricaanbspnbspfont color6f6f6fcepifont
chikungunya India	Valneva keen to bring its chikungunya vaccine, the world’s first, to India - BusinessLine	https://news.google.com/rss/articles/CBMizgFBVV95cUxQOXR3REZSWi1kbWc2N0xmWC05WHF4RGFRRWtLcWVmY3h0YXRMVENETkdPQU43NTNEZ3NWY3RyRUJZaVN3SjZGS1pBYld0Q1d0QVBzd2l3TnF2NjZzc0l3UmpCQmxkUExwTHM0aVN6bThnUzdHRzRuOHB3SVc5WThoRmZ1dUNjM0xialpDdnkzYTdhT0k0b0FpdE9TMWVFbTNtZnQ4X0V0VjYxVFZmR3dMSTZjakVaMG9TZjRtWTJZbHp3NmRxVlNSZHAwZVpMd9IB1AFBVV95cUxOREJQYkZiQl9zWk9rUk9oeVZLVm1sZlY5c3Zxb1k3Wkl0MEFWdTNobGQ2WWpUZFdtNE…	2023-11-22	<a href="https://news.google.com/rss/articles/CBMizgFBVV95cUxQOXR3REZSWi1kbWc2N0xmWC05WHF4RGFRRWtLcWVmY3h0YXRMVENETkdPQU43NTNEZ3NWY3RyRUJZaVN3SjZGS1pBYld0Q1d0QVBzd2l3TnF2NjZzc0l3UmpCQmxkUExwTHM0aVN6bThnUzdHRzRuOHB3SVc5WThoRmZ1dUNjM0xialpDdnkzYTdhT0k0b0FpdE9TMWVFbTNtZnQ4X0V0VjYxVFZmR3dMSTZjakVaMG9TZjRtWTJZbHp3NmRxVlNSZHAwZVpMd9IB1AFBVV95cUxOREJQYkZiQl9zWk9rUk9oeVZLVm1sZlY5c3Zxb1k3Wkl0MEFWdTNobGQ2W…	valneva keen to bring its chikungunya vaccine the worlds first to india businessline	a href target_blankvalneva keen to bring its chikungunya vaccine the worlds first to indiaanbspnbspfont color6f6f6fbusinesslinefont
chikungunya India	Cytokine profile, neutralisation potential and viral replication dynamics in sera of chikungunya patients in India: a cross-sectional study - The Lancet	https://news.google.com/rss/articles/CBMiiwFBVV95cUxPTjkxTUtmM21qbG4tY1JKTUMtVUVkMXlyV0hYRF9PUWdkWjNLUkVDUHo0RWNrb1pxT0tmQTlPNFR6b1ExWkppdkhLU3gyTTJNRi1mb3YxTjBUMkdHcV9rVzVKSk9GSjFkQWVtT0FmSFVCSVhQMVUtN2xfT0NtTGpBbG41OWZCNzY3MWlj?oc=5	2023-09-01	<a href="https://news.google.com/rss/articles/CBMiiwFBVV95cUxPTjkxTUtmM21qbG4tY1JKTUMtVUVkMXlyV0hYRF9PUWdkWjNLUkVDUHo0RWNrb1pxT0tmQTlPNFR6b1ExWkppdkhLU3gyTTJNRi1mb3YxTjBUMkdHcV9rVzVKSk9GSjFkQWVtT0FmSFVCSVhQMVUtN2xfT0NtTGpBbG41OWZCNzY3MWlj?oc=5" target="_blank">Cytokine profile, neutralisation potential and viral replication dynamics in sera of chikungunya patients in India: a cross-sectional stud…	cytokine profile neutralisation potential and viral replication dynamics in sera of chikungunya patients in india a crosssectional study the lancet	a href target_blankcytokine profile neutralisation potential and viral replication dynamics in sera of chikungunya patients in india a crosssectional studyanbspnbspfont color6f6f6fthe lancetfont
chikungunya India	Post-chikungunya arthritis: a longitudinal study in a tertiary care hospital in Bangladesh - Tropical Medicine and Health	https://news.google.com/rss/articles/CBMigAFBVV95cUxQcEhPRHRiVVBMWVZrSEw1SzF1WHBoRV83SnhrbFdVUC1qZTNjVXJMRy1EYWY0ZEZDeFhlSmd0VHhjaUxHUzg4bTFUMUVUWnczWDRrTW1RanM3T2dGQW9JbUlwek5sTDV2ckhudWU3SnFIaXpMZ2JVWFZPcmhHUkpyZg?oc=5	2022-03-08	<a href="https://news.google.com/rss/articles/CBMigAFBVV95cUxQcEhPRHRiVVBMWVZrSEw1SzF1WHBoRV83SnhrbFdVUC1qZTNjVXJMRy1EYWY0ZEZDeFhlSmd0VHhjaUxHUzg4bTFUMUVUWnczWDRrTW1RanM3T2dGQW9JbUlwek5sTDV2ckhudWU3SnFIaXpMZ2JVWFZPcmhHUkpyZg?oc=5" target="_blank">Post-chikungunya arthritis: a longitudinal study in a tertiary care hospital in Bangladesh</a>&nbsp;&nbsp;<font color="#6f6f6f">Tropical Medicine and He…	postchikungunya arthritis a longitudinal study in a tertiary care hospital in bangladesh tropical medicine and health	a href target_blankpostchikungunya arthritis a longitudinal study in a tertiary care hospital in bangladeshanbspnbspfont color6f6f6ftropical medicine and healthfont
chikungunya India	Chikungunya: Is the disease fatal? Know all about the risk groups - India Today	https://news.google.com/rss/articles/CBMixAFBVV95cUxNdzdiNXBsOGhoTGxVV2w3eTA3UW9fQzJqdWNweEg1eTRYM0JNckpCc2NpY3J0andyeVVFN3RmSWxpWmt1TG9felNJYVk2Qi03RUd5TWVvVE4yM08xM2wtVnZMa3RlUVdiVWE4aHNSblFqX3FpY01TcURISjZwLTRaSVhDTW5ta3Z1ZFlYM0hfb1BmbXZxd1NtTDFqVFNiQkFnRDRxSm5pMXVlSTE4cWd0RTdCWHdJd2tWT1Z2VzI3WmNya0Zz0gHKAUFVX3lxTE5fdXhzdGduX3lmd3R2YVlhWnFtV1Z4U3QwOGpiZFhzeG5rVmVDRTNKd3dHb01YZ2FmSzJIV2JPZWNGYl…	2021-08-30	<a href="https://news.google.com/rss/articles/CBMixAFBVV95cUxNdzdiNXBsOGhoTGxVV2w3eTA3UW9fQzJqdWNweEg1eTRYM0JNckpCc2NpY3J0andyeVVFN3RmSWxpWmt1TG9felNJYVk2Qi03RUd5TWVvVE4yM08xM2wtVnZMa3RlUVdiVWE4aHNSblFqX3FpY01TcURISjZwLTRaSVhDTW5ta3Z1ZFlYM0hfb1BmbXZxd1NtTDFqVFNiQkFnRDRxSm5pMXVlSTE4cWd0RTdCWHdJd2tWT1Z2VzI3WmNya0Zz0gHKAUFVX3lxTE5fdXhzdGduX3lmd3R2YVlhWnFtV1Z4U3QwOGpiZFhzeG5rVmVDRTNKd3dHb01YZ2FmSzJIV…	chikungunya is the disease fatal know all about the risk groups india today	a href target_blankchikungunya is the disease fatal know all about the risk groupsanbspnbspfont color6f6f6findia todayfont
chikungunya India	A rare case of chikungunya encephalitis and its management: A case report and literature review - Wiley Online Library	https://news.google.com/rss/articles/CBMiY0FVX3lxTE1EMmVBbGRVaGxFWGRlMjk2Tjk1NU45ek5xdGpSN3JqUkVjYWxWbExrcXlMbUhJUTByVEY5Uzl1VTJ1T2FGUFk4R3k1QkpaM2l1dWZycnp5ak1NYUJ5VHE1SkNYaw?oc=5	2024-03-11	<a href="https://news.google.com/rss/articles/CBMiY0FVX3lxTE1EMmVBbGRVaGxFWGRlMjk2Tjk1NU45ek5xdGpSN3JqUkVjYWxWbExrcXlMbUhJUTByVEY5Uzl1VTJ1T2FGUFk4R3k1QkpaM2l1dWZycnp5ak1NYUJ5VHE1SkNYaw?oc=5" target="_blank">A rare case of chikungunya encephalitis and its management: A case report and literature review</a>&nbsp;&nbsp;<font color="#6f6f6f">Wiley Online Library</font>	a rare case of chikungunya encephalitis and its management a case report and literature review wiley online library	a href target_blanka rare case of chikungunya encephalitis and its management a case report and literature reviewanbspnbspfont color6f6f6fwiley online libraryfont
chikungunya India	A study on viral haemorrhagic fever due to dengue, chikungunya and Crimean Congo haemorrhagic fever virus among patients attending tertiary care hospital in North East India - ScienceDirect.com	https://news.google.com/rss/articles/CBMie0FVX3lxTE9HbnN3WWZzeXpUOHdobktxd2xrM1NTQk9RZUc0WTF1eXZMZVB6REpwdU94TktUTGs0SGloUXhEbk44Ym1CbmlfUEctRmpKeTkxajlaaWFuWllBOVZsRWdoczg1QUE0WTlrQWpWU3A5U1Z4Q2hlZU9BRjFOUQ?oc=5	2021-11-11	<a href="https://news.google.com/rss/articles/CBMie0FVX3lxTE9HbnN3WWZzeXpUOHdobktxd2xrM1NTQk9RZUc0WTF1eXZMZVB6REpwdU94TktUTGs0SGloUXhEbk44Ym1CbmlfUEctRmpKeTkxajlaaWFuWllBOVZsRWdoczg1QUE0WTlrQWpWU3A5U1Z4Q2hlZU9BRjFOUQ?oc=5" target="_blank">A study on viral haemorrhagic fever due to dengue, chikungunya and Crimean Congo haemorrhagic fever virus among patients attending tertiary care hospital in Nor…	a study on viral haemorrhagic fever due to dengue chikungunya and crimean congo haemorrhagic fever virus among patients attending tertiary care hospital in north east india sciencedirectcom	a href target_blanka study on viral haemorrhagic fever due to dengue chikungunya and crimean congo haemorrhagic fever virus among patients attending tertiary care hospital in north east indiaanbspnbspfont color6f6f6fsciencedirectcomfont
chikungunya India	Chikungunya virus infection: molecular biology, clinical characteristics, and epidemiology in Asian countries - Journal of Biomedical Science	https://news.google.com/rss/articles/CBMifEFVX3lxTE8zV3dvck04LTJXN2lnbXliT1VfbFhQUnh6bjNaaVRhYUQ0dGE5RDNDS1FGNldlRjhwanI5b01jOWJDWE4ybEtnM1U4VF9uZEZjT29fNml3LUItdkk0YTd4TXRKUm50b3F0LS1pYTFhOGJGX0xUZ1RZZk95UWE?oc=5	2021-12-02	<a href="https://news.google.com/rss/articles/CBMifEFVX3lxTE8zV3dvck04LTJXN2lnbXliT1VfbFhQUnh6bjNaaVRhYUQ0dGE5RDNDS1FGNldlRjhwanI5b01jOWJDWE4ybEtnM1U4VF9uZEZjT29fNml3LUItdkk0YTd4TXRKUm50b3F0LS1pYTFhOGJGX0xUZ1RZZk95UWE?oc=5" target="_blank">Chikungunya virus infection: molecular biology, clinical characteristics, and epidemiology in Asian countries</a>&nbsp;&nbsp;<font color="#6f6f6f">Journal of B…	chikungunya virus infection molecular biology clinical characteristics and epidemiology in asian countries journal of biomedical science	a href target_blankchikungunya virus infection molecular biology clinical characteristics and epidemiology in asian countriesanbspnbspfont color6f6f6fjournal of biomedical sciencefont
chikungunya India	Risk of death from chikungunya could continue for up to three months - India Today	https://news.google.com/rss/articles/CBMixAFBVV95cUxOR0pwbzRGZTZvZzJlSmxjR1ZlTmxQWjM2RE9UYmNlSEdHcVRuVHZheVhVdXFVclJRQ2JVeWFsVmM4cjBwU1VremZzM3p5aGdrUlpxSWRyQmJjcElOX1AwT25hcTJ2ekw1bkRXZkZUUFQ0YzBLSG10clZmU0gtM2pFMzdneHpzb0R0Q2k4M3VQYUNTSk52TG9qTkVGSFpGU2JZU3YxNDFpQ3JQUEZ6WDFUcWJFajRsdjdrSklhc0FwTnF5bV9V0gHKAUFVX3lxTE0wTGxTTGZ3bHFPR1pFVzFxc1hDUmhWVi1MeWozQjdFMUhoR0p0LVhxdHU1VEo2UUFmUWlUczY1RVpiRX…	2024-02-16	<a href="https://news.google.com/rss/articles/CBMixAFBVV95cUxOR0pwbzRGZTZvZzJlSmxjR1ZlTmxQWjM2RE9UYmNlSEdHcVRuVHZheVhVdXFVclJRQ2JVeWFsVmM4cjBwU1VremZzM3p5aGdrUlpxSWRyQmJjcElOX1AwT25hcTJ2ekw1bkRXZkZUUFQ0YzBLSG10clZmU0gtM2pFMzdneHpzb0R0Q2k4M3VQYUNTSk52TG9qTkVGSFpGU2JZU3YxNDFpQ3JQUEZ6WDFUcWJFajRsdjdrSklhc0FwTnF5bV9V0gHKAUFVX3lxTE0wTGxTTGZ3bHFPR1pFVzFxc1hDUmhWVi1MeWozQjdFMUhoR0p0LVhxdHU1VEo2UUFmUWlUc…	risk of death from chikungunya could continue for up to three months india today	a href target_blankrisk of death from chikungunya could continue for up to three monthsanbspnbspfont color6f6f6findia todayfont
chikungunya India	Chikungunya seroprevalence in population-based studies: a systematic review and meta-analysis - Archives of Public Health	https://news.google.com/rss/articles/CBMihAFBVV95cUxOUVdBYUg1Y1I5RXlvLWdpZVZucGtESUR0NWRXamI1Q2d3V2p6dGxQcHg0eU96ODVkOTN6amhJQTdGYWpnSUNHSkNpQmw2dTFxTWRyYnZnY2dQTDdWWlgzRUdvMkIxOEhocUxkM3h4bzl1WjdCakx0MGhXSmoxNnVDQkhHU2Q?oc=5	2023-05-01	<a href="https://news.google.com/rss/articles/CBMihAFBVV95cUxOUVdBYUg1Y1I5RXlvLWdpZVZucGtESUR0NWRXamI1Q2d3V2p6dGxQcHg0eU96ODVkOTN6amhJQTdGYWpnSUNHSkNpQmw2dTFxTWRyYnZnY2dQTDdWWlgzRUdvMkIxOEhocUxkM3h4bzl1WjdCakx0MGhXSmoxNnVDQkhHU2Q?oc=5" target="_blank">Chikungunya seroprevalence in population-based studies: a systematic review and meta-analysis</a>&nbsp;&nbsp;<font color="#6f6f6f">Archives of Publ…	chikungunya seroprevalence in populationbased studies a systematic review and metaanalysis archives of public health	a href target_blankchikungunya seroprevalence in populationbased studies a systematic review and metaanalysisanbspnbspfont color6f6f6farchives of public healthfont
chikungunya India	Mucocutaneous manifestations of chikungunya fever: an update - Vinay - 2023 - International Journal of Dermatology - Wiley Online Library	https://news.google.com/rss/articles/CBMiaEFVX3lxTE52clp0N0tKTjlRT1dGNlVEb3h1TTRjUlUwNDB4TTRDTmozY0wtbUtoZFpRanduY2hPSFBCdmF4UDBvRWxTM3AzZ0VOaWM0THJoMnR5RDhlNE83QWl4dU1wd2dKcTNJQWRW?oc=5	2023-10-02	<a href="https://news.google.com/rss/articles/CBMiaEFVX3lxTE52clp0N0tKTjlRT1dGNlVEb3h1TTRjUlUwNDB4TTRDTmozY0wtbUtoZFpRanduY2hPSFBCdmF4UDBvRWxTM3AzZ0VOaWM0THJoMnR5RDhlNE83QWl4dU1wd2dKcTNJQWRW?oc=5" target="_blank">Mucocutaneous manifestations of chikungunya fever: an update - Vinay - 2023 - International Journal of Dermatology</a>&nbsp;&nbsp;<font color="#6f6f6f">Wiley Online Library</font>	mucocutaneous manifestations of chikungunya fever an update vinay 2023 international journal of dermatology wiley online library	a href target_blankmucocutaneous manifestations of chikungunya fever an update vinay 2023 international journal of dermatologyanbspnbspfont color6f6f6fwiley online libraryfont
chikungunya India	Checking on Chikungunya - NASA Earth Observatory (.gov)	https://news.google.com/rss/articles/CBMie0FVX3lxTE1hM09DREt1UWk3enIxbTc0NXA4aGd6MU95R2ZjSVhVSlhuMHJDbG5RMjZibUNBRzdhUWhHSG9paTY0MEJ1QWxzLWxZSWc4YVJlaDA4anc5LVhHRlBiNnRxTGdzZi00Q1dCblFmdzQzd3lNOEFPblFwb2JsUQ?oc=5	2020-07-27	<a href="https://news.google.com/rss/articles/CBMie0FVX3lxTE1hM09DREt1UWk3enIxbTc0NXA4aGd6MU95R2ZjSVhVSlhuMHJDbG5RMjZibUNBRzdhUWhHSG9paTY0MEJ1QWxzLWxZSWc4YVJlaDA4anc5LVhHRlBiNnRxTGdzZi00Q1dCblFmdzQzd3lNOEFPblFwb2JsUQ?oc=5" target="_blank">Checking on Chikungunya</a>&nbsp;&nbsp;<font color="#6f6f6f">NASA Earth Observatory (.gov)</font>	checking on chikungunya nasa earth observatory gov	a href target_blankchecking on chikungunyaanbspnbspfont color6f6f6fnasa earth observatory govfont
chikungunya India	CEPI awards up to US $14.1 million to consortium of IVI and Bharat Biotech to advance development of Chikungunya vaccine in collaboration with Ind-CEPI - CEPI	https://news.google.com/rss/articles/CBMirgFBVV95cUxNeXQ3WWVlMkFLcjlqOGM0ajY5R2k5YlBwUUY4REstOHRVdUpSSWlJUHIyNlBINTc4TGxvVkt4WmVBejNDTi1nOXRLTjlGNmdYcUhteFA0ckt3eXVzZkhRdmt1dFBVTTVFZUNqTGdFWEJNZzBseWdDbllnNDBwMG1PcjROTFphdVJuaDRSZFAyZHc1RWc3MWN4MEoxSms0cWE1RjR1ZkNybzZ5X3FHa1E?oc=5	2020-06-02	<a href="https://news.google.com/rss/articles/CBMirgFBVV95cUxNeXQ3WWVlMkFLcjlqOGM0ajY5R2k5YlBwUUY4REstOHRVdUpSSWlJUHIyNlBINTc4TGxvVkt4WmVBejNDTi1nOXRLTjlGNmdYcUhteFA0ckt3eXVzZkhRdmt1dFBVTTVFZUNqTGdFWEJNZzBseWdDbllnNDBwMG1PcjROTFphdVJuaDRSZFAyZHc1RWc3MWN4MEoxSms0cWE1RjR1ZkNybzZ5X3FHa1E?oc=5" target="_blank">CEPI awards up to US $14.1 million to consortium of IVI and Bharat Biotech to advance devel…	cepi awards up to us 141 million to consortium of ivi and bharat biotech to advance development of chikungunya vaccine in collaboration with indcepi cepi	a href target_blankcepi awards up to us 141 million to consortium of ivi and bharat biotech to advance development of chikungunya vaccine in collaboration with indcepianbspnbspfont color6f6f6fcepifont
chikungunya India	46 cases of chikungunya reported in Hyderabad - Times of India	https://news.google.com/rss/articles/CBMirAFBVV95cUxPdVk1aGllMDR5WElmWHhaakN4MzEwcGVSZF9DXzBneldDT1QxQ25mY3B4em1jYnU4S19MZjFkcENoNFlwblVPcU9aMjRHMllvRl9KeXZOUVVSdkJVbHpqcnFwcnMxOHVNZ051eTkzVk5UeXF0WW5QN3hweV9wWThPZnVDZThXZ1Q2YjZVazU5NFBWVnNpazVVdmt1eS1QZmVXNlFjMzMzcFVuRmlz0gGyAUFVX3lxTE1RbHVYejFsa1pwOTh2U2JmNlo2NzlaX3VwMzVfZjRDc2VUeHBDXzdUVzNUVVhaekVwUHRjREwxaUdzRF9aUDBGUTF1RGp5SXRmeERzYUhEazdNV3…	2019-10-11	<a href="https://news.google.com/rss/articles/CBMirAFBVV95cUxPdVk1aGllMDR5WElmWHhaakN4MzEwcGVSZF9DXzBneldDT1QxQ25mY3B4em1jYnU4S19MZjFkcENoNFlwblVPcU9aMjRHMllvRl9KeXZOUVVSdkJVbHpqcnFwcnMxOHVNZ051eTkzVk5UeXF0WW5QN3hweV9wWThPZnVDZThXZ1Q2YjZVazU5NFBWVnNpazVVdmt1eS1QZmVXNlFjMzMzcFVuRmlz0gGyAUFVX3lxTE1RbHVYejFsa1pwOTh2U2JmNlo2NzlaX3VwMzVfZjRDc2VUeHBDXzdUVzNUVVhaekVwUHRjREwxaUdzRF9aUDBGUTF1RGp5SXRmeERzY…	46 cases of chikungunya reported in hyderabad times of india	a href target_blank46 cases of chikungunya reported in hyderabadanbspnbspfont color6f6f6ftimes of indiafont
chikungunya India	Chikungunya vaccine: US approves first shot against mosquito-borne virus - BBC	https://news.google.com/rss/articles/CBMiV0FVX3lxTE9qOVVsZmFHTXJ5WlBmazFZYl9VOV9uMTJPckE1LUJfQWc5NzhtZ2F1VHNwS0lIUEk3b2JvVkRxUmdpVnVJeE0wMTJYZ1FYaS01TTYzNVlGY9IBXEFVX3lxTFBTQUFUc2ctcVlIMzFYOEJfZnlZNXRBa0lRN3ItTkl3UDVfa09XSk9wd2N0c1VPd3VZRmkwWW04Z0w2dFR5Yk9WbmdrejZrQ19hdUpmMm5lWkNJOWhx?oc=5	2023-11-09	<a href="https://news.google.com/rss/articles/CBMiV0FVX3lxTE9qOVVsZmFHTXJ5WlBmazFZYl9VOV9uMTJPckE1LUJfQWc5NzhtZ2F1VHNwS0lIUEk3b2JvVkRxUmdpVnVJeE0wMTJYZ1FYaS01TTYzNVlGY9IBXEFVX3lxTFBTQUFUc2ctcVlIMzFYOEJfZnlZNXRBa0lRN3ItTkl3UDVfa09XSk9wd2N0c1VPd3VZRmkwWW04Z0w2dFR5Yk9WbmdrejZrQ19hdUpmMm5lWkNJOWhx?oc=5" target="_blank">Chikungunya vaccine: US approves first shot against mosquito-borne virus</a>&nbsp;…	chikungunya vaccine us approves first shot against mosquitoborne virus bbc	a href target_blankchikungunya vaccine us approves first shot against mosquitoborne virusanbspnbspfont color6f6f6fbbcfont
chikungunya India	Chikungunya: Causes, symptoms and risk factors related to it - India Today	https://news.google.com/rss/articles/CBMiugFBVV95cUxPSE9UbURuTDB3NHdjMVpZRjJEbzcweFhWd1NUeGt5QjJrQ0prVnRrSERTYW14Z2xxN0w0R28wQWlsMU11U1ZqU3NNREFxNjlWU0hOdUlBTTJYcjg4SzVGVER4X2xCVm45ZUZGb0hZTWhtdFVna00yTV96dHZLODA4MG5WSE1IN1ZuZU05UGdScUM2M1EwbWdQdG8tellXWHRENXU5ZkpNZEM3TFhQTDU2Sk5qYy00bjJyZ3fSAb8BQVVfeXFMT1JXcjBpaGd1SGNxS3d4Vm9EQkNPMHBZcE1tVmFQb2V2TUI2WE1CMDVWcENkcUpYWFdJcE9oY1NxU0c0Y2JZSzJtbEFJVj…	2021-08-27	<a href="https://news.google.com/rss/articles/CBMiugFBVV95cUxPSE9UbURuTDB3NHdjMVpZRjJEbzcweFhWd1NUeGt5QjJrQ0prVnRrSERTYW14Z2xxN0w0R28wQWlsMU11U1ZqU3NNREFxNjlWU0hOdUlBTTJYcjg4SzVGVER4X2xCVm45ZUZGb0hZTWhtdFVna00yTV96dHZLODA4MG5WSE1IN1ZuZU05UGdScUM2M1EwbWdQdG8tellXWHRENXU5ZkpNZEM3TFhQTDU2Sk5qYy00bjJyZ3fSAb8BQVVfeXFMT1JXcjBpaGd1SGNxS3d4Vm9EQkNPMHBZcE1tVmFQb2V2TUI2WE1CMDVWcENkcUpYWFdJcE9oY1NxU0c0Y2JZS…	chikungunya causes symptoms and risk factors related to it india today	a href target_blankchikungunya causes symptoms and risk factors related to itanbspnbspfont color6f6f6findia todayfont
chikungunya India	Can homeopathy help treat Chikungunya and Dengue? - Times of India	https://news.google.com/rss/articles/CBMi4wFBVV95cUxQNGdWUm1VSlBUdEtUSVlneWRKSmVVbnBfeW5qb0Z5Y1FfdWp4Z1pVaDBkWnFVSndmNkZZTF9ibjEzdWxyTUVfOC14WGZIVlFJV1cwTHRvaEd0RFFvWUdjVFdTM250djJMbmRkcnRUVWJ2QkxWNjA5QUVKdDV5MDRhZVlKeHVoUUsxWHdkaGRieGQzemUyY044WXRxejVuc3l4OUU2eHdxQV9yUTJZelhkeUxvUG5rdEI3bDFmRUt5aTFwc3N1Z0F5SVJjMFBwRXdjRWc0b0pzWnVGd3Q3VHl5NDE0MNIB6AFBVV95cUxONE5sVWRSQ1FtR19BT1llRlZBeWtrOUU3WDZ3ak…	2019-08-16	<a href="https://news.google.com/rss/articles/CBMi4wFBVV95cUxQNGdWUm1VSlBUdEtUSVlneWRKSmVVbnBfeW5qb0Z5Y1FfdWp4Z1pVaDBkWnFVSndmNkZZTF9ibjEzdWxyTUVfOC14WGZIVlFJV1cwTHRvaEd0RFFvWUdjVFdTM250djJMbmRkcnRUVWJ2QkxWNjA5QUVKdDV5MDRhZVlKeHVoUUsxWHdkaGRieGQzemUyY044WXRxejVuc3l4OUU2eHdxQV9yUTJZelhkeUxvUG5rdEI3bDFmRUt5aTFwc3N1Z0F5SVJjMFBwRXdjRWc0b0pzWnVGd3Q3VHl5NDE0MNIB6AFBVV95cUxONE5sVWRSQ1FtR19BT1llRlZBeWtrO…	can homeopathy help treat chikungunya and dengue times of india	a href target_blankcan homeopathy help treat chikungunya and dengueanbspnbspfont color6f6f6ftimes of indiafont
chikungunya India	These 10 superfoods will help you recover from chikungunya faster | Health - Hindustan Times - Hindustan Times	https://news.google.com/rss/articles/CBMizwFBVV95cUxOMEJyNkg5VExXemY0UEczald5VDUzWklYZkJHdTI3ZnhpTWxDNi0zWV9OYnRIamhydHk5SXhrUlVqNXlXTkJPbHBJZUJyd1lGTmE2VExVNlRpbzh5M3RXOUpoSUx6S2JXelI5Y1p6X1BrWnJLREVPbnZXeUxyU252V1dXUVNhM0xuQUNlcmFqRVB6X20xaDJEeGNoUFhoMmoyZlF1ZVRvTWgwdXVxUUR5NVVwWDRWdXg1S1JFNW1JVG51cG05MGRFY0JlMGk4ejDSAdQBQVVfeXFMTzdVbVkwZU5fTk96azE4VWxQUmVGd1d4WTFjYlNXT1VZQVF0bXM3TmRjTHpQTVlhbF…	2021-09-13	<a href="https://news.google.com/rss/articles/CBMizwFBVV95cUxOMEJyNkg5VExXemY0UEczald5VDUzWklYZkJHdTI3ZnhpTWxDNi0zWV9OYnRIamhydHk5SXhrUlVqNXlXTkJPbHBJZUJyd1lGTmE2VExVNlRpbzh5M3RXOUpoSUx6S2JXelI5Y1p6X1BrWnJLREVPbnZXeUxyU252V1dXUVNhM0xuQUNlcmFqRVB6X20xaDJEeGNoUFhoMmoyZlF1ZVRvTWgwdXVxUUR5NVVwWDRWdXg1S1JFNW1JVG51cG05MGRFY0JlMGk4ejDSAdQBQVVfeXFMTzdVbVkwZU5fTk96azE4VWxQUmVGd1d4WTFjYlNXT1VZQVF0bXM3TmRjT…	these 10 superfoods will help you recover from chikungunya faster health hindustan times hindustan times	a href target_blankthese 10 superfoods will help you recover from chikungunya faster health hindustan timesanbspnbspfont color6f6f6fhindustan timesfont
chikungunya India	Nilavembu kudineer kills dengue virus, protects from chikungunya - The Hindu	https://news.google.com/rss/articles/CBMiwwFBVV95cUxQWkd5SldOZnp3Z016akM0V1A1enh1Qy1LWjZNTUp6UWFTbnRKQ0hka2RRSm9Hb0oxcGpvRTNjLUt3TkZsTEtoaWxOd014M0JOTDJ3SjlVRUJHR0xFVGNtd2ZyXy1QMU53V0ZvVGF3Y1ItREdTS1NCZXg5R3RycW1zOHBjMU9SLU5GVmlueC1pZTJFN1JNcmM5Um9tQ2pSWlB4aTZvTzZEb0pSOHpDWkp6dk5LNDZTSlgydUo3TkhrODBwMTjSAcoBQVVfeXFMUENfUlpMWVVySWR2UkZhM0hlekMzX3RMSUw1aVFlX0xVRHlXajFNSXNnZlJTSEV6RWZ3Ml9uVVZWeHVoVU…	2019-02-02	<a href="https://news.google.com/rss/articles/CBMiwwFBVV95cUxQWkd5SldOZnp3Z016akM0V1A1enh1Qy1LWjZNTUp6UWFTbnRKQ0hka2RRSm9Hb0oxcGpvRTNjLUt3TkZsTEtoaWxOd014M0JOTDJ3SjlVRUJHR0xFVGNtd2ZyXy1QMU53V0ZvVGF3Y1ItREdTS1NCZXg5R3RycW1zOHBjMU9SLU5GVmlueC1pZTJFN1JNcmM5Um9tQ2pSWlB4aTZvTzZEb0pSOHpDWkp6dk5LNDZTSlgydUo3TkhrODBwMTjSAcoBQVVfeXFMUENfUlpMWVVySWR2UkZhM0hlekMzX3RMSUw1aVFlX0xVRHlXajFNSXNnZlJTSEV6RWZ3Ml9uV…	nilavembu kudineer kills dengue virus protects from chikungunya the hindu	a href target_blanknilavembu kudineer kills dengue virus protects from chikungunyaanbspnbspfont color6f6f6fthe hindufont
chikungunya India	Chikungunya fever: Steps to control mosquitoes indoors and outdoors - India Today	https://news.google.com/rss/articles/CBMi0gFBVV95cUxOZ2UwVmxjQ291S1FqM0xId2NGcGJ1Vm9vWUZGZ3dxUUxRdEtjSUxYRjlyanNfTHZnX19yaUlNdHY1d0FnZEwwcW5xX0F3NC11RG9DS05MTUo4c3JtdloySm1MYlE4M3NWQU5TdnZjX1lQTmpBaE9YMDAyTHB6amRuVWRqOGU4b3JvN0w2TVA3YXJqeDlYNTZXbmdoNEw2T3d1WkJ4eHlNVEVnTzFSQW8wdHdhMHlEaXk2bFRFZWZvaGUzZGpTaFlLRzN0U0U1QjYwQnfSAdcBQVVfeXFMTlFFRW1JRzFLV0ZDMmNLYjc3dEZpTFhrWTJoWG1VQkM4VzBEbGNOR0xFcU5tNz…	2021-08-27	<a href="https://news.google.com/rss/articles/CBMi0gFBVV95cUxOZ2UwVmxjQ291S1FqM0xId2NGcGJ1Vm9vWUZGZ3dxUUxRdEtjSUxYRjlyanNfTHZnX19yaUlNdHY1d0FnZEwwcW5xX0F3NC11RG9DS05MTUo4c3JtdloySm1MYlE4M3NWQU5TdnZjX1lQTmpBaE9YMDAyTHB6amRuVWRqOGU4b3JvN0w2TVA3YXJqeDlYNTZXbmdoNEw2T3d1WkJ4eHlNVEVnTzFSQW8wdHdhMHlEaXk2bFRFZWZvaGUzZGpTaFlLRzN0U0U1QjYwQnfSAdcBQVVfeXFMTlFFRW1JRzFLV0ZDMmNLYjc3dEZpTFhrWTJoWG1VQkM4VzBEbGNOR…	chikungunya fever steps to control mosquitoes indoors and outdoors india today	a href target_blankchikungunya fever steps to control mosquitoes indoors and outdoorsanbspnbspfont color6f6f6findia todayfont
chikungunya India	New chikungunya vaccine: Climate change may spread demand - The Indian Express	https://news.google.com/rss/articles/CBMixgFBVV95cUxNT3dKX0xjMG5ndkF0QXF4QVJMVE0yMHJkWENOc25TSFpfcWhlWnl5RXJDVnI5OWJsNVhoNE45b3lDcVpsTXNVWUw4enpETUM4dm9JemZndEJRME1tUGx3blRYSHdfMjh0dl9oaENEYWY2eVp3Skl1ekZlel9Ea3Z0cVloRjBoYUhKN0NTbGZTU0w0R3Y0WXFlQ1lNejFkRl8wdExsaWxuVm9tVnFMY2pVbVhqMXp4MlJzM2ZoUG1uQ005c1FfTWfSAcwBQVVfeXFMTnRLZk5Kd0FBYktxR196RGNfVGFQV0JEUEZ5Z2JJb09xRkVWVjlQVFhFQ0NNTHhlaFEzdThlblBWR0…	2023-06-15	<a href="https://news.google.com/rss/articles/CBMixgFBVV95cUxNT3dKX0xjMG5ndkF0QXF4QVJMVE0yMHJkWENOc25TSFpfcWhlWnl5RXJDVnI5OWJsNVhoNE45b3lDcVpsTXNVWUw4enpETUM4dm9JemZndEJRME1tUGx3blRYSHdfMjh0dl9oaENEYWY2eVp3Skl1ekZlel9Ea3Z0cVloRjBoYUhKN0NTbGZTU0w0R3Y0WXFlQ1lNejFkRl8wdExsaWxuVm9tVnFMY2pVbVhqMXp4MlJzM2ZoUG1uQ005c1FfTWfSAcwBQVVfeXFMTnRLZk5Kd0FBYktxR196RGNfVGFQV0JEUEZ5Z2JJb09xRkVWVjlQVFhFQ0NNTHhlaFEzd…	new chikungunya vaccine climate change may spread demand the indian express	a href target_blanknew chikungunya vaccine climate change may spread demandanbspnbspfont color6f6f6fthe indian expressfont
chikungunya India	Dengue, chikungunya, malaria notifiable under Epidemic Diseases Act - Business Standard	https://news.google.com/rss/articles/CBMi6AFBVV95cUxOQk1JMmJmMmQ1elJJVk80T0x0RkNaalkzS21QWmV0b1RoWDhzSmh4RzdHTGVOOGp2aUFCRHBpMFEtbjkzRm54N0txTHBxNndUb09Bb09GOFZuY1hPR0JqamQ3ZlFZN0c1S2VJYXBTdkk1YTRPNzRjaTNyUnA3N2NwdVpnRk1Wc1FtOFhmZVpXYTNwdEE0SFRJM3VVVDQ4VWNwNThtVmhVTGV6Mkc1STA4TGVGR2xxNHhsT3cwcWJxUUNINDF0Um96azlYamlsZTJmVGhGcXlnak90UEJSaGFyUTZxVU1lcTJv0gHuAUFVX3lxTFBZM1FpQUdpaUlVVGE3VFZfV3o1eUtGWk…	2021-10-31	<a href="https://news.google.com/rss/articles/CBMi6AFBVV95cUxOQk1JMmJmMmQ1elJJVk80T0x0RkNaalkzS21QWmV0b1RoWDhzSmh4RzdHTGVOOGp2aUFCRHBpMFEtbjkzRm54N0txTHBxNndUb09Bb09GOFZuY1hPR0JqamQ3ZlFZN0c1S2VJYXBTdkk1YTRPNzRjaTNyUnA3N2NwdVpnRk1Wc1FtOFhmZVpXYTNwdEE0SFRJM3VVVDQ4VWNwNThtVmhVTGV6Mkc1STA4TGVGR2xxNHhsT3cwcWJxUUNINDF0Um96azlYamlsZTJmVGhGcXlnak90UEJSaGFyUTZxVU1lcTJv0gHuAUFVX3lxTFBZM1FpQUdpaUlVVGE3VFZfV…	dengue chikungunya malaria notifiable under epidemic diseases act business standard	a href target_blankdengue chikungunya malaria notifiable under epidemic diseases actanbspnbspfont color6f6f6fbusiness standardfont
chikungunya India	Fig 4: Malaria affected areas in India Epidemiological situation of... - researchgate.net	https://news.google.com/rss/articles/CBMi0gFBVV95cUxOOWJmYmtfOVhMdm1NMnFnOFJVcEJZQ0pvVzNram1tYU1DSTY2c2NSc1hrRHhpRDNxc2RxRTA0bzYtbnktWWtmNjhPUXlZY2N5S3Q3M0QxcC1qdU5qUjhqX3J3aGJ0X1RKb09QRVptbThsM2RJZ2JMaWlva0c5cGFXUGRTal94OW5yNEtOaThZNDVXUGVCNVUtSHl2M1c3enhfdWVMYzVYMmQtTGVnWFU3dGItR3lvRDBzbTJwdzdRUjVvaTBKMjlkd1Nhd3d1bUswYmc?oc=5	2023-10-07	<a href="https://news.google.com/rss/articles/CBMi0gFBVV95cUxOOWJmYmtfOVhMdm1NMnFnOFJVcEJZQ0pvVzNram1tYU1DSTY2c2NSc1hrRHhpRDNxc2RxRTA0bzYtbnktWWtmNjhPUXlZY2N5S3Q3M0QxcC1qdU5qUjhqX3J3aGJ0X1RKb09QRVptbThsM2RJZ2JMaWlva0c5cGFXUGRTal94OW5yNEtOaThZNDVXUGVCNVUtSHl2M1c3enhfdWVMYzVYMmQtTGVnWFU3dGItR3lvRDBzbTJwdzdRUjVvaTBKMjlkd1Nhd3d1bUswYmc?oc=5" target="_blank">Fig 4: Malaria affected areas in India Epid…	fig 4 malaria affected areas in india epidemiological situation of researchgatenet	a href target_blankfig 4 malaria affected areas in india epidemiological situation ofanbspnbspfont color6f6f6fresearchgatenetfont
chikungunya India	Karnataka logs 1,189 cases of Chikungunya since January - The Indian Express	https://news.google.com/rss/articles/CBMitAFBVV95cUxOWVJSTGV2dGJjelRyZDVTOGtHSXFlVkVCandGa29ycDVuWmd2cGt2YzlMY3JCdzB4M1pOX244TUtCVVhQdGNmdm9CZ0tKRHZRNTB0ZTFDQWVxZWF4TWJfVko2OFNMTWJtX0xJTFppXzhTeGlqN2Y0NzlSX1ZHYmhWczRfN0lGSmJTek5mWFRXVy11ZjlneVN1Q3RLMnhGSEhPTURQSVdlZS1yWmlJMnJiMmlCNFfSAbsBQVVfeXFMUGpvUk5qRkFvLXRBWWNGLVByUjFlY2hmd0lmSVBLZlJTbUFOVUhUb0tvd2hVakdxZWpDU3FwUnVVWGFtemJUSl9XTjR5LUtTLTY3NH…	2022-08-25	<a href="https://news.google.com/rss/articles/CBMitAFBVV95cUxOWVJSTGV2dGJjelRyZDVTOGtHSXFlVkVCandGa29ycDVuWmd2cGt2YzlMY3JCdzB4M1pOX244TUtCVVhQdGNmdm9CZ0tKRHZRNTB0ZTFDQWVxZWF4TWJfVko2OFNMTWJtX0xJTFppXzhTeGlqN2Y0NzlSX1ZHYmhWczRfN0lGSmJTek5mWFRXVy11ZjlneVN1Q3RLMnhGSEhPTURQSVdlZS1yWmlJMnJiMmlCNFfSAbsBQVVfeXFMUGpvUk5qRkFvLXRBWWNGLVByUjFlY2hmd0lmSVBLZlJTbUFOVUhUb0tvd2hVakdxZWpDU3FwUnVVWGFtemJUSl9XTjR5L…	karnataka logs 1189 cases of chikungunya since january the indian express	a href target_blankkarnataka logs 1189 cases of chikungunya since januaryanbspnbspfont color6f6f6fthe indian expressfont
chikungunya India	Bharat Biotech behind vaccines against Zika, Chikungunya - The Indian Express	https://news.google.com/rss/articles/CBMipwFBVV95cUxNbFR0b0dvMzZHWnRLOU9FVWZvWDA2T1JnLXBDcm5fZDJzZ1Jwa1dRUHEwbXUzOTRhMEFOTzhORzVyc0cyM1FpaXFaemZhTXFFMmNUYnEzTWNDaTgzMWF5UkdZcWgwdEpwSnc0UDNCWGtYTXhNZllKWDhjcW9JN2x5c00xYThqT2VBX25rRmRyeHhSQUh2a05Qc0cxUVM2YURCTzgyU21Hd9IBrgFBVV95cUxOQjBQYmh4RzUxOWJMRWpHdG9xNFZCSjJoR3pqMWtnWDJ0WC1OWmFPR1BReTdlelN1MUZpN05ibWhsaE9xMUFkbW5uQnF1MTJIZFJtTjJjYWk5T0RoYjhRQz…	2021-01-04	<a href="https://news.google.com/rss/articles/CBMipwFBVV95cUxNbFR0b0dvMzZHWnRLOU9FVWZvWDA2T1JnLXBDcm5fZDJzZ1Jwa1dRUHEwbXUzOTRhMEFOTzhORzVyc0cyM1FpaXFaemZhTXFFMmNUYnEzTWNDaTgzMWF5UkdZcWgwdEpwSnc0UDNCWGtYTXhNZllKWDhjcW9JN2x5c00xYThqT2VBX25rRmRyeHhSQUh2a05Qc0cxUVM2YURCTzgyU21Hd9IBrgFBVV95cUxOQjBQYmh4RzUxOWJMRWpHdG9xNFZCSjJoR3pqMWtnWDJ0WC1OWmFPR1BReTdlelN1MUZpN05ibWhsaE9xMUFkbW5uQnF1MTJIZFJtTjJjYWk5T…	bharat biotech behind vaccines against zika chikungunya the indian express	a href target_blankbharat biotech behind vaccines against zika chikungunyaanbspnbspfont color6f6f6fthe indian expressfont
chikungunya India	Zika virus test for dengue, chikungunya -ve patients in Maharashtra - Times of India	https://news.google.com/rss/articles/CBMivgFBVV95cUxNYW5FTjhaVzdfRXpFU2dWdDU3VGhlS25kWDVlRXZwbWdlNUVhdzI3Sk9YZHkyWWJXZUpxS3kzTXdaQ3lOQU8zSVpHLU91aHExWGFfM211aHNncWdYZVV6dkh5cTFxajZjWnNGSndrOE5ENVZSN1BMbVozTnQwbElUbWF4QmhMYkdQMEJVWkNUS3RKWGFHN1JObmU2T19falZJbVpkd2hGTDJZandNWUFGbDFLcm1ILUpuSEU2Sk5n0gHDAUFVX3lxTE5Jb1J3VUVxdS02Wks2R3F5YXFFMG5tY0gzQ3pFelYyaWdVWHFteHRkMEFEUmo2Z3FXdFBvdUFaSWVjZ2pLTDBSVm…	2021-08-04	<a href="https://news.google.com/rss/articles/CBMivgFBVV95cUxNYW5FTjhaVzdfRXpFU2dWdDU3VGhlS25kWDVlRXZwbWdlNUVhdzI3Sk9YZHkyWWJXZUpxS3kzTXdaQ3lOQU8zSVpHLU91aHExWGFfM211aHNncWdYZVV6dkh5cTFxajZjWnNGSndrOE5ENVZSN1BMbVozTnQwbElUbWF4QmhMYkdQMEJVWkNUS3RKWGFHN1JObmU2T19falZJbVpkd2hGTDJZandNWUFGbDFLcm1ILUpuSEU2Sk5n0gHDAUFVX3lxTE5Jb1J3VUVxdS02Wks2R3F5YXFFMG5tY0gzQ3pFelYyaWdVWHFteHRkMEFEUmo2Z3FXdFBvdUFaSWVjZ…	zika virus test for dengue chikungunya ve patients in maharashtra times of india	a href target_blankzika virus test for dengue chikungunya ve patients in maharashtraanbspnbspfont color6f6f6ftimes of indiafont
chikungunya India	Chikungunya Virus: How to protect yourself if you are in a place where virus is present| Check here - India Today	https://news.google.com/rss/articles/CBMi2wFBVV95cUxOSEMwZUdRS1JyekJPX0Mya0x2SWJhekh4VmtkU0d1cXNIa3NEd3F2ZXFxSjBnYUZvd3c3cEFaR1FtYnkzcjExS1V2VG0xWUNEcFdVeEJSVmV0SU8tTFhkN3o4WnluaWU4Y1hsOEhPQUVIZnJjdm8wenlueWFGeHh1d1p3Z3RDUllvY3JYZFRvQXRvOElURkNmTTVpOEZqaUJfcUtxeno3YjkwakxSVEZkR2xBZXNiZWFKWjBSZC1Qa1MtVk9ROFVGcEFlbnJtMkVXdzkyMFRvQ0xUb03SAeABQVVfeXFMT24yUFhRRmFXZjhEbDZSOXFmWnNYVU5DVUh6Q2Z3WS1qazJhcG…	2021-08-31	<a href="https://news.google.com/rss/articles/CBMi2wFBVV95cUxOSEMwZUdRS1JyekJPX0Mya0x2SWJhekh4VmtkU0d1cXNIa3NEd3F2ZXFxSjBnYUZvd3c3cEFaR1FtYnkzcjExS1V2VG0xWUNEcFdVeEJSVmV0SU8tTFhkN3o4WnluaWU4Y1hsOEhPQUVIZnJjdm8wenlueWFGeHh1d1p3Z3RDUllvY3JYZFRvQXRvOElURkNmTTVpOEZqaUJfcUtxeno3YjkwakxSVEZkR2xBZXNiZWFKWjBSZC1Qa1MtVk9ROFVGcEFlbnJtMkVXdzkyMFRvQ0xUb03SAeABQVVfeXFMT24yUFhRRmFXZjhEbDZSOXFmWnNYVU5DVUh6Q2Z3W…	chikungunya virus how to protect yourself if you are in a place where virus is present check here india today	a href target_blankchikungunya virus how to protect yourself if you are in a place where virus is present check hereanbspnbspfont color6f6f6findia todayfont
chikungunya India	Zika virus has spread to several parts of India, finds ICMR - Down To Earth	https://news.google.com/rss/articles/CBMipAFBVV95cUxQWWo5YjZPdWdnSlgtWVdLQUpOZEg1Y1ZDSG9nR0pzXzJ0SDByZmJSLU5DYUFaZEhzSFpKNE10eHJ5MHJuOHNJeDFuQ2VCWExfZndXelFINWRFZjc4cHlRODdOYl9FcWl3UUZSUG1wN1BxLWtyUXM3ekk0Wkxod014MW5tTlM3M0JZR0piMjEyckxlM0tDNTNsS3JZR0dONmxmMDMxYtIBsgFBVV95cUxQYTBuamU1RTVlbm13SE9IZ3Y1WDlVcFhLM2syQ1YtR0Z2SEtjM0RBQzNhcGdqTGVaa01pdnJpMXlDMFZrMFZwRzROZFQyZHFlQ21CSUxFQzF6SUM0dDYxNmYxd2…	2022-07-08	<a href="https://news.google.com/rss/articles/CBMipAFBVV95cUxQWWo5YjZPdWdnSlgtWVdLQUpOZEg1Y1ZDSG9nR0pzXzJ0SDByZmJSLU5DYUFaZEhzSFpKNE10eHJ5MHJuOHNJeDFuQ2VCWExfZndXelFINWRFZjc4cHlRODdOYl9FcWl3UUZSUG1wN1BxLWtyUXM3ekk0Wkxod014MW5tTlM3M0JZR0piMjEyckxlM0tDNTNsS3JZR0dONmxmMDMxYtIBsgFBVV95cUxQYTBuamU1RTVlbm13SE9IZ3Y1WDlVcFhLM2syQ1YtR0Z2SEtjM0RBQzNhcGdqTGVaa01pdnJpMXlDMFZrMFZwRzROZFQyZHFlQ21CSUxFQzF6SUM0d…	zika virus has spread to several parts of india finds icmr down to earth	a href target_blankzika virus has spread to several parts of india finds icmranbspnbspfont color6f6f6fdown to earthfont
chikungunya India	Chikungunya: What are the symptoms; all you need to know - India Today	https://news.google.com/rss/articles/CBMivAFBVV95cUxNcFUzOGRsd0dsR29POHJlLW9maEVxelhuUUdLNVEtT1NuU2FuQXFnS2lIZmJpZklCYk1ueWt2WVh0TlR3OEdRcm1zU1dEZjFzVEhmNHVSa0hEaFB1MmlIU3VzZ3pDQndSNGZQYmVlMkdMcTBUWDIzVFg5aHJKSnBJRGppcWQyNkk2aUdvX1VhSG5HeTRBSzlodUdCMHNkM0VWaW9pRkROWGJqRjlMOEZFQUQ0enBvbGN1OUN2T9IBwgFBVV95cUxOZUVHOVdUUl9QcEN2RGdOSjZjYV9lNDNWRmFZYXhuNTVDUWhnVGdfaWRCUXJpdGxqOTRMb0duQWRibWU0cFNtSk5QZF…	2021-08-26	<a href="https://news.google.com/rss/articles/CBMivAFBVV95cUxNcFUzOGRsd0dsR29POHJlLW9maEVxelhuUUdLNVEtT1NuU2FuQXFnS2lIZmJpZklCYk1ueWt2WVh0TlR3OEdRcm1zU1dEZjFzVEhmNHVSa0hEaFB1MmlIU3VzZ3pDQndSNGZQYmVlMkdMcTBUWDIzVFg5aHJKSnBJRGppcWQyNkk2aUdvX1VhSG5HeTRBSzlodUdCMHNkM0VWaW9pRkROWGJqRjlMOEZFQUQ0enBvbGN1OUN2T9IBwgFBVV95cUxOZUVHOVdUUl9QcEN2RGdOSjZjYV9lNDNWRmFZYXhuNTVDUWhnVGdfaWRCUXJpdGxqOTRMb0duQWRibWU0c…	chikungunya what are the symptoms all you need to know india today	a href target_blankchikungunya what are the symptoms all you need to knowanbspnbspfont color6f6f6findia todayfont
chikungunya India	Tomato flu not related to Covid-19, monkeypox, dengue and chikungunya: Centre - Mint	https://news.google.com/rss/articles/CBMiygFBVV95cUxOTEdBMHgwQmdHY2hFNmZUQkNHOXNwbGtvcmd0TE4tU0ZuZFRTU3NHSGF1WGIxcm0waU9vSzNxQ3NoT2hwZE0zWFpkR0pIbzg0VXJSZU9UbGRsYVlYYU40X3drUnRucnRGRVZpMFZ5VXFzN0RKNnZsV0JrR1lQMDQ5bmc0X0sxSXRJbWlBbE93dWVPOTlBaU5hWGJPWnZkRUt6Y010eUxSb3dodWFtNmp6SDd0Y0JTLUpxREx6STdWOTFhS1ZDZEZpbHhR0gHPAUFVX3lxTE9UVDg5RmgwRGZnMVBIazRnMWpDcjBUc2VpZjl5Skk1R2hhTHlDTkdWNmx1ZzNtcXg3dmZZTk…	2022-08-24	<a href="https://news.google.com/rss/articles/CBMiygFBVV95cUxOTEdBMHgwQmdHY2hFNmZUQkNHOXNwbGtvcmd0TE4tU0ZuZFRTU3NHSGF1WGIxcm0waU9vSzNxQ3NoT2hwZE0zWFpkR0pIbzg0VXJSZU9UbGRsYVlYYU40X3drUnRucnRGRVZpMFZ5VXFzN0RKNnZsV0JrR1lQMDQ5bmc0X0sxSXRJbWlBbE93dWVPOTlBaU5hWGJPWnZkRUt6Y010eUxSb3dodWFtNmp6SDd0Y0JTLUpxREx6STdWOTFhS1ZDZEZpbHhR0gHPAUFVX3lxTE9UVDg5RmgwRGZnMVBIazRnMWpDcjBUc2VpZjl5Skk1R2hhTHlDTkdWNmx1ZzNtc…	tomato flu not related to covid19 monkeypox dengue and chikungunya centre mint	a href target_blanktomato flu not related to covid19 monkeypox dengue and chikungunya centreanbspnbspfont color6f6f6fmintfont
chikungunya India	Rash with itching in focus as chikungunya cases rise in Pune - Times of India	https://news.google.com/rss/articles/CBMiwAFBVV95cUxPRXpQWXJ1UDVOZVFZOFZmU3cxUDM0cENpM0VrUV93Q2s0TXFUeWpPVldnYUE5NnpjbWtzMWxrOF9yMDM3d1VfYmFhdDR0dkRTLW9iNGYyYmczZVM5U1ZrdzhJazZEblNucUtiU0hBYzdZVXhQNHNGTDFSbDZ6dGt2RHExYzA3bmhEN0pkcWl3amw1c3NTVlFyRWVzV2FCTEhCRmluM2FrTllsN3dBOThBUkVZb0YtZ1gzRTB2bEF3aGvSAcYBQVVfeXFMUF8wWklPYVlESl9UdGctTlYxdWo3NDRWY254ZEZMTnJTaS1jZ3ZMeXJ2NDNsSU9oblE5NzZDeHY5TTlRMmNqbG…	2021-11-20	<a href="https://news.google.com/rss/articles/CBMiwAFBVV95cUxPRXpQWXJ1UDVOZVFZOFZmU3cxUDM0cENpM0VrUV93Q2s0TXFUeWpPVldnYUE5NnpjbWtzMWxrOF9yMDM3d1VfYmFhdDR0dkRTLW9iNGYyYmczZVM5U1ZrdzhJazZEblNucUtiU0hBYzdZVXhQNHNGTDFSbDZ6dGt2RHExYzA3bmhEN0pkcWl3amw1c3NTVlFyRWVzV2FCTEhCRmluM2FrTllsN3dBOThBUkVZb0YtZ1gzRTB2bEF3aGvSAcYBQVVfeXFMUF8wWklPYVlESl9UdGctTlYxdWo3NDRWY254ZEZMTnJTaS1jZ3ZMeXJ2NDNsSU9oblE5NzZDeHY5T…	rash with itching in focus as chikungunya cases rise in pune times of india	a href target_blankrash with itching in focus as chikungunya cases rise in puneanbspnbspfont color6f6f6ftimes of indiafont
chikungunya India	Dona Ganguly hospitalised with chikungunya - Telegraph India	https://news.google.com/rss/articles/CBMiwAFBVV95cUxNQjF4dkl0NjJiaFYyTXFjcnFweHJMTUcwenM4bzdGRTFMcDk5S0FCZHNXVkphOHliRnhKU3pUZnV4ZURLU2J3cnhXR3FnbzlkSjVKQzhUa2xFRWR4eHBTVFJweDg2Q0Y4Ri1Ra1llVlhOVWFZTVlhMXpnSWE0cTVmLVhmd0RmS0c5SkpQck9DRldTNk5GbXdXMk15UGdzdGFwOF96TmYwbVBXencwR2ZSY3V4Z3NwaXRGdEp5ZW5nbG_SAcYBQVVfeXFMT3ZMZ0RJdy1QT3FnSlBvQXNIZEh4Y0pOYkpOTW45UWowSy15Z2tWU0dPLUg3M3c2OVlsOXJmTjhnMDJTUzRUYn…	2022-10-06	<a href="https://news.google.com/rss/articles/CBMiwAFBVV95cUxNQjF4dkl0NjJiaFYyTXFjcnFweHJMTUcwenM4bzdGRTFMcDk5S0FCZHNXVkphOHliRnhKU3pUZnV4ZURLU2J3cnhXR3FnbzlkSjVKQzhUa2xFRWR4eHBTVFJweDg2Q0Y4Ri1Ra1llVlhOVWFZTVlhMXpnSWE0cTVmLVhmd0RmS0c5SkpQck9DRldTNk5GbXdXMk15UGdzdGFwOF96TmYwbVBXencwR2ZSY3V4Z3NwaXRGdEp5ZW5nbG_SAcYBQVVfeXFMT3ZMZ0RJdy1QT3FnSlBvQXNIZEh4Y0pOYkpOTW45UWowSy15Z2tWU0dPLUg3M3c2OVlsOXJmTjhnM…	dona ganguly hospitalised with chikungunya telegraph india	a href target_blankdona ganguly hospitalised with chikungunyaanbspnbspfont color6f6f6ftelegraph indiafont
chikungunya India	BCCI President Sourav Ganguly's wife Dona hospitalised after contracting chikungunya - India TV News	https://news.google.com/rss/articles/CBMigwJBVV95cUxNOXBzdm9qUnFsWDE0SERaZkNMT2tuMEEyNkxLWUxQUkMzVjdaVmF6N2ZHVGdzeVBoRl9iUG8tV2FuNXVjUEg3YVlWN3l3dFpkbUw0M0JsZnNGOEw0aFVLajFxWGM1VGMwdFdLZFdyOWxjekk2cnNjZHh3eE1PTnNmR1ljS1JWZmVuOVdiRTBQdk4yelpUVHE0dnpWc1RVNnJRd2pYS0RyaXNfbGFuUHFwM0k4UzNIeWhCMGJZMnlPUWJCWEhBQV9aTF82Y19Ldnp0eS0xUjdnR3A2WTZidDR5Snh5VDJ6S0JYVm1RTmxQS3Vod1AwZW55eUgxd3phUEJMclhN?oc=5	2022-10-05	<a href="https://news.google.com/rss/articles/CBMigwJBVV95cUxNOXBzdm9qUnFsWDE0SERaZkNMT2tuMEEyNkxLWUxQUkMzVjdaVmF6N2ZHVGdzeVBoRl9iUG8tV2FuNXVjUEg3YVlWN3l3dFpkbUw0M0JsZnNGOEw0aFVLajFxWGM1VGMwdFdLZFdyOWxjekk2cnNjZHh3eE1PTnNmR1ljS1JWZmVuOVdiRTBQdk4yelpUVHE0dnpWc1RVNnJRd2pYS0RyaXNfbGFuUHFwM0k4UzNIeWhCMGJZMnlPUWJCWEhBQV9aTF82Y19Ldnp0eS0xUjdnR3A2WTZidDR5Snh5VDJ6S0JYVm1RTmxQS3Vod1AwZW55eUgxd3phUEJMclhN?…	bcci president sourav gangulys wife dona hospitalised after contracting chikungunya india tv news	a href target_blankbcci president sourav gangulys wife dona hospitalised after contracting chikungunyaanbspnbspfont color6f6f6findia tv newsfont
chikungunya India	Figure 1: Map of Assam, India highlighting the study area Guwahati... - researchgate.net	https://news.google.com/rss/articles/CBMizwFBVV95cUxNSlBQQVM1WXF4bkxTQjljcWRKSU9xamRrQWt2bEw3SDJjYmFjMlpnWmd2UEUxZmZWc0ZTVVFZdzA1NGxUYWhhaFE0VFVxSG03c29qemU0VzJWdkhwaFZGc1lxQzFQTk95ZFRTZ3dJUkVuaTlHbnpLdkV2dTlMTWd0eXh4X2tPNC1vMlQzM09PR0IzX3ZnbXJwcUxrbkliZkJCbkRSS3R4Q1dHdEMzZGwxTUNCVlRpZUVENXRiVFJZOG9zQTNwZ1JMaXR1SjNGQzQ?oc=5	2021-06-22	<a href="https://news.google.com/rss/articles/CBMizwFBVV95cUxNSlBQQVM1WXF4bkxTQjljcWRKSU9xamRrQWt2bEw3SDJjYmFjMlpnWmd2UEUxZmZWc0ZTVVFZdzA1NGxUYWhhaFE0VFVxSG03c29qemU0VzJWdkhwaFZGc1lxQzFQTk95ZFRTZ3dJUkVuaTlHbnpLdkV2dTlMTWd0eXh4X2tPNC1vMlQzM09PR0IzX3ZnbXJwcUxrbkliZkJCbkRSS3R4Q1dHdEMzZGwxTUNCVlRpZUVENXRiVFJZOG9zQTNwZ1JMaXR1SjNGQzQ?oc=5" target="_blank">Figure 1: Map of Assam, India highlighting the …	figure 1 map of assam india highlighting the study area guwahati researchgatenet	a href target_blankfigure 1 map of assam india highlighting the study area guwahatianbspnbspfont color6f6f6fresearchgatenetfont
chikungunya India	ICMR To Train 100 Entomologists To Fight Vector-Borne Diseases | TheHealthSite.com - TheHealthSite	https://news.google.com/rss/articles/CBMivAFBVV95cUxPTTF0U29UTXU5SG1ISE15Vkh0ZVJLRGw5U3NneUs5VXlCc0RwTW9OajZ4NHMtaFNSUXAzN3VOYjF5MTN0ZDhrVDFkb0tJNzJVby1GZXpzMno4Z1l4czR2aEh0SjEtQWZ6RkRuVEhYYXJLMkFHaHJHQmpIZFZMREp1TTFrZUwtaFlVVlRfUFpzd2dLbklYekY2ZGxaSTFCZjZBRF8zZE5zdWxtRV9uYi1lYVhDZjNYT0wzNHZ2WdIBwgFBVV95cUxPY1VLWVBWVVBfQ2dndEdERlJ2VVBNNVI1MmdmQWhkLVdDSl9ZdDFfOUZwYng3SFdaWWtrMjExZGFEOHkyZnc4bjUybU…	2022-07-08	<a href="https://news.google.com/rss/articles/CBMivAFBVV95cUxPTTF0U29UTXU5SG1ISE15Vkh0ZVJLRGw5U3NneUs5VXlCc0RwTW9OajZ4NHMtaFNSUXAzN3VOYjF5MTN0ZDhrVDFkb0tJNzJVby1GZXpzMno4Z1l4czR2aEh0SjEtQWZ6RkRuVEhYYXJLMkFHaHJHQmpIZFZMREp1TTFrZUwtaFlVVlRfUFpzd2dLbklYekY2ZGxaSTFCZjZBRF8zZE5zdWxtRV9uYi1lYVhDZjNYT0wzNHZ2WdIBwgFBVV95cUxPY1VLWVBWVVBfQ2dndEdERlJ2VVBNNVI1MmdmQWhkLVdDSl9ZdDFfOUZwYng3SFdaWWtrMjExZGFEOHkyZ…	icmr to train 100 entomologists to fight vectorborne diseases thehealthsitecom thehealthsite	a href target_blankicmr to train 100 entomologists to fight vectorborne diseases thehealthsitecomanbspnbspfont color6f6f6fthehealthsitefont
chikungunya India	Treat dengue, chikungunya with yoga, pranayam and home remedies by Swami Ramdev - India TV News	https://news.google.com/rss/articles/CBMiuwFBVV95cUxPejVaWTczcnVMem5sX19jRHhFeEhVdC13U0tYczlGbjM0V0M0cU5oVTlKRXI4RUw3WGU4SXRFQjEtM0J6YVBlWnA1TFRIX1dscjJ6YXVVSjFzYTRTUlF5TnVtVnlaRlFmVENqd1BaaUJwR3lZZWJVQWFKOWtnMFk5MnU4dkNDUG1mc3pSUU5KXzlwU19vSUhfRU1EWkNpM0NxcTZnX1ZEOU1zQlF6N1Q2eF8wb0R6bVhlMmZV0gHAAUFVX3lxTE1BQjA1TWxzdEREaUxhVDdPZ0c2dmJ5RFRRTGJ5S1pSUEFySVBzbG9TVFkzbjRmLVhUWHhXei0xZmhKZnlzT21scjBWR1…	2020-07-19	<a href="https://news.google.com/rss/articles/CBMiuwFBVV95cUxPejVaWTczcnVMem5sX19jRHhFeEhVdC13U0tYczlGbjM0V0M0cU5oVTlKRXI4RUw3WGU4SXRFQjEtM0J6YVBlWnA1TFRIX1dscjJ6YXVVSjFzYTRTUlF5TnVtVnlaRlFmVENqd1BaaUJwR3lZZWJVQWFKOWtnMFk5MnU4dkNDUG1mc3pSUU5KXzlwU19vSUhfRU1EWkNpM0NxcTZnX1ZEOU1zQlF6N1Q2eF8wb0R6bVhlMmZV0gHAAUFVX3lxTE1BQjA1TWxzdEREaUxhVDdPZ0c2dmJ5RFRRTGJ5S1pSUEFySVBzbG9TVFkzbjRmLVhUWHhXei0xZmhKZnlzT…	treat dengue chikungunya with yoga pranayam and home remedies by swami ramdev india tv news	a href target_blanktreat dengue chikungunya with yoga pranayam and home remedies by swami ramdevanbspnbspfont color6f6f6findia tv newsfont
chikungunya India	Mosquito Borne Diseases In India: Community Spread Of Zika Mumbai Grapples With Malaria Dengue - TheHealthSite	https://news.google.com/rss/articles/CBMi5gFBVV95cUxQckpGc0FwZkdPSW1OWUVJMmFmMW9QMFZiYmlNRzE0NVFQRVY1YTJlMXhsbnBSQnJBd0Zuc0dpeVZBd2p1dV9xUXJXdVFjMjcxdFFjRklwV1BtRm1FTDgydldOMkZOdG55cXJhcEdSM1l2ZWEzWEZaRXpxSDZmZUlwNnd6bFlhSC1QYnhEUlpvS0Naei1yODQyOWdDYWJVMGN3RTNLclBPZlMzWTFHNndudkpnbDJObkFocUJSNE8zUEdCQWQ2X3N5VGpjLWFWdkh6Ny05MjhTeGJtY0d0RHNHb29rOXRHd9IB6wFBVV95cUxPcHhhU2R6akRETktrMnJ6VnVZaUpvX0lra2…	2022-06-27	<a href="https://news.google.com/rss/articles/CBMi5gFBVV95cUxQckpGc0FwZkdPSW1OWUVJMmFmMW9QMFZiYmlNRzE0NVFQRVY1YTJlMXhsbnBSQnJBd0Zuc0dpeVZBd2p1dV9xUXJXdVFjMjcxdFFjRklwV1BtRm1FTDgydldOMkZOdG55cXJhcEdSM1l2ZWEzWEZaRXpxSDZmZUlwNnd6bFlhSC1QYnhEUlpvS0Naei1yODQyOWdDYWJVMGN3RTNLclBPZlMzWTFHNndudkpnbDJObkFocUJSNE8zUEdCQWQ2X3N5VGpjLWFWdkh6Ny05MjhTeGJtY0d0RHNHb29rOXRHd9IB6wFBVV95cUxPcHhhU2R6akRETktrMnJ6VnVZa…	mosquito borne diseases in india community spread of zika mumbai grapples with malaria dengue thehealthsite	a href target_blankmosquito borne diseases in india community spread of zika mumbai grapples with malaria dengueanbspnbspfont color6f6f6fthehealthsitefont
chikungunya India	Meet the minds behind Covaxin and vaccines against Zika, Chikungunya - financialexpress.com	https://news.google.com/rss/articles/CBMiqwFBVV95cUxQMExwR2FzeTFfMEZXQzV3aUZaVGNTd1psVk1TdHp1aERhUFVMeTh1T0E5aEtWbkZrejBLQTdvaS01bVVJcWVpMWhNUmlIY1Q0VGMtZEpXeHZSV0tjTjdRckh5cjlnbEpGVXlON2FwcEowOGhkUWNfTGNlNTlWX29CdGZyaHJjaVpLYnNkVGVpdzJYMnRRNU5BTG4xNlVkR2VtODlGMkNjLWk3b3c?oc=5	2021-01-04	<a href="https://news.google.com/rss/articles/CBMiqwFBVV95cUxQMExwR2FzeTFfMEZXQzV3aUZaVGNTd1psVk1TdHp1aERhUFVMeTh1T0E5aEtWbkZrejBLQTdvaS01bVVJcWVpMWhNUmlIY1Q0VGMtZEpXeHZSV0tjTjdRckh5cjlnbEpGVXlON2FwcEowOGhkUWNfTGNlNTlWX29CdGZyaHJjaVpLYnNkVGVpdzJYMnRRNU5BTG4xNlVkR2VtODlGMkNjLWk3b3c?oc=5" target="_blank">Meet the minds behind Covaxin and vaccines against Zika, Chikungunya</a>&nbsp;&nbsp;<font color…	meet the minds behind covaxin and vaccines against zika chikungunya financialexpresscom	a href target_blankmeet the minds behind covaxin and vaccines against zika chikungunyaanbspnbspfont color6f6f6ffinancialexpresscomfont
chikungunya India	Sourav Ganguly’s wife Dona admitted to Kolkata hospital with chikungunya - Tribune India	https://news.google.com/rss/articles/CBMivAFBVV95cUxNZjNQRlExYkllQ0RzMlFqbXBaWDhoYUcxdkZQc2p3RC1xZFVObGg1cmJuMGktLUVRdEk4ZC02VFZTNC1hVHd1STl4OVlpLW1zNDVKZ09UV21GNnkydUZncTRGNHdRUmRiQTFzME15UmU2anl0Q1I3dkhvbnVfUUVyeU92a3NJN1lQb2lZcFZxMTJ6ZTFZdDdMWThvLUFJbThQLVdzZ1A5cWRndl9ORzdlSzFZdUxxYVpsdTZwNNIBwAFBVV95cUxQV0RDMlQ2M3FKM1dKcU5DQVNXSjJrRUNDYWc1WnpDVHpGWE8yMnlaOXIyeEdmUTRBUFlXbGl6Vy0yemNmTGxndFJWNE…	2022-10-06	<a href="https://news.google.com/rss/articles/CBMivAFBVV95cUxNZjNQRlExYkllQ0RzMlFqbXBaWDhoYUcxdkZQc2p3RC1xZFVObGg1cmJuMGktLUVRdEk4ZC02VFZTNC1hVHd1STl4OVlpLW1zNDVKZ09UV21GNnkydUZncTRGNHdRUmRiQTFzME15UmU2anl0Q1I3dkhvbnVfUUVyeU92a3NJN1lQb2lZcFZxMTJ6ZTFZdDdMWThvLUFJbThQLVdzZ1A5cWRndl9ORzdlSzFZdUxxYVpsdTZwNNIBwAFBVV95cUxQV0RDMlQ2M3FKM1dKcU5DQVNXSjJrRUNDYWc1WnpDVHpGWE8yMnlaOXIyeEdmUTRBUFlXbGl6Vy0yemNmT…	sourav gangulys wife dona admitted to kolkata hospital with chikungunya tribune india	a href target_blanksourav gangulys wife dona admitted to kolkata hospital with chikungunyaanbspnbspfont color6f6f6ftribune indiafont
chikungunya India	US approves first vaccine against chikungunya virus - The Straits Times	https://news.google.com/rss/articles/CBMivAFBVV95cUxQUmVZVVk3N3NITDJHV2ozY2JiUV9ZajlSN3pSeUhPUzBGT2VGLVphb1BCdXhRZ3JHZGxKZExfM1I0SXlrZEtLMHo4eWYxSXBVanlMSmc1WDMtTUZKU05fZ1ZhcUFRWFhJUUZrbDEtOHgxV1F2Qm92OU5keFJOVFZ0RF92S29lSHE1SjUyYzJKT1cxWEcxTkJEVjVEOW5nZ1lOOFFsenotM2ZwNEJldlNQYWRVcDVWcGoyZktWNg?oc=5	2023-11-10	<a href="https://news.google.com/rss/articles/CBMivAFBVV95cUxQUmVZVVk3N3NITDJHV2ozY2JiUV9ZajlSN3pSeUhPUzBGT2VGLVphb1BCdXhRZ3JHZGxKZExfM1I0SXlrZEtLMHo4eWYxSXBVanlMSmc1WDMtTUZKU05fZ1ZhcUFRWFhJUUZrbDEtOHgxV1F2Qm92OU5keFJOVFZ0RF92S29lSHE1SjUyYzJKT1cxWEcxTkJEVjVEOW5nZ1lOOFFsenotM2ZwNEJldlNQYWRVcDVWcGoyZktWNg?oc=5" target="_blank">US approves first vaccine against chikungunya virus</a>&nbsp;&nbsp;<font…	us approves first vaccine against chikungunya virus the straits times	a href target_blankus approves first vaccine against chikungunya virusanbspnbspfont color6f6f6fthe straits timesfont
chikungunya India	Sourav Ganguly's Wife Admitted To Kolkata Hospital With Chikungunya - Outlook India	https://news.google.com/rss/articles/CBMiuAFBVV95cUxObFR0LTZuUTVZVC1LN2RieF9NajZhMlp4RTRQMEZVaWFJTHlzSTlRSTkwcFROT1B1cHZ2Zzc2dXlKM2VQbjdwRk5ZamhWcW9YbXZIbklyaXptTVdTM29oUE81QTVfOFFYWUJhNm15VTZ5cXVfbmRpVTBvbGxEejBja0Z1Y1M3c0xiaTBDeEdUNTd6cW5JdTAzT2pVMUNEQzlJZlZYNU91QURGWjBFYnZ1bGltQ21PbE5E0gHGAUFVX3lxTE00RGk0UzB5S1RJaW8yZ2xiMThKLVdsVE1XTzhlbl9QX3JfRUZoX01KTXZQeXpzbXQxVmJwcTM1ci0xT3VoeDVELXpPMG1Qbj…	2022-10-05	<a href="https://news.google.com/rss/articles/CBMiuAFBVV95cUxObFR0LTZuUTVZVC1LN2RieF9NajZhMlp4RTRQMEZVaWFJTHlzSTlRSTkwcFROT1B1cHZ2Zzc2dXlKM2VQbjdwRk5ZamhWcW9YbXZIbklyaXptTVdTM29oUE81QTVfOFFYWUJhNm15VTZ5cXVfbmRpVTBvbGxEejBja0Z1Y1M3c0xiaTBDeEdUNTd6cW5JdTAzT2pVMUNEQzlJZlZYNU91QURGWjBFYnZ1bGltQ21PbE5E0gHGAUFVX3lxTE00RGk0UzB5S1RJaW8yZ2xiMThKLVdsVE1XTzhlbl9QX3JfRUZoX01KTXZQeXpzbXQxVmJwcTM1ci0xT3VoeDVEL…	sourav gangulys wife admitted to kolkata hospital with chikungunya outlook india	a href target_blanksourav gangulys wife admitted to kolkata hospital with chikungunyaanbspnbspfont color6f6f6foutlook indiafont
kala-azar India	Leishmaniasis - India - World Health Organization (WHO)	https://news.google.com/rss/articles/CBMiY0FVX3lxTFBrWWtiQjR5V3dwTHRMNlVMd1VZejRfNEMyek94X3JVVVNmaG9mWE9iTnpBQmFldTFsSzJEdzJ5X1RfZHBnb1k4U21tVzJ2M2h2SmtYdHVCalotRDFFM2E2NUJPNA?oc=5	2021-07-14	<a href="https://news.google.com/rss/articles/CBMiY0FVX3lxTFBrWWtiQjR5V3dwTHRMNlVMd1VZejRfNEMyek94X3JVVVNmaG9mWE9iTnpBQmFldTFsSzJEdzJ5X1RfZHBnb1k4U21tVzJ2M2h2SmtYdHVCalotRDFFM2E2NUJPNA?oc=5" target="_blank">Leishmaniasis - India</a>&nbsp;&nbsp;<font color="#6f6f6f">World Health Organization (WHO)</font>	leishmaniasis india world health organization who	a href target_blankleishmaniasis indiaanbspnbspfont color6f6f6fworld health organization whofont
kala-azar India	India achieves target to eliminate visceral leishmaniasis 'Kala-Azar' - Business Standard	https://news.google.com/rss/articles/CBMixwFBVV95cUxOZ2QwRkhpSjdER3dXWFUtY25nRlpYQmNQLVcyYU1VYzBjVl9qWGdBb3JNNmNQZXBjX1h5cURadUxSRUw3UVY2U3NfYWRwQnRfUF8xRmJZZUt5d3VaNzN0SnlhTUtBSlk4NVpZSHhqbjNhdUpyVEl0eVVPazZqTUozVVpRQ0t3dHFiNFlkTTUtRXpEWHNUVGRhV29BeXlCMi14ZFpiR3hKSlBKMmtaNVpRYk80RnF4ZUluWGxFWFFDUVRwT1M4OXVv0gHMAUFVX3lxTE91WnQ1YUpYYjRoZHh1dk45S08yTGRodDlSQXVvOTF3RFhmTWJ2bnFRVEYyTEFucTdlR3Awc0RJY2…	2024-04-05	<a href="https://news.google.com/rss/articles/CBMixwFBVV95cUxOZ2QwRkhpSjdER3dXWFUtY25nRlpYQmNQLVcyYU1VYzBjVl9qWGdBb3JNNmNQZXBjX1h5cURadUxSRUw3UVY2U3NfYWRwQnRfUF8xRmJZZUt5d3VaNzN0SnlhTUtBSlk4NVpZSHhqbjNhdUpyVEl0eVVPazZqTUozVVpRQ0t3dHFiNFlkTTUtRXpEWHNUVGRhV29BeXlCMi14ZFpiR3hKSlBKMmtaNVpRYk80RnF4ZUluWGxFWFFDUVRwT1M4OXVv0gHMAUFVX3lxTE91WnQ1YUpYYjRoZHh1dk45S08yTGRodDlSQXVvOTF3RFhmTWJ2bnFRVEYyTEFucTdlR…	india achieves target to eliminate visceral leishmaniasis kalaazar business standard	a href target_blankindia achieves target to eliminate visceral leishmaniasis kalaazaranbspnbspfont color6f6f6fbusiness standardfont
kala-azar India	In 2023, India hit target towards eliminating Kala Azar, first time - The Indian Express	https://news.google.com/rss/articles/CBMitAFBVV95cUxPendvd1RTdmVXcHAxd2hMcTM4V1VHZ1c4ZzA4eThvc092TXNWZHZDNWNTeFl0VXhWT3hsY21DRm5mX09ES1k3b1lfQmVDanJxbUpPWTBMdEJRYUNMbW9wdUZUR2xHMVhKM2F1YzR5dFA3aDdzeWRzWlNvVFlqTS1EVkwtaWVwUXNvdDd4QVloNDFQY2JlXzlyd1ZPMnQ0ZExSd3JXQlNDYnZPSEFWOHkxWUNIcULSAbsBQVVfeXFMTUNrU1RHb3ZDTEdYOTdwWVlZSDZCN1NCVk9Rb2RkUkVHZkptM1RGS0NUQ1NvbVQzMjh5RjRYT1hPSjFzNUVXQTExOUFkd1ZIRjdsMV…	2024-02-23	<a href="https://news.google.com/rss/articles/CBMitAFBVV95cUxPendvd1RTdmVXcHAxd2hMcTM4V1VHZ1c4ZzA4eThvc092TXNWZHZDNWNTeFl0VXhWT3hsY21DRm5mX09ES1k3b1lfQmVDanJxbUpPWTBMdEJRYUNMbW9wdUZUR2xHMVhKM2F1YzR5dFA3aDdzeWRzWlNvVFlqTS1EVkwtaWVwUXNvdDd4QVloNDFQY2JlXzlyd1ZPMnQ0ZExSd3JXQlNDYnZPSEFWOHkxWUNIcULSAbsBQVVfeXFMTUNrU1RHb3ZDTEdYOTdwWVlZSDZCN1NCVk9Rb2RkUkVHZkptM1RGS0NUQ1NvbVQzMjh5RjRYT1hPSjFzNUVXQTExOUFkd…	in 2023 india hit target towards eliminating kala azar first time the indian express	a href target_blankin 2023 india hit target towards eliminating kala azar first timeanbspnbspfont color6f6f6fthe indian expressfont
kala-azar India	India on the verge of eliminating 'black fever' kala-azar - DW	https://news.google.com/rss/articles/CBMikgFBVV95cUxPNHU2ejdSX3NWYnpGOTg4bTB4UnBBM2lHOElQaE9UbXVYUjJzb1dRSFBTaVBKa0R3ZWJBOTYxdks0eGdkM3FYMXRiUGJDeE1CV3hRSmZpUGFoYl9tZ1dMOW53bWFRblRaYmdKbWFOVjU4OWxZeGpFV2MtVWNveDZIbXlKUGxTdWJfMmZSdVNrUTIyQdIBkgFBVV95cUxQRUhrV2VmVGZJYkVJcFAxbDJ0VmY0ZmZXTWVCRG1obUJFd1VtR3BSMUxjc3FKTW9NWXd2a01lRGJ2R3VPNFNQOUVBVmdDcUdOUjdYZi15NVdlVnBpbWt6dlV0ajlkM3NrSUlTS2lJODFDbUJ6OV…	2024-01-30	<a href="https://news.google.com/rss/articles/CBMikgFBVV95cUxPNHU2ejdSX3NWYnpGOTg4bTB4UnBBM2lHOElQaE9UbXVYUjJzb1dRSFBTaVBKa0R3ZWJBOTYxdks0eGdkM3FYMXRiUGJDeE1CV3hRSmZpUGFoYl9tZ1dMOW53bWFRblRaYmdKbWFOVjU4OWxZeGpFV2MtVWNveDZIbXlKUGxTdWJfMmZSdVNrUTIyQdIBkgFBVV95cUxQRUhrV2VmVGZJYkVJcFAxbDJ0VmY0ZmZXTWVCRG1obUJFd1VtR3BSMUxjc3FKTW9NWXd2a01lRGJ2R3VPNFNQOUVBVmdDcUdOUjdYZi15NVdlVnBpbWt6dlV0ajlkM3NrSUlTS2lJO…	india on the verge of eliminating black fever kalaazar dw	a href target_blankindia on the verge of eliminating black fever kalaazaranbspnbspfont color6f6f6fdwfont
kala-azar India	Skin lesions are reservoirs for Kala-azar infection - Nature	https://news.google.com/rss/articles/CBMiWkFVX3lxTE9JNDhtRUl3MlJTbUxfM1o3SDN1eXJNeFIxWWdkYzJMWVd2UUk0S2VCa2RrakxvT1hkc3RRQV9tMzlvOFNpeFlBTG1jVDJQQ29Pejh3SEhtd3hhQQ?oc=5	2019-07-21	<a href="https://news.google.com/rss/articles/CBMiWkFVX3lxTE9JNDhtRUl3MlJTbUxfM1o3SDN1eXJNeFIxWWdkYzJMWVd2UUk0S2VCa2RrakxvT1hkc3RRQV9tMzlvOFNpeFlBTG1jVDJQQ29Pejh3SEhtd3hhQQ?oc=5" target="_blank">Skin lesions are reservoirs for Kala-azar infection</a>&nbsp;&nbsp;<font color="#6f6f6f">Nature</font>	skin lesions are reservoirs for kalaazar infection nature	a href target_blankskin lesions are reservoirs for kalaazar infectionanbspnbspfont color6f6f6fnaturefont
kala-azar India	Expert Q&A: How India took on a deadly neglected tropical disease - Gates Foundation	https://news.google.com/rss/articles/CBMihwFBVV95cUxNS29OSHJVYm45RzlMTnl1a1diV21TY0xnSlVPTlJfaTd5NE5faFItbFZnVm1JUk9PRUdJdE5wcWNwQ3ppOWNMN1lrTkdZVFZhZ19ER3V4MUp5WE1URmlkQXVUX3VkdkxmdFJUWnM5UndkQUcxU1hHdF8wdU4yd1FIdGhCeEx2R1U?oc=5	2024-01-29	<a href="https://news.google.com/rss/articles/CBMihwFBVV95cUxNS29OSHJVYm45RzlMTnl1a1diV21TY0xnSlVPTlJfaTd5NE5faFItbFZnVm1JUk9PRUdJdE5wcWNwQ3ppOWNMN1lrTkdZVFZhZ19ER3V4MUp5WE1URmlkQXVUX3VkdkxmdFJUWnM5UndkQUcxU1hHdF8wdU4yd1FIdGhCeEx2R1U?oc=5" target="_blank">Expert Q&amp;A: How India took on a deadly neglected tropical disease</a>&nbsp;&nbsp;<font color="#6f6f6f">Gates Foundation</font>	expert qa how india took on a deadly neglected tropical disease gates foundation	a href target_blankexpert qampa how india took on a deadly neglected tropical diseaseanbspnbspfont color6f6f6fgates foundationfont
kala-azar India	Visceral leishmaniasis outbreaks in Bihar: community-level investigations in the context of elimination of kala-azar as a public health problem - Parasites & Vectors	https://news.google.com/rss/articles/CBMiiAFBVV95cUxNWVFVc2xURUlfM29oNGVWX0JoRmFJd0xscVRHcDllakQ1MHVJU2xsdTNfX2Vra2YyazVnbm1qSzJPeTVXZ083SWplY3ozN0dRTFdZZjRvaTlzZXV5cGJIM2N5bGM0U1hqeVhwXy1hc1h1SnViMmg5QkZVZ2h5ZTc5NXd1dU5LR2xy?oc=5	2021-01-15	<a href="https://news.google.com/rss/articles/CBMiiAFBVV95cUxNWVFVc2xURUlfM29oNGVWX0JoRmFJd0xscVRHcDllakQ1MHVJU2xsdTNfX2Vra2YyazVnbm1qSzJPeTVXZ083SWplY3ozN0dRTFdZZjRvaTlzZXV5cGJIM2N5bGM0U1hqeVhwXy1hc1h1SnViMmg5QkZVZ2h5ZTc5NXd1dU5LR2xy?oc=5" target="_blank">Visceral leishmaniasis outbreaks in Bihar: community-level investigations in the context of elimination of kala-azar as a public health proble…	visceral leishmaniasis outbreaks in bihar communitylevel investigations in the context of elimination of kalaazar as a public health problem parasites vectors	a href target_blankvisceral leishmaniasis outbreaks in bihar communitylevel investigations in the context of elimination of kalaazar as a public health problemanbspnbspfont color6f6f6fparasites vectorsfont
kala-azar India	CSIR-CDRI Scientist, Dr Susanta Kar, honoured with “Prof.A N Bhaduri Memorial Lecture Award-2020" by the Society of Biological Chemists (India) - PIB	https://news.google.com/rss/articles/CBMicEFVX3lxTE1YWEJQRTZTUlpiQ1lpMVFlMVI3bFpqZk83TTFKdGVES2NiWHgtdklENE1pMEV1ZjlLQWFGeHpTcFYyQk1LVnFaMTBBQlBlbG1kaWpkZF9oX2Z5NWozQzV6alFwVzJmMllKV0RDbExVaEU?oc=5	2020-11-04	<a href="https://news.google.com/rss/articles/CBMicEFVX3lxTE1YWEJQRTZTUlpiQ1lpMVFlMVI3bFpqZk83TTFKdGVES2NiWHgtdklENE1pMEV1ZjlLQWFGeHpTcFYyQk1LVnFaMTBBQlBlbG1kaWpkZF9oX2Z5NWozQzV6alFwVzJmMllKV0RDbExVaEU?oc=5" target="_blank">CSIR-CDRI Scientist, Dr Susanta Kar, honoured with “Prof.A N Bhaduri Memorial Lecture Award-2020" by the Society of Biological Chemists (India)</a>&nbsp;&nbsp;<font color="#6f…	csircdri scientist dr susanta kar honoured with profa n bhaduri memorial lecture award2020 by the society of biological chemists india pib	a href target_blankcsircdri scientist dr susanta kar honoured with profa n bhaduri memorial lecture award2020 by the society of biological chemists indiaanbspnbspfont color6f6f6fpibfont
kala-azar India	India hit Kala Azar elimination target last year for first time, official says Under 1 case per 10,000 popul.. - ET HealthWorld	https://news.google.com/rss/articles/CBMiygJBVV95cUxOY0R3bURPWU5BcEtSaEltUXEwel8zMzdMMnU0RVNQWXlWWElWNFRzbWhJQV9wTWJ3cWw3TXdKWjBVV3RlSXhmN2RxMmRCYU1TZG9ISXVubk5aNFp6NzRwbmdBV3R4XzBLdjJVTWlkUERQSnhUZ1I4RVFGRjhWc0JuTzZncGxhNzZNZm5tZHVCNlRhM3lDaW4xUUdoV1pBcGJkWVQxaXh3ZVIwZi1aeFNQTHhTV1dWbVpRdVdXTFBkT0p4bk56Q2hEaFoxc3BtbENNQTQ2QjNpRENienpkSXVNZkxuNlNocURvR29YQ0l4SVBVdDVURjdGeUFfYnJTNkZURGdxMHI4WkFuUz…	2024-02-24	<a href="https://news.google.com/rss/articles/CBMiygJBVV95cUxOY0R3bURPWU5BcEtSaEltUXEwel8zMzdMMnU0RVNQWXlWWElWNFRzbWhJQV9wTWJ3cWw3TXdKWjBVV3RlSXhmN2RxMmRCYU1TZG9ISXVubk5aNFp6NzRwbmdBV3R4XzBLdjJVTWlkUERQSnhUZ1I4RVFGRjhWc0JuTzZncGxhNzZNZm5tZHVCNlRhM3lDaW4xUUdoV1pBcGJkWVQxaXh3ZVIwZi1aeFNQTHhTV1dWbVpRdVdXTFBkT0p4bk56Q2hEaFoxc3BtbENNQTQ2QjNpRENienpkSXVNZkxuNlNocURvR29YQ0l4SVBVdDVURjdGeUFfYnJTNkZURGdxM…	india hit kala azar elimination target last year for first time official says under 1 case per 10000 popul et healthworld	a href target_blankindia hit kala azar elimination target last year for first time official says under 1 case per 10000 populanbspnbspfont color6f6f6fet healthworldfont
kala-azar India	In India, a Doubly Neglected Tropical Disease - Undark Magazine	https://news.google.com/rss/articles/CBMiXEFVX3lxTE1KR1hocXlSWTd0RkFma1FBWE9TR2tHMGhKSjRaWmx6OVMwX3czRW5zQWFWZE85MmlLQ2xlTnd3V3RyNmNPc19RX2hmb3IzaHBoODNrY25rR2xvdjBx?oc=5	2023-10-18	<a href="https://news.google.com/rss/articles/CBMiXEFVX3lxTE1KR1hocXlSWTd0RkFma1FBWE9TR2tHMGhKSjRaWmx6OVMwX3czRW5zQWFWZE85MmlLQ2xlTnd3V3RyNmNPc19RX2hmb3IzaHBoODNrY25rR2xvdjBx?oc=5" target="_blank">In India, a Doubly Neglected Tropical Disease</a>&nbsp;&nbsp;<font color="#6f6f6f">Undark Magazine</font>	in india a doubly neglected tropical disease undark magazine	a href target_blankin india a doubly neglected tropical diseaseanbspnbspfont color6f6f6fundark magazinefont
kala-azar India	Biomarkers in Post-kala-azar Dermal Leishmaniasis - Frontiers	https://news.google.com/rss/articles/CBMisAFBVV95cUxNakJ0NTJlOEhhb0cyR3R5NENSNHlyV2d6Z1JjNkJvNDdZZ3Z1THhlVU9fTEVjcU1RZlhvaWJDNU9VXzdhRUY4c0tubGVLYnJGZGtaRWNBVFExUFRxbjdkalJmSEVNWm54M1RKZGFHUXB5dGpuQURsUmlYbkNISVFTcHYxQ2xHUzBJRjNiSkpDZnRTT05MeWNCWnptOWlUd29ST1FfMmJJUlMtcGUxcktLMA?oc=5	2019-07-30	<a href="https://news.google.com/rss/articles/CBMisAFBVV95cUxNakJ0NTJlOEhhb0cyR3R5NENSNHlyV2d6Z1JjNkJvNDdZZ3Z1THhlVU9fTEVjcU1RZlhvaWJDNU9VXzdhRUY4c0tubGVLYnJGZGtaRWNBVFExUFRxbjdkalJmSEVNWm54M1RKZGFHUXB5dGpuQURsUmlYbkNISVFTcHYxQ2xHUzBJRjNiSkpDZnRTT05MeWNCWnptOWlUd29ST1FfMmJJUlMtcGUxcktLMA?oc=5" target="_blank">Biomarkers in Post-kala-azar Dermal Leishmaniasis</a>&nbsp;&nbsp;<font color="#6f6f6f">F…	biomarkers in postkalaazar dermal leishmaniasis frontiers	a href target_blankbiomarkers in postkalaazar dermal leishmaniasisanbspnbspfont color6f6f6ffrontiersfont
kala-azar India	Leishmaniasis - World Health Organization (WHO)	https://news.google.com/rss/articles/CBMib0FVX3lxTE9TamZTUjlRcElXcFZfcFZ6XzRGYi1nTjhIcVNFYzZkWVBLVlJOYmptSzFmZ1NfTURIZWlEY2dIVzFFTVR2Q1VHOE01Sldjc25ENmRranFlSUd5UU9qZ2xPNkYxSXdVX0Q4SG9raGE2QQ?oc=5	2023-01-12	<a href="https://news.google.com/rss/articles/CBMib0FVX3lxTE9TamZTUjlRcElXcFZfcFZ6XzRGYi1nTjhIcVNFYzZkWVBLVlJOYmptSzFmZ1NfTURIZWlEY2dIVzFFTVR2Q1VHOE01Sldjc25ENmRranFlSUd5UU9qZ2xPNkYxSXdVX0Q4SG9raGE2QQ?oc=5" target="_blank">Leishmaniasis</a>&nbsp;&nbsp;<font color="#6f6f6f">World Health Organization (WHO)</font>	leishmaniasis world health organization who	a href target_blankleishmaniasisanbspnbspfont color6f6f6fworld health organization whofont
kala-azar India	Intensely clustered outbreak of visceral leishmaniasis (kala-azar) in a setting of seasonal migration in a village of Bihar, India - BMC Infectious Diseases	https://news.google.com/rss/articles/CBMifkFVX3lxTE1yM2M2ZmVDV1dERVU1ZVNPbmRrT2t2X3RoeE1JSlNMVjVRel9rOXI4UzZxUWRyX0M0Mk0tbk8xSEFOX2xlZXBHV3ZmcDh5WmZfcVFSNHNDSS1QRU1tbGtzRWF4dVVGalpZTl96X3kzazdMR2x0OWYwcS1yUXNDZw?oc=5	2020-01-06	<a href="https://news.google.com/rss/articles/CBMifkFVX3lxTE1yM2M2ZmVDV1dERVU1ZVNPbmRrT2t2X3RoeE1JSlNMVjVRel9rOXI4UzZxUWRyX0M0Mk0tbk8xSEFOX2xlZXBHV3ZmcDh5WmZfcVFSNHNDSS1QRU1tbGtzRWF4dVVGalpZTl96X3kzazdMR2x0OWYwcS1yUXNDZw?oc=5" target="_blank">Intensely clustered outbreak of visceral leishmaniasis (kala-azar) in a setting of seasonal migration in a village of Bihar, India</a>&nbsp;&nbsp;<font colo…	intensely clustered outbreak of visceral leishmaniasis kalaazar in a setting of seasonal migration in a village of bihar india bmc infectious diseases	a href target_blankintensely clustered outbreak of visceral leishmaniasis kalaazar in a setting of seasonal migration in a village of bihar indiaanbspnbspfont color6f6f6fbmc infectious diseasesfont
kala-azar India	Visceral leishmaniasis elimination: India gears-up to overcome last-mile challenges - World Health Organization (WHO)	https://news.google.com/rss/articles/CBMiwAFBVV95cUxORWxLWER5RkZXWVY0SnJGc2xkSUF0NzA3d2VrQndNUk56OXNRLTZMMGVuWFV5SFdlSjRkb3IwZGIzV0JrZk56bV9heUJtZTBKaUd3Wm5CMlpBXzRuWW9KQW01bkxlLUo3emxOZ19tSG1meEJ5cnFuU2ZjWHBRU0JqLU5tYnEycXFkNXJvUlJ5SzlpMGdMd3l1SjdmRzVqcExQOHBGdThqQ2JaNzBFTHY5ZXpRZnRIcHF6Mllwc3gyYjg?oc=5	2021-07-29	<a href="https://news.google.com/rss/articles/CBMiwAFBVV95cUxORWxLWER5RkZXWVY0SnJGc2xkSUF0NzA3d2VrQndNUk56OXNRLTZMMGVuWFV5SFdlSjRkb3IwZGIzV0JrZk56bV9heUJtZTBKaUd3Wm5CMlpBXzRuWW9KQW01bkxlLUo3emxOZ19tSG1meEJ5cnFuU2ZjWHBRU0JqLU5tYnEycXFkNXJvUlJ5SzlpMGdMd3l1SjdmRzVqcExQOHBGdThqQ2JaNzBFTHY5ZXpRZnRIcHF6Mllwc3gyYjg?oc=5" target="_blank">Visceral leishmaniasis elimination: India gears-up to overcome last…	visceral leishmaniasis elimination india gearsup to overcome lastmile challenges world health organization who	a href target_blankvisceral leishmaniasis elimination india gearsup to overcome lastmile challengesanbspnbspfont color6f6f6fworld health organization whofont
kala-azar India	Regional Strategic Framework for accelerating and sustaining elimination of kala-azar in the South-East Asia Region 2022-2026 - World Health Organization (WHO)	https://news.google.com/rss/articles/CBMiY0FVX3lxTE9UOFg3MjU3RG5TcWNQcHdhbTdscTZiNFJNRFlMa1dFeGVXaVN6cUpqWmVFeVJncVVKQ05vMHljckVPMnlPamtYbG9JV2NZeVlhV3dFX0JaTk5WNFpVU1pkajl3Yw?oc=5	2022-08-24	<a href="https://news.google.com/rss/articles/CBMiY0FVX3lxTE9UOFg3MjU3RG5TcWNQcHdhbTdscTZiNFJNRFlMa1dFeGVXaVN6cUpqWmVFeVJncVVKQ05vMHljckVPMnlPamtYbG9JV2NZeVlhV3dFX0JaTk5WNFpVU1pkajl3Yw?oc=5" target="_blank">Regional Strategic Framework for accelerating and sustaining elimination of kala-azar in the South-East Asia Region 2022-2026</a>&nbsp;&nbsp;<font color="#6f6f6f">World Health Organization (WH…	regional strategic framework for accelerating and sustaining elimination of kalaazar in the southeast asia region 20222026 world health organization who	a href target_blankregional strategic framework for accelerating and sustaining elimination of kalaazar in the southeast asia region 20222026anbspnbspfont color6f6f6fworld health organization whofont
kala-azar India	Eliminating visceral leishmaniasis: India takes decisive steps to overcome last-mile challenges - World Health Organization (WHO)	https://news.google.com/rss/articles/CBMiogFBVV95cUxNenZwbDZTMm5NSmtsR3p1ZUx0cXVQbjF4SWFaV1BPbkppeXRQeVJWR0sxMTdha0FGaU9NVExveFRGUHluWWFja3g2akxma2dlTU41Sjhyc0x4OTlvc0g3V1lpelNFcnJlNi0wUkdWZ3VVNGR6T21tRFptZWZvTXhxRzZFTV9jc0RTM0lfaDd0Sy0xT0wzNTFxYUt6eWNYSkU0dWc?oc=5	2020-03-05	<a href="https://news.google.com/rss/articles/CBMiogFBVV95cUxNenZwbDZTMm5NSmtsR3p1ZUx0cXVQbjF4SWFaV1BPbkppeXRQeVJWR0sxMTdha0FGaU9NVExveFRGUHluWWFja3g2akxma2dlTU41Sjhyc0x4OTlvc0g3V1lpelNFcnJlNi0wUkdWZ3VVNGR6T21tRFptZWZvTXhxRzZFTV9jc0RTM0lfaDd0Sy0xT0wzNTFxYUt6eWNYSkU0dWc?oc=5" target="_blank">Eliminating visceral leishmaniasis: India takes decisive steps to overcome last-mile challenges</a>&nbsp;&n…	eliminating visceral leishmaniasis india takes decisive steps to overcome lastmile challenges world health organization who	a href target_blankeliminating visceral leishmaniasis india takes decisive steps to overcome lastmile challengesanbspnbspfont color6f6f6fworld health organization whofont
kala-azar India	Rajendra Memorial Research Institute of Medical Sciences, India, designated as WHO Collaborating Centre for Leishmaniasis - World Health Organization (WHO)	https://news.google.com/rss/articles/CBMi8gFBVV95cUxPdmpYeWhsdURhd2ZUUEdVZ0hYS2k0aU4wTHhqelAxaXRSODVOS0R4UG4wMTZqUXJFT05WU3g0YjAxRzFhSlNHc0o3eEJYdUQyOHI0MjdXNlB4UkpYa0NucFVoY2FqaVgwQTgxVnJiQjlZRDJ3bXBIdnFKWjNqT3BIUW1LUVE2NFNpLTZxQTB1dTJEV2hlZTVZT3NacWhucEtpbm45YVpCdl9WaE82OUtSV1Z3Y2loS3FhM09qZW1qWUlkN3dGQjNrZzFyMkF4eEdPZDFoWU1NWVVneUpDSEVJMGU4Z1NaUjFhaWJVb3Q5WDJ4dw?oc=5	2022-12-06	<a href="https://news.google.com/rss/articles/CBMi8gFBVV95cUxPdmpYeWhsdURhd2ZUUEdVZ0hYS2k0aU4wTHhqelAxaXRSODVOS0R4UG4wMTZqUXJFT05WU3g0YjAxRzFhSlNHc0o3eEJYdUQyOHI0MjdXNlB4UkpYa0NucFVoY2FqaVgwQTgxVnJiQjlZRDJ3bXBIdnFKWjNqT3BIUW1LUVE2NFNpLTZxQTB1dTJEV2hlZTVZT3NacWhucEtpbm45YVpCdl9WaE82OUtSV1Z3Y2loS3FhM09qZW1qWUlkN3dGQjNrZzFyMkF4eEdPZDFoWU1NWVVneUpDSEVJMGU4Z1NaUjFhaWJVb3Q5WDJ4dw?oc=5" target="_blank">…	rajendra memorial research institute of medical sciences india designated as who collaborating centre for leishmaniasis world health organization who	a href target_blankrajendra memorial research institute of medical sciences india designated as who collaborating centre for leishmaniasisanbspnbspfont color6f6f6fworld health organization whofont
kala-azar India	Meeting on cross-border collaboration for elimination of malaria, kala-azar and lymphatic filariasis along the India-Nepal international border - World Health Organization (WHO)	https://news.google.com/rss/articles/CBMizwJBVV95cUxPRTFXYXFySl9mMk9jblY3aDBXYUwzaUtNZ3FiLU5zdUdtaWZUUmRNbUpCaWI3cll2WUdTdGhUOFJ5YUxDTkF3d2NiS0lFM3g5SnZ0Nlhmb2hxdlFCVVBUcjUySkk0bHE1TC1hd0pjU2JpSUxOSVpGY1ozV2dsQlE5cEcxbC1DS2tEaE5Icy1wYlVRWGhmY2FWQ01vLUZxZ01veUtxb2lsVWJDWmw5a1EyRW9VWVllSzN1RTdWaHZ3SVdHWFo5YnZCRG9ZOUhxQzI1R0F5UXFKWWt4SmpGTzBYNUF1NDVKX0JCVGJqR05rSEZ0RjQ4QjRxYkw4Wkx3QTk3Z2U2TUtzc0dkX1…	2023-09-12	<a href="https://news.google.com/rss/articles/CBMizwJBVV95cUxPRTFXYXFySl9mMk9jblY3aDBXYUwzaUtNZ3FiLU5zdUdtaWZUUmRNbUpCaWI3cll2WUdTdGhUOFJ5YUxDTkF3d2NiS0lFM3g5SnZ0Nlhmb2hxdlFCVVBUcjUySkk0bHE1TC1hd0pjU2JpSUxOSVpGY1ozV2dsQlE5cEcxbC1DS2tEaE5Icy1wYlVRWGhmY2FWQ01vLUZxZ01veUtxb2lsVWJDWmw5a1EyRW9VWVllSzN1RTdWaHZ3SVdHWFo5YnZCRG9ZOUhxQzI1R0F5UXFKWWt4SmpGTzBYNUF1NDVKX0JCVGJqR05rSEZ0RjQ4QjRxYkw4Wkx3QTk3Z2U2T…	meeting on crossborder collaboration for elimination of malaria kalaazar and lymphatic filariasis along the indianepal international border world health organization who	a href target_blankmeeting on crossborder collaboration for elimination of malaria kalaazar and lymphatic filariasis along the indianepal international borderanbspnbspfont color6f6f6fworld health organization whofont
kala-azar India	Visceral leishmaniasis and HIV coinfection: WHO publishes new guideline with region-specific treatment recommendations - World Health Organization (WHO)	https://news.google.com/rss/articles/CBMi7wFBVV95cUxPMEFfSGMwZlpsYURhWEpjaUFDTWhQTVpxUjVnVkhwWGk4c1NHRDZZRi1LdWJjMGVBQnlxREV0RkJqbFdjUFpzYkxBZlF1Vk9qZ1ZtZU4zdGplTGU0UXJXX0cwRzYxVEM2ZWRzQjAtN19XTllqMVRMajJTOEJZekY3a3M2WThLbDZCZVEzaVdNZzRaNHhRN0U0Zk1jT3RXZ0xicVBFdThkZmpDLVo3dVFrR3dtWGx6bm15d2t4OUlqdWJZT3VVUC1EcFdDbDVWUG9TZEM3VThVOXJWQmxBZnVFVmxVX2w1emdHNUJ4ZGxsMA?oc=5	2022-06-08	<a href="https://news.google.com/rss/articles/CBMi7wFBVV95cUxPMEFfSGMwZlpsYURhWEpjaUFDTWhQTVpxUjVnVkhwWGk4c1NHRDZZRi1LdWJjMGVBQnlxREV0RkJqbFdjUFpzYkxBZlF1Vk9qZ1ZtZU4zdGplTGU0UXJXX0cwRzYxVEM2ZWRzQjAtN19XTllqMVRMajJTOEJZekY3a3M2WThLbDZCZVEzaVdNZzRaNHhRN0U0Zk1jT3RXZ0xicVBFdThkZmpDLVo3dVFrR3dtWGx6bm15d2t4OUlqdWJZT3VVUC1EcFdDbDVWUG9TZEM3VThVOXJWQmxBZnVFVmxVX2w1emdHNUJ4ZGxsMA?oc=5" target="_blank">Visc…	visceral leishmaniasis and hiv coinfection who publishes new guideline with regionspecific treatment recommendations world health organization who	a href target_blankvisceral leishmaniasis and hiv coinfection who publishes new guideline with regionspecific treatment recommendationsanbspnbspfont color6f6f6fworld health organization whofont
kala-azar India	India’s kala-azar cases declined 98.7% since 2007: Health ministry - Down To Earth	https://news.google.com/rss/articles/CBMirAFBVV95cUxNQmVVb1dSeGJLWm1vWlAtWDhDT2hYX3lIbVgtUEs1N21PZHR4Q0ozY2I0c096RzBkXzd2eWt6Qjl3SzA4dmIybWZfZzhhRmdqRzJvNUdlMGFyZUJyUzlrc2lmTTF5bFRFeU5nZF9TVWFUeVdWSndNa3RseUw1dmZscnJEMXlweVBJdVNVcklubldMXzI0TVZENHVWa0V2ajFTdVN3TVl3UnAtRnBJ0gG6AUFVX3lxTFBKSTN6LTFVMlRudDR6Vk5jUDRnOUFWYUFuY0tfNHZCUW9LdUkyRHpzTk1ma0pyN3pfRm5MWDBKRjdJNUhJZGtLdkZ4VVh3N0NSSmFxVW15UXhqdk…	2023-01-06	<a href="https://news.google.com/rss/articles/CBMirAFBVV95cUxNQmVVb1dSeGJLWm1vWlAtWDhDT2hYX3lIbVgtUEs1N21PZHR4Q0ozY2I0c096RzBkXzd2eWt6Qjl3SzA4dmIybWZfZzhhRmdqRzJvNUdlMGFyZUJyUzlrc2lmTTF5bFRFeU5nZF9TVWFUeVdWSndNa3RseUw1dmZscnJEMXlweVBJdVNVcklubldMXzI0TVZENHVWa0V2ajFTdVN3TVl3UnAtRnBJ0gG6AUFVX3lxTFBKSTN6LTFVMlRudDR6Vk5jUDRnOUFWYUFuY0tfNHZCUW9LdUkyRHpzTk1ma0pyN3pfRm5MWDBKRjdJNUhJZGtLdkZ4VVh3N0NSSmFxV…	indias kalaazar cases declined 987 since 2007 health ministry down to earth	a href target_blankindias kalaazar cases declined 987 since 2007 health ministryanbspnbspfont color6f6f6fdown to earthfont
kala-azar India	Optimizing Village-Level Targeting of Active Case Detection to Support Visceral Leishmaniasis Elimination in India - Frontiers	https://news.google.com/rss/articles/CBMisgFBVV95cUxPZm9WRmZDNHZmVjBlR0laX3E0NExHcmFRTWN6MDBwM1pQQ2NHMWhVWW11M3VrNUFhbzFLWDgxbkdTaUVaNjVCQy1FNENNQ05ha2VFVjkzSEtJQzVmM2RBc2xFSkpMV0tRTC04QUMtaGFaUW9udkNxckxCc3RvRW5VTHoxX0ZFbWxJQzlpZ1FweDNReU5lazFBMVZHVjhtbXJrSUV2aXZIbHdEQl91aFZRRnNR?oc=5	2021-03-23	<a href="https://news.google.com/rss/articles/CBMisgFBVV95cUxPZm9WRmZDNHZmVjBlR0laX3E0NExHcmFRTWN6MDBwM1pQQ2NHMWhVWW11M3VrNUFhbzFLWDgxbkdTaUVaNjVCQy1FNENNQ05ha2VFVjkzSEtJQzVmM2RBc2xFSkpMV0tRTC04QUMtaGFaUW9udkNxckxCc3RvRW5VTHoxX0ZFbWxJQzlpZ1FweDNReU5lazFBMVZHVjhtbXJrSUV2aXZIbHdEQl91aFZRRnNR?oc=5" target="_blank">Optimizing Village-Level Targeting of Active Case Detection to Support Visceral Leishm…	optimizing villagelevel targeting of active case detection to support visceral leishmaniasis elimination in india frontiers	a href target_blankoptimizing villagelevel targeting of active case detection to support visceral leishmaniasis elimination in indiaanbspnbspfont color6f6f6ffrontiersfont
kala-azar India	Antimony resistance mechanism in genetically different clinical isolates of Indian Kala-azar patients - Frontiers	https://news.google.com/rss/articles/CBMiswFBVV95cUxQRXVGRWJTcTREVndsMk9nVkFiUGlLc3NtZVEzZTZfZ1RVVHpYWHhsVGlYbXdVd2tJbVZzTFBNZEZUTzNyVi1KMUxvMzZRY0JBdnVrMnNBOXlnNVE5MXA0TEVJSlVfRHFTZ1FDem9oZ0M1SlVUTVhVUnd6ZU9McnhxSFAtMUJ4bF8zWGhXSnBCa3c3MEE2VVV5MnUteTRwZ2VkTWxvak1pR25xdnE4cFpwdmVodw?oc=5	2022-11-01	<a href="https://news.google.com/rss/articles/CBMiswFBVV95cUxQRXVGRWJTcTREVndsMk9nVkFiUGlLc3NtZVEzZTZfZ1RVVHpYWHhsVGlYbXdVd2tJbVZzTFBNZEZUTzNyVi1KMUxvMzZRY0JBdnVrMnNBOXlnNVE5MXA0TEVJSlVfRHFTZ1FDem9oZ0M1SlVUTVhVUnd6ZU9McnhxSFAtMUJ4bF8zWGhXSnBCa3c3MEE2VVV5MnUteTRwZ2VkTWxvak1pR25xdnE4cFpwdmVodw?oc=5" target="_blank">Antimony resistance mechanism in genetically different clinical isolates of Indian K…	antimony resistance mechanism in genetically different clinical isolates of indian kalaazar patients frontiers	a href target_blankantimony resistance mechanism in genetically different clinical isolates of indian kalaazar patientsanbspnbspfont color6f6f6ffrontiersfont
kala-azar India	Bangladesh eliminates visceral leishmaniasis, Maldives interrupts leprosy transmission and DPR Korea eliminates rubella: WHO - World Health Organization (WHO)	https://news.google.com/rss/articles/CBMijgJBVV95cUxOR0Q2bzd1czdBVXlnRGlYNE5mdkZBSDJ5M0hCTEU2dkR5dDZnQVNLXzNzQm5vSGE1NVhzV3hTOXdrNWNVZDhDdnN4WDhTNnFKTW1VWW1xajZTaWhyWEUwMVJJUXdQa18yUjUwYms2VVE1bUR0SXlYaGYyREJHbURvNF9HWnhkNmQyLU94LVMzaWVVYWlhUVp6OUdTNnc5VEtreFhSako5cHdKTW15ekgyeUo5Q2kzLS1jekt0MTFrR3NTQmZUTFNLNnRud01UVm4xQkcxdlZwMWZMSFZ6MXF2T2ZmdmtpY3BPY0FzU2dkVFpOaUFWMW5SWXhUd1RCX3RVTERZaU1ScUw3Ql…	2023-10-31	<a href="https://news.google.com/rss/articles/CBMijgJBVV95cUxOR0Q2bzd1czdBVXlnRGlYNE5mdkZBSDJ5M0hCTEU2dkR5dDZnQVNLXzNzQm5vSGE1NVhzV3hTOXdrNWNVZDhDdnN4WDhTNnFKTW1VWW1xajZTaWhyWEUwMVJJUXdQa18yUjUwYms2VVE1bUR0SXlYaGYyREJHbURvNF9HWnhkNmQyLU94LVMzaWVVYWlhUVp6OUdTNnc5VEtreFhSako5cHdKTW15ekgyeUo5Q2kzLS1jekt0MTFrR3NTQmZUTFNLNnRud01UVm4xQkcxdlZwMWZMSFZ6MXF2T2ZmdmtpY3BPY0FzU2dkVFpOaUFWMW5SWXhUd1RCX3RVTERZa…	bangladesh eliminates visceral leishmaniasis maldives interrupts leprosy transmission and dpr korea eliminates rubella who world health organization who	a href target_blankbangladesh eliminates visceral leishmaniasis maldives interrupts leprosy transmission and dpr korea eliminates rubella whoanbspnbspfont color6f6f6fworld health organization whofont
kala-azar India	Visceral Leishmaniasis-HIV Coinfection as a Predictor of Increased Leishmania Transmission at the Village Level in Bihar, India - Frontiers	https://news.google.com/rss/articles/CBMisgFBVV95cUxOd29MRExDZV8wSHN5RUEzdU5XbTNJaUNXcGV6d283d3h0RWlsQmRyOUNVRlNmbnFlT3RXalFmdlF6TDk2T3JaQk5nZGpubEphdTlqZ1FwZU9uYjltTVNNbnlDOXlCYWtkYkpMX0JMZzlIR05FeDBvUzFadExSYVpzV0t1RUxQU1B0OWJ3anpvVGhJaXZDMnA0V1Q5aGdGLU9nWjhLeTdjWUgyMlJONmR5SllR?oc=5	2021-03-10	<a href="https://news.google.com/rss/articles/CBMisgFBVV95cUxOd29MRExDZV8wSHN5RUEzdU5XbTNJaUNXcGV6d283d3h0RWlsQmRyOUNVRlNmbnFlT3RXalFmdlF6TDk2T3JaQk5nZGpubEphdTlqZ1FwZU9uYjltTVNNbnlDOXlCYWtkYkpMX0JMZzlIR05FeDBvUzFadExSYVpzV0t1RUxQU1B0OWJ3anpvVGhJaXZDMnA0V1Q5aGdGLU9nWjhLeTdjWUgyMlJONmR5SllR?oc=5" target="_blank">Visceral Leishmaniasis-HIV Coinfection as a Predictor of Increased Leishmania Transmis…	visceral leishmaniasishiv coinfection as a predictor of increased leishmania transmission at the village level in bihar india frontiers	a href target_blankvisceral leishmaniasishiv coinfection as a predictor of increased leishmania transmission at the village level in bihar indiaanbspnbspfont color6f6f6ffrontiersfont
kala-azar India	How Bangladesh eliminated its “kala-azar” public health problem - Gavi, the Vaccine Alliance	https://news.google.com/rss/articles/CBMimwFBVV95cUxQcHVYcjdzZ2dmc3Y1RklwbkFDVlN2WmZROEVKR3J3Umo3YnZHcFA5cTdJb3prUW91dVM5VmZ4YXFYMG5MeDhaSWJ0OHVtX3NHSzZzalZaZk9SQTdCZjBpLWdxZUNGNWpzRnV5dTd3NGJuNnJFUWxwR05keG55a1FDTER3NUQzZkI0NnhHR1V6MEtPVDdRUU9QQ3AyMA?oc=5	2024-05-29	<a href="https://news.google.com/rss/articles/CBMimwFBVV95cUxQcHVYcjdzZ2dmc3Y1RklwbkFDVlN2WmZROEVKR3J3Umo3YnZHcFA5cTdJb3prUW91dVM5VmZ4YXFYMG5MeDhaSWJ0OHVtX3NHSzZzalZaZk9SQTdCZjBpLWdxZUNGNWpzRnV5dTd3NGJuNnJFUWxwR05keG55a1FDTER3NUQzZkI0NnhHR1V6MEtPVDdRUU9QQ3AyMA?oc=5" target="_blank">How Bangladesh eliminated its “kala-azar” public health problem</a>&nbsp;&nbsp;<font color="#6f6f6f">Gavi, the Vacci…	how bangladesh eliminated its kalaazar public health problem gavi the vaccine alliance	a href target_blankhow bangladesh eliminated its kalaazar public health problemanbspnbspfont color6f6f6fgavi the vaccine alliancefont
kala-azar India	T-cells is associated with enhanced expression of Programmed Death-1 in Indian Post Kala-azar Dermal Leishmaniasis - Nature	https://news.google.com/rss/articles/CBMiX0FVX3lxTE80TlZaZk5lYnZvcm5hUzBNNndzNTJsSzJ3alk3bG5SbTNtTTJjRE9pU1BsSlJHakRzTl9XTUtJWFhOd2taTmFxUl9wY000WDEzZXVSYjgxdWNxOXJlZkJN?oc=5	2019-01-24	<a href="https://news.google.com/rss/articles/CBMiX0FVX3lxTE80TlZaZk5lYnZvcm5hUzBNNndzNTJsSzJ3alk3bG5SbTNtTTJjRE9pU1BsSlJHakRzTl9XTUtJWFhOd2taTmFxUl9wY000WDEzZXVSYjgxdWNxOXJlZkJN?oc=5" target="_blank">T-cells is associated with enhanced expression of Programmed Death-1 in Indian Post Kala-azar Dermal Leishmaniasis</a>&nbsp;&nbsp;<font color="#6f6f6f">Nature</font>	tcells is associated with enhanced expression of programmed death1 in indian post kalaazar dermal leishmaniasis nature	a href target_blanktcells is associated with enhanced expression of programmed death1 in indian post kalaazar dermal leishmaniasisanbspnbspfont color6f6f6fnaturefont
kala-azar India	A Case Report of Two Kala-Azar Cases in China Diagnosed by Metagenomic Next-Generation Sequencing - Frontiers	https://news.google.com/rss/articles/CBMikwFBVV95cUxQUlpweWxlVGU4VG1UcDd0MnBsaTBLYTJmeE43MHNYa2JCenU3QmtIRU1pNkVia21lcThpb0RNellJMWVVZU9CSGg5UTJzcnlNNVFWMXBhNUJELVVyWkJGZmw3cVZLcGIwSnd0SEsxZ0hMd0tiMmRuUWh3cEtQQ3dhUjNaRVR4TFJfWktHT3AwRWROOXM?oc=5	2024-02-08	<a href="https://news.google.com/rss/articles/CBMikwFBVV95cUxQUlpweWxlVGU4VG1UcDd0MnBsaTBLYTJmeE43MHNYa2JCenU3QmtIRU1pNkVia21lcThpb0RNellJMWVVZU9CSGg5UTJzcnlNNVFWMXBhNUJELVVyWkJGZmw3cVZLcGIwSnd0SEsxZ0hMd0tiMmRuUWh3cEtQQ3dhUjNaRVR4TFJfWktHT3AwRWROOXM?oc=5" target="_blank">A Case Report of Two Kala-Azar Cases in China Diagnosed by Metagenomic Next-Generation Sequencing</a>&nbsp;&nbsp;<font color="#…	a case report of two kalaazar cases in china diagnosed by metagenomic nextgeneration sequencing frontiers	a href target_blanka case report of two kalaazar cases in china diagnosed by metagenomic nextgeneration sequencinganbspnbspfont color6f6f6ffrontiersfont
kala-azar India	Differential Regulation of miRNA Profiles of Human Cells Experimentally Infected by Leishmania donovani Isolated From Indian Visceral Leishmaniasis and Post-Kala-Azar Dermal Leishmaniasis - Frontiers	https://news.google.com/rss/articles/CBMikgFBVV95cUxQRUtta0JyRTZhZjBFOEgxRmwzS3IydVBhdWZaRGo0V3FPQWxsWkk2NVJxaFJ2d0YwOTBPeHo0aDdTLUN3cDR2MW5FekFrXzdjY3VpTHhCVlliVTlrb0hsTUFjUm5oRGdJMkNzaktoSEZBQlNrYjVMMTd5SHhPRXJvM3FPTzgyd3VEel95azBNSDhRUQ?oc=5	2020-07-30	<a href="https://news.google.com/rss/articles/CBMikgFBVV95cUxQRUtta0JyRTZhZjBFOEgxRmwzS3IydVBhdWZaRGo0V3FPQWxsWkk2NVJxaFJ2d0YwOTBPeHo0aDdTLUN3cDR2MW5FekFrXzdjY3VpTHhCVlliVTlrb0hsTUFjUm5oRGdJMkNzaktoSEZBQlNrYjVMMTd5SHhPRXJvM3FPTzgyd3VEel95azBNSDhRUQ?oc=5" target="_blank">Differential Regulation of miRNA Profiles of Human Cells Experimentally Infected by Leishmania donovani Isolated From Indian Vis…	differential regulation of mirna profiles of human cells experimentally infected by leishmania donovani isolated from indian visceral leishmaniasis and postkalaazar dermal leishmaniasis frontiers	a href target_blankdifferential regulation of mirna profiles of human cells experimentally infected by leishmania donovani isolated from indian visceral leishmaniasis and postkalaazar dermal leishmaniasisanbspnbspfont color6f6f6ffrontiersfont
kala-azar India	A case report on para-kala-azar dermal leishmaniasis: an unresolved mystery - BMC Infectious Diseases	https://news.google.com/rss/articles/CBMif0FVX3lxTE9lYzJyVjRURk5DQ1Z5NlpyNEpIU054cFRaTkNPcFdhZ3BnbHRVenkxMnJIMXZKa19pQURTRm5nVUtmVXY1d1BxUnFkLThNbmp3SDhaZkpKNFJzaFk3dkFUZGFjZ1o4bXpaYTdSOUg2aDRYN2w2RHVQR0FFRUZwWDQ?oc=5	2023-12-18	<a href="https://news.google.com/rss/articles/CBMif0FVX3lxTE9lYzJyVjRURk5DQ1Z5NlpyNEpIU054cFRaTkNPcFdhZ3BnbHRVenkxMnJIMXZKa19pQURTRm5nVUtmVXY1d1BxUnFkLThNbmp3SDhaZkpKNFJzaFk3dkFUZGFjZ1o4bXpaYTdSOUg2aDRYN2w2RHVQR0FFRUZwWDQ?oc=5" target="_blank">A case report on para-kala-azar dermal leishmaniasis: an unresolved mystery</a>&nbsp;&nbsp;<font color="#6f6f6f">BMC Infectious Diseases</font>	a case report on parakalaazar dermal leishmaniasis an unresolved mystery bmc infectious diseases	a href target_blanka case report on parakalaazar dermal leishmaniasis an unresolved mysteryanbspnbspfont color6f6f6fbmc infectious diseasesfont
kala-azar India	Clinical Proteomics Profiling for Biomarker Identification Among Patients Suffering With Indian Post Kala Azar Dermal Leishmaniasis - Frontiers	https://news.google.com/rss/articles/CBMisAFBVV95cUxNMHowQ1hpUnRQdzFLUEx4czBVT0tmanFQZFpTZ2Vnek9DdjdLOTYtYlpOaGU0d1VDY2ZDa0RSc2paY0FOTy1TYmVQNFQ2QnBQNEQxdTZnVzBZOFdlUzRHYjNrOWthQjc4ckY1eHVQbkctY1V0NjdLYTJMaVRpcHBIYUhSTURTU3pQUDdVTzhWem54UlFpVkFMSXlDa3dzQUk0XzlDdVFkZEwxcmZIVjRUbQ?oc=5	2020-05-26	<a href="https://news.google.com/rss/articles/CBMisAFBVV95cUxNMHowQ1hpUnRQdzFLUEx4czBVT0tmanFQZFpTZ2Vnek9DdjdLOTYtYlpOaGU0d1VDY2ZDa0RSc2paY0FOTy1TYmVQNFQ2QnBQNEQxdTZnVzBZOFdlUzRHYjNrOWthQjc4ckY1eHVQbkctY1V0NjdLYTJMaVRpcHBIYUhSTURTU3pQUDdVTzhWem54UlFpVkFMSXlDa3dzQUk0XzlDdVFkZEwxcmZIVjRUbQ?oc=5" target="_blank">Clinical Proteomics Profiling for Biomarker Identification Among Patients Suffering With…	clinical proteomics profiling for biomarker identification among patients suffering with indian post kala azar dermal leishmaniasis frontiers	a href target_blankclinical proteomics profiling for biomarker identification among patients suffering with indian post kala azar dermal leishmaniasisanbspnbspfont color6f6f6ffrontiersfont
kala-azar India	“Not just a fever”—What is hampering the elimination of kala-azar in India? - Research Matters	https://news.google.com/rss/articles/CBMikwFBVV95cUxNN3dkaVJNb1I3RklUQURiVjdNdWN0UF9EV3U3QzdZcmsxX0dVbXRBX1pkcHdyZHZCQnMzcHJOdkxhQ25PcXlkcGxTVE40Tld3aXRBQlpjU21aVUZNRkZfcTZQQmhmbzdnZVVtNlVrZGpzTlpPLUtfUVRnYWZwNV9CaktVbHg4UVZmTDdDdFctQjZWZkU?oc=5	2019-09-05	<a href="https://news.google.com/rss/articles/CBMikwFBVV95cUxNN3dkaVJNb1I3RklUQURiVjdNdWN0UF9EV3U3QzdZcmsxX0dVbXRBX1pkcHdyZHZCQnMzcHJOdkxhQ25PcXlkcGxTVE40Tld3aXRBQlpjU21aVUZNRkZfcTZQQmhmbzdnZVVtNlVrZGpzTlpPLUtfUVRnYWZwNV9CaktVbHg4UVZmTDdDdFctQjZWZkU?oc=5" target="_blank">“Not just a fever”—What is hampering the elimination of kala-azar in India?</a>&nbsp;&nbsp;<font color="#6f6f6f">Research Matte…	not just a feverwhat is hampering the elimination of kalaazar in india research matters	a href target_blanknot just a feverwhat is hampering the elimination of kalaazar in indiaanbspnbspfont color6f6f6fresearch mattersfont
kala-azar India	A multicentric evaluation of dipstick test for serodiagnosis of visceral leishmaniasis in India, Nepal, Sri Lanka, Brazil, Ethiopia and Spain | Scientific Reports - Nature	https://news.google.com/rss/articles/CBMiX0FVX3lxTE0zX3FXajZfcHBPWURxRXpzREk1ZHZEMTBTem9vQ19BSWxNSVZwOTY1U0E1aG55Y2dMemt6QWFDRzNTZTBCd2E4RG5oUWwyRlh6a2tpNDQyMjJjdTZyNGNz?oc=5	2019-07-09	<a href="https://news.google.com/rss/articles/CBMiX0FVX3lxTE0zX3FXajZfcHBPWURxRXpzREk1ZHZEMTBTem9vQ19BSWxNSVZwOTY1U0E1aG55Y2dMemt6QWFDRzNTZTBCd2E4RG5oUWwyRlh6a2tpNDQyMjJjdTZyNGNz?oc=5" target="_blank">A multicentric evaluation of dipstick test for serodiagnosis of visceral leishmaniasis in India, Nepal, Sri Lanka, Brazil, Ethiopia and Spain | Scientific Reports</a>&nbsp;&nbsp;<font color="#6f6f6f…	a multicentric evaluation of dipstick test for serodiagnosis of visceral leishmaniasis in india nepal sri lanka brazil ethiopia and spain scientific reports nature	a href target_blanka multicentric evaluation of dipstick test for serodiagnosis of visceral leishmaniasis in india nepal sri lanka brazil ethiopia and spain scientific reportsanbspnbspfont color6f6f6fnaturefont
kala-azar India	Statement on miltefosine - Potential ocular disorders in patients treated with miltefosine for post-kala-azar dermal leishmaniasis (PKDL) - World Health Organization (WHO)	https://news.google.com/rss/articles/CBMiigJBVV95cUxOLXpaZEo3aHp4TW1TT284dXNEYnQ1TTB5TXo3X0tHb1ltWkdOeFFNRHY4cmtQdWpDN3hxckEwaGpKdE1oOU5ra2FQVFNxNEpYRXU2MHFCNUZ5alFRUnJydHA0SFh3ZlBJUVRjQi11ZmtlOXJPVFk1bGNYekQxT1FUZ0dicGU0Q1BXWVZqWHV2dHRKZVFzOHdwVUVKMlpqY3RFV1dXbTJLbjVJUzlyU2x1TlEzNU83ellnOUlqSDlfdHVIa2Z1bHRpVER6WjV3M0UtYWtYaE5wWkxDR0IxZGNicTJVbzRIU2RWcVlETnFrbERTQ3dxblJJVVRLbTY1SWx4bzRJNGdlZTJWUQ…	2022-02-10	<a href="https://news.google.com/rss/articles/CBMiigJBVV95cUxOLXpaZEo3aHp4TW1TT284dXNEYnQ1TTB5TXo3X0tHb1ltWkdOeFFNRHY4cmtQdWpDN3hxckEwaGpKdE1oOU5ra2FQVFNxNEpYRXU2MHFCNUZ5alFRUnJydHA0SFh3ZlBJUVRjQi11ZmtlOXJPVFk1bGNYekQxT1FUZ0dicGU0Q1BXWVZqWHV2dHRKZVFzOHdwVUVKMlpqY3RFV1dXbTJLbjVJUzlyU2x1TlEzNU83ellnOUlqSDlfdHVIa2Z1bHRpVER6WjV3M0UtYWtYaE5wWkxDR0IxZGNicTJVbzRIU2RWcVlETnFrbERTQ3dxblJJVVRLbTY1SWx4bzRJN…	statement on miltefosine potential ocular disorders in patients treated with miltefosine for postkalaazar dermal leishmaniasis pkdl world health organization who	a href target_blankstatement on miltefosine potential ocular disorders in patients treated with miltefosine for postkalaazar dermal leishmaniasis pkdlanbspnbspfont color6f6f6fworld health organization whofont
kala-azar India	Call for Experts - The Regional Technical Advisory Group for Malaria and Kala-azar Elimination - World Health Organization (WHO)	https://news.google.com/rss/articles/CBMi3AFBVV95cUxPSXZjWjVzbGtyNGZBTWpSRTVRWVRBQUYydHR1Qi0zZFdHRG1xN2I2TkgxVE1CbTdBV0pESnp1S25rZEFsTk41MDNkRm1QS2xGMVJ0b01NUUQ1VjQ0U0ROSHN3dy1tMmZ6S0lvYUdqYlBfWm9QU3RLX1VranR5dkI4MjVwZHNHZS1mbnUwOVlvbjQ4VF9sYk1HNGlPeEFrdmJJRm9sN3BpZ19JU2VwUGtlNkRMX293T29MazMxRzNUYlVMdDFvWkhzb01panpxQXd0aWo4eGQ5QUxnTkJG?oc=5	2024-02-16	<a href="https://news.google.com/rss/articles/CBMi3AFBVV95cUxPSXZjWjVzbGtyNGZBTWpSRTVRWVRBQUYydHR1Qi0zZFdHRG1xN2I2TkgxVE1CbTdBV0pESnp1S25rZEFsTk41MDNkRm1QS2xGMVJ0b01NUUQ1VjQ0U0ROSHN3dy1tMmZ6S0lvYUdqYlBfWm9QU3RLX1VranR5dkI4MjVwZHNHZS1mbnUwOVlvbjQ4VF9sYk1HNGlPeEFrdmJJRm9sN3BpZ19JU2VwUGtlNkRMX293T29MazMxRzNUYlVMdDFvWkhzb01panpxQXd0aWo4eGQ5QUxnTkJG?oc=5" target="_blank">Call for Experts - The Regiona…	call for experts the regional technical advisory group for malaria and kalaazar elimination world health organization who	a href target_blankcall for experts the regional technical advisory group for malaria and kalaazar eliminationanbspnbspfont color6f6f6fworld health organization whofont
kala-azar India	JNU biologists identify a new way to better treat kala-azar - India Today	https://news.google.com/rss/articles/CBMi3AFBVV95cUxQa0VDQ2QtV2lPREZhY1Zvd0x6RG1uQktKVFAyVVRRYi1hX3lPOUV6djl3SFp1c2ZiaThYWUNFNWFfcDZyNjVlbTRPNW43YlduRC1EV0JsTGVOUnRMZzdFbkhWMXc2WXp6elBvUy0wV29wNGtVZUFpVFRLejloOGRWMmlRNmdWaERvVm9uSGNDN1JKQkhzZTVzOG9zaWdDRGdzY1QwV2trWTRfRVFCRHNGVF82TkVkWG9XNVR0OVhmVGFpa2NPRmk2LXpHNU9DN2thczJ0ejRYeU01VHp50gHiAUFVX3lxTFBDaW53ODV4b01HSW9DR3hyelRUNTNBbE9XaHVNSXg3Yl9PS0…	2022-05-09	<a href="https://news.google.com/rss/articles/CBMi3AFBVV95cUxQa0VDQ2QtV2lPREZhY1Zvd0x6RG1uQktKVFAyVVRRYi1hX3lPOUV6djl3SFp1c2ZiaThYWUNFNWFfcDZyNjVlbTRPNW43YlduRC1EV0JsTGVOUnRMZzdFbkhWMXc2WXp6elBvUy0wV29wNGtVZUFpVFRLejloOGRWMmlRNmdWaERvVm9uSGNDN1JKQkhzZTVzOG9zaWdDRGdzY1QwV2trWTRfRVFCRHNGVF82TkVkWG9XNVR0OVhmVGFpa2NPRmk2LXpHNU9DN2thczJ0ejRYeU01VHp50gHiAUFVX3lxTFBDaW53ODV4b01HSW9DR3hyelRUNTNBbE9XaHVNS…	jnu biologists identify a new way to better treat kalaazar india today	a href target_blankjnu biologists identify a new way to better treat kalaazaranbspnbspfont color6f6f6findia todayfont
kala-azar India	Oral tablets for leishmaniasis - Nature	https://news.google.com/rss/articles/CBMiW0FVX3lxTE52bVhwUjBCTmE0M1FXZU9BZTBVcFhPT3JWUEZRV0FCMDc1SVRVNHhNSTJyLVFqRmYtb1Rzb0FIZ0d3cVF4RmdnTGNESGxNV05EQzR5MUp3VXlIbTg?oc=5	2019-09-02	<a href="https://news.google.com/rss/articles/CBMiW0FVX3lxTE52bVhwUjBCTmE0M1FXZU9BZTBVcFhPT3JWUEZRV0FCMDc1SVRVNHhNSTJyLVFqRmYtb1Rzb0FIZ0d3cVF4RmdnTGNESGxNV05EQzR5MUp3VXlIbTg?oc=5" target="_blank">Oral tablets for leishmaniasis</a>&nbsp;&nbsp;<font color="#6f6f6f">Nature</font>	oral tablets for leishmaniasis nature	a href target_blankoral tablets for leishmaniasisanbspnbspfont color6f6f6fnaturefont
kala-azar India	Impact of the visceral leishmaniasis elimination initiative on Leishmania donovani transmission in Nepal: a 10-year repeat survey - The Lancet	https://news.google.com/rss/articles/CBMiiwFBVV95cUxPWV95VktPOW5YZkk1U0FBQ29mdEJRRTNmV0tVSzZnTjRhbXItSDVtTmFfYS1pbm1qNkxtczhUQ2xDZE1uX2w0d2d1QTEwUmUxckFXaDNaUkhNMEg3a1o0eHRHc2VaR21vRlpodHlwWTJMZU8wX1AxamRobEVjZGlKZFFnb2xqTE9RLWN3?oc=5	2020-01-23	<a href="https://news.google.com/rss/articles/CBMiiwFBVV95cUxPWV95VktPOW5YZkk1U0FBQ29mdEJRRTNmV0tVSzZnTjRhbXItSDVtTmFfYS1pbm1qNkxtczhUQ2xDZE1uX2w0d2d1QTEwUmUxckFXaDNaUkhNMEg3a1o0eHRHc2VaR21vRlpodHlwWTJMZU8wX1AxamRobEVjZGlKZFFnb2xqTE9RLWN3?oc=5" target="_blank">Impact of the visceral leishmaniasis elimination initiative on Leishmania donovani transmission in Nepal: a 10-year repeat survey</a>&nbsp…	impact of the visceral leishmaniasis elimination initiative on leishmania donovani transmission in nepal a 10year repeat survey the lancet	a href target_blankimpact of the visceral leishmaniasis elimination initiative on leishmania donovani transmission in nepal a 10year repeat surveyanbspnbspfont color6f6f6fthe lancetfont
kala-azar India	How Jammu & Kashmir Is Seeing More Cases of Leishmaniasis - Indiaspend	https://news.google.com/rss/articles/CBMinAFBVV95cUxOZ2dQQ2tPa3ItSExrakF1RE1keWpQdkRZZVdQalpDMW50ZnNLbmRKQnFCYTkxTE1TcEZtTnRWMmpTcE1KMW40U2ZXSTZjd08zVHZIYi1vM0kwTWE5Q1ZxdlQxYm9vUncwTWZwQnJvWm5fYjFqNzdqcGI3alZWMzJNMnhSQklHMFJXb2txc05INWl3T29wYnlxenV3TDM?oc=5	2024-05-05	<a href="https://news.google.com/rss/articles/CBMinAFBVV95cUxOZ2dQQ2tPa3ItSExrakF1RE1keWpQdkRZZVdQalpDMW50ZnNLbmRKQnFCYTkxTE1TcEZtTnRWMmpTcE1KMW40U2ZXSTZjd08zVHZIYi1vM0kwTWE5Q1ZxdlQxYm9vUncwTWZwQnJvWm5fYjFqNzdqcGI3alZWMzJNMnhSQklHMFJXb2txc05INWl3T29wYnlxenV3TDM?oc=5" target="_blank">How Jammu & Kashmir Is Seeing More Cases of Leishmaniasis</a>&nbsp;&nbsp;<font color="#6f6f6f">Indiaspend</font>	how jammu kashmir is seeing more cases of leishmaniasis indiaspend	a href target_blankhow jammu kashmir is seeing more cases of leishmaniasisanbspnbspfont color6f6f6findiaspendfont
kala-azar India	IACS’s novel compound treats drug-resistant kala-azar infection - The Hindu	https://news.google.com/rss/articles/CBMitgFBVV95cUxOcmR3UFVKVFZQMGt4dWJnb0xKM0pFZkY4NmRCZzNjakNsNHVOWGRIeDIzMzJHUmVFcmlVMFhKSGhBRGVjMW9OOHdYbUQ3MHNTYklYTzBYVGNpYkg3bW9EZVQwSVdDRDdETXN6NS1SS3N0anlhejR2QUkybzhlS1M1Wl80NGhMTWw5TFM4U0F2MzdWV01UckxwWXNnNzFiMUNGYTNrdnUtaXVORk1zQU9GUzdoX25wQdIBvAFBVV95cUxNMDF4S1RFX2NEVWFIMHRNQjNseXp5cGtSNzdZTkQwc1NYZGtoMF9lbnBRUnNUY0E4eTRKLVdIQzhPaklXd09SOUluNjVzdkdhQz…	2023-04-01	<a href="https://news.google.com/rss/articles/CBMitgFBVV95cUxOcmR3UFVKVFZQMGt4dWJnb0xKM0pFZkY4NmRCZzNjakNsNHVOWGRIeDIzMzJHUmVFcmlVMFhKSGhBRGVjMW9OOHdYbUQ3MHNTYklYTzBYVGNpYkg3bW9EZVQwSVdDRDdETXN6NS1SS3N0anlhejR2QUkybzhlS1M1Wl80NGhMTWw5TFM4U0F2MzdWV01UckxwWXNnNzFiMUNGYTNrdnUtaXVORk1zQU9GUzdoX25wQdIBvAFBVV95cUxNMDF4S1RFX2NEVWFIMHRNQjNseXp5cGtSNzdZTkQwc1NYZGtoMF9lbnBRUnNUY0E4eTRKLVdIQzhPaklXd09SOUluN…	iacss novel compound treats drugresistant kalaazar infection the hindu	a href target_blankiacss novel compound treats drugresistant kalaazar infectionanbspnbspfont color6f6f6fthe hindufont
kala-azar India	Bangladesh achieves historic milestone by eliminating kala-azar as a public health problem - World Health Organization (WHO)	https://news.google.com/rss/articles/CBMiywFBVV95cUxNVm1DS2JFcjVtZ1NjUF9sc1h1a1FDeFNVMnhWZHBYaXVLQ0VLU1hKOUV2X0Frd2d5QXVOUjBPVUJHQ2owMk80WWt4M0doZnZzQXFLVUp3c0RBMmluYmxMZVVXaGpPNEpqUlcwQzFwNjVWYTJhNklnUllYX3RwRUR0b2VOUWxqemdISWRkdUt5T0hoWk1NVGl3bWR4aWRJWmlQYTFJbTBMNDc3ZEpoay1Ld1ZDcUhldnRJWG5uQ3VkNGp6Ty0zdWJ6NkY4SQ?oc=5	2023-10-31	<a href="https://news.google.com/rss/articles/CBMiywFBVV95cUxNVm1DS2JFcjVtZ1NjUF9sc1h1a1FDeFNVMnhWZHBYaXVLQ0VLU1hKOUV2X0Frd2d5QXVOUjBPVUJHQ2owMk80WWt4M0doZnZzQXFLVUp3c0RBMmluYmxMZVVXaGpPNEpqUlcwQzFwNjVWYTJhNklnUllYX3RwRUR0b2VOUWxqemdISWRkdUt5T0hoWk1NVGl3bWR4aWRJWmlQYTFJbTBMNDc3ZEpoay1Ld1ZDcUhldnRJWG5uQ3VkNGp6Ty0zdWJ6NkY4SQ?oc=5" target="_blank">Bangladesh achieves historic milestone by eliminatin…	bangladesh achieves historic milestone by eliminating kalaazar as a public health problem world health organization who	a href target_blankbangladesh achieves historic milestone by eliminating kalaazar as a public health problemanbspnbspfont color6f6f6fworld health organization whofont
kala-azar India	Detection of Leptomonas seymouri narna-like virus in serum samples of visceral leishmaniasis patients and its possible role in disease pathogenesis - Nature	https://news.google.com/rss/articles/CBMiX0FVX3lxTE9xSHFxbnROazFkUHZ4VHJBRmJXTUNrcTFldTJMbHpsX0V5UjJPbDJLTjMxaWJDZXFGSDJSRkVFUGlveFcwRGtnVXl1U2ZQMWFfTDBjSHFxWXlnWlZTdUl3?oc=5	2022-08-24	<a href="https://news.google.com/rss/articles/CBMiX0FVX3lxTE9xSHFxbnROazFkUHZ4VHJBRmJXTUNrcTFldTJMbHpsX0V5UjJPbDJLTjMxaWJDZXFGSDJSRkVFUGlveFcwRGtnVXl1U2ZQMWFfTDBjSHFxWXlnWlZTdUl3?oc=5" target="_blank">Detection of Leptomonas seymouri narna-like virus in serum samples of visceral leishmaniasis patients and its possible role in disease pathogenesis</a>&nbsp;&nbsp;<font color="#6f6f6f">Nature</font>	detection of leptomonas seymouri narnalike virus in serum samples of visceral leishmaniasis patients and its possible role in disease pathogenesis nature	a href target_blankdetection of leptomonas seymouri narnalike virus in serum samples of visceral leishmaniasis patients and its possible role in disease pathogenesisanbspnbspfont color6f6f6fnaturefont
kala-azar India	Leptomonas seymouri Co-infection in Cutaneous Leishmaniasis Cases Caused by Leishmania donovani From Himachal Pradesh, India - Frontiers	https://news.google.com/rss/articles/CBMisAFBVV95cUxQV0dIMFU4VmRXdVZHR000eHZzYVY1UXVaa2hrcTNGbkJmLWcxZEt6QjNMWEd0R1lmbE9MV3ZabEw0VDhkOURDRmFMWmlJQjgtV2dqMjJBcDZKRkFULTg5c3lEelF5NmtpSnpDek95aG9DdEh5RFRBZVMwblBmWUxJdG5lUmxZZklFR3VRTGE5NW5Ic1VDeTlIN2pQVEttTV9ObzBoUXJleVhIcloyZ1pHdQ?oc=5	2020-07-14	<a href="https://news.google.com/rss/articles/CBMisAFBVV95cUxQV0dIMFU4VmRXdVZHR000eHZzYVY1UXVaa2hrcTNGbkJmLWcxZEt6QjNMWEd0R1lmbE9MV3ZabEw0VDhkOURDRmFMWmlJQjgtV2dqMjJBcDZKRkFULTg5c3lEelF5NmtpSnpDek95aG9DdEh5RFRBZVMwblBmWUxJdG5lUmxZZklFR3VRTGE5NW5Ic1VDeTlIN2pQVEttTV9ObzBoUXJleVhIcloyZ1pHdQ?oc=5" target="_blank">Leptomonas seymouri Co-infection in Cutaneous Leishmaniasis Cases Caused by Leishmania d…	leptomonas seymouri coinfection in cutaneous leishmaniasis cases caused by leishmania donovani from himachal pradesh india frontiers	a href target_blankleptomonas seymouri coinfection in cutaneous leishmaniasis cases caused by leishmania donovani from himachal pradesh indiaanbspnbspfont color6f6f6ffrontiersfont
kala-azar India	Kala Azar Symptoms: Understanding the role of Entomology in the fight against it - Times of India	https://news.google.com/rss/articles/CBMiiwJBVV95cUxQSmRFVGsyTW5iRXFvMWI1NUsyLUkyeWRhb3BnT2VsSVdDLW1aZUlwYjBLeW5yVHYyR2tobmJnbWp2a1ZBVlhKLW5FdmtyanNZS2JrcjJPVHNBcVZhdWRPQTlnWEgyZEU5eGpXQnYxeWZmemZMTnZaUy1fWl9GSld0WW85MU9xZml0N2RuZC1IYVI1NnFhTkRwbFdsRjdHSWJZWl9oRWV1ZVgyZ3N4MW5EeGpoTFlMRHU4QWF6bG43QUtFb0ptV3ExZGk1WF9SbTlydU5MQ085ajRVbkF4TUlfbmJKbGstV0piMEN0eDhKclRNZjVVdkZENDFBVmtqX21kMHZDYUkwZFRrLW…	2024-01-02	<a href="https://news.google.com/rss/articles/CBMiiwJBVV95cUxQSmRFVGsyTW5iRXFvMWI1NUsyLUkyeWRhb3BnT2VsSVdDLW1aZUlwYjBLeW5yVHYyR2tobmJnbWp2a1ZBVlhKLW5FdmtyanNZS2JrcjJPVHNBcVZhdWRPQTlnWEgyZEU5eGpXQnYxeWZmemZMTnZaUy1fWl9GSld0WW85MU9xZml0N2RuZC1IYVI1NnFhTkRwbFdsRjdHSWJZWl9oRWV1ZVgyZ3N4MW5EeGpoTFlMRHU4QWF6bG43QUtFb0ptV3ExZGk1WF9SbTlydU5MQ085ajRVbkF4TUlfbmJKbGstV0piMEN0eDhKclRNZjVVdkZENDFBVmtqX21kMHZDY…	kala azar symptoms understanding the role of entomology in the fight against it times of india	a href target_blankkala azar symptoms understanding the role of entomology in the fight against itanbspnbspfont color6f6f6ftimes of indiafont
kala-azar India	Union Minister of State for Health and Family Welfare, Prof. S P Singh Baghel Launches Mass Drug Administration (MDA) campaign for Lymphatic Filariasis elimination - PIB	https://news.google.com/rss/articles/CBMiaEFVX3lxTE1aMW01YzBtdm56M2I3eW1keWtmSDJsSkszWFJVZzVZU2YycWtINzF6SG1nTEplQnpvWnM0cTEydTlSWlBEQ1F3b19XU0sxcGRjZXBzYjF5WHpaMURpOUtrMFJBWk53U2Y0?oc=5	2024-02-10	<a href="https://news.google.com/rss/articles/CBMiaEFVX3lxTE1aMW01YzBtdm56M2I3eW1keWtmSDJsSkszWFJVZzVZU2YycWtINzF6SG1nTEplQnpvWnM0cTEydTlSWlBEQ1F3b19XU0sxcGRjZXBzYjF5WHpaMURpOUtrMFJBWk53U2Y0?oc=5" target="_blank">Union Minister of State for Health and Family Welfare, Prof. S P Singh Baghel Launches Mass Drug Administration (MDA) campaign for Lymphatic Filariasis elimination</a>&nbsp;&nbsp;<font c…	union minister of state for health and family welfare prof s p singh baghel launches mass drug administration mda campaign for lymphatic filariasis elimination pib	a href target_blankunion minister of state for health and family welfare prof s p singh baghel launches mass drug administration mda campaign for lymphatic filariasis eliminationanbspnbspfont color6f6f6fpibfont
kala-azar India	Kala-Azar: How Visceral Leishmaniasis And Malnutrition Are Linked, And Ways To Eliminate The Disease From India - ABP Live English	https://news.google.com/rss/articles/CBMi3AFBVV95cUxOWFl5bGNrckFXTnN3eVRxOTYtX3ZaaXhmLTVUSjhVZ21QRXZGM05pekR5MXN6R1F3VnlGWTE0ZHNTem12VkpSWWNSdG9DWXhhVWhQUklRT1U5TXFqeUlhbUEwM0dYcTZRNnM3aDV0X3g3WEZSYkdXdldjREc1N2R5UGxqQ1V0OExYcXVucExiVnBFalRJaGJtZjZRaGlnekRPM0R4R1V4dC1RXzVlaGZtX25LY1BMS1pKVndNZG5JeWJpWXFoV3FNQ25pRFF2TWpWaV9xMkkyV0FBZ2Y50gHiAUFVX3lxTE1WSlJjdFpnNjNBSnFrdUVwaGkweTMtODJFRjRRZ3ZnUmFLbF…	2024-04-09	<a href="https://news.google.com/rss/articles/CBMi3AFBVV95cUxOWFl5bGNrckFXTnN3eVRxOTYtX3ZaaXhmLTVUSjhVZ21QRXZGM05pekR5MXN6R1F3VnlGWTE0ZHNTem12VkpSWWNSdG9DWXhhVWhQUklRT1U5TXFqeUlhbUEwM0dYcTZRNnM3aDV0X3g3WEZSYkdXdldjREc1N2R5UGxqQ1V0OExYcXVucExiVnBFalRJaGJtZjZRaGlnekRPM0R4R1V4dC1RXzVlaGZtX25LY1BMS1pKVndNZG5JeWJpWXFoV3FNQ25pRFF2TWpWaV9xMkkyV0FBZ2Y50gHiAUFVX3lxTE1WSlJjdFpnNjNBSnFrdUVwaGkweTMtODJFRjRRZ…	kalaazar how visceral leishmaniasis and malnutrition are linked and ways to eliminate the disease from india abp live english	a href target_blankkalaazar how visceral leishmaniasis and malnutrition are linked and ways to eliminate the disease from indiaanbspnbspfont color6f6f6fabp live englishfont
kala-azar India	Kala azar death in Jharkhand; state says cause comorbidities - The Indian Express	https://news.google.com/rss/articles/CBMirAFBVV95cUxNNUpoWEdmZ0pNSXExczdKbDhtWndqZ1VibG40VkxraDRQSkx3N01qUHg4NHl6U3NZWTN1dUotcnY5ZlJOVDhOSVNTaDN5aW5tYU5lZ0xUdDJiOU5CUk1oaXpGdXRBZFhQSkxrZmYyeUlpUTNZRl92c2UyMFFWNXJYLWRveDQtZG0yc1hybWFsODlCT1A0eHBnUjFKUmtiUV9VLVFuWnY0X0V4ekYy0gGzAUFVX3lxTE5NN3hCY1NMejJXQ1ZFODdiRkxKSmZMbjFaQUVCZDdaS19FNlotZjhyZExBNWlyUDN5b3lYNlhLaFFiNTVPemRJN1lJMW5OQWwwLUpmMG1nS205Ym…	2022-01-13	<a href="https://news.google.com/rss/articles/CBMirAFBVV95cUxNNUpoWEdmZ0pNSXExczdKbDhtWndqZ1VibG40VkxraDRQSkx3N01qUHg4NHl6U3NZWTN1dUotcnY5ZlJOVDhOSVNTaDN5aW5tYU5lZ0xUdDJiOU5CUk1oaXpGdXRBZFhQSkxrZmYyeUlpUTNZRl92c2UyMFFWNXJYLWRveDQtZG0yc1hybWFsODlCT1A0eHBnUjFKUmtiUV9VLVFuWnY0X0V4ekYy0gGzAUFVX3lxTE5NN3hCY1NMejJXQ1ZFODdiRkxKSmZMbjFaQUVCZDdaS19FNlotZjhyZExBNWlyUDN5b3lYNlhLaFFiNTVPemRJN1lJMW5OQWwwLUpmM…	kala azar death in jharkhand state says cause comorbidities the indian express	a href target_blankkala azar death in jharkhand state says cause comorbiditiesanbspnbspfont color6f6f6fthe indian expressfont
kala-azar India	India: MSF supports introduction of single-dose treatment for kala azar - MSF UK	https://news.google.com/rss/articles/CBMilAFBVV95cUxNdVB5T0E5STk0NHNQckstZWpWUEhfZG5vX1I2eFFMNktHcGxralNLMDVaV3NfNzNQbmRuamduejR0V1R2eE40amQxaUtrSVoyOVRJdFRFb1pMVlFyRXdKVHVoNV8yWTRZSzlkeUgyeG1XNTVVS1V0RFRISXBoa0xtbUxMYmg3T0czM1R3b3ZscXhkQmg4?oc=5	2020-10-27	<a href="https://news.google.com/rss/articles/CBMilAFBVV95cUxNdVB5T0E5STk0NHNQckstZWpWUEhfZG5vX1I2eFFMNktHcGxralNLMDVaV3NfNzNQbmRuamduejR0V1R2eE40amQxaUtrSVoyOVRJdFRFb1pMVlFyRXdKVHVoNV8yWTRZSzlkeUgyeG1XNTVVS1V0RFRISXBoa0xtbUxMYmg3T0czM1R3b3ZscXhkQmg4?oc=5" target="_blank">India: MSF supports introduction of single-dose treatment for kala azar</a>&nbsp;&nbsp;<font color="#6f6f6f">MSF UK</font>	india msf supports introduction of singledose treatment for kala azar msf uk	a href target_blankindia msf supports introduction of singledose treatment for kala azaranbspnbspfont color6f6f6fmsf ukfont
kala-azar India	Indian scientists find how black fever causing parasite spreads - India Today	https://news.google.com/rss/articles/CBMivwFBVV95cUxPMFRBVnRZRUlna1RVbU5zUXFkbEE3TlRuRXExYUFpTG1GRUpDSTFabjA1bFFfZl9HRHJyc2E5RW9fN085XzkwUU5NUzR4NVRBMERYWVUxQnYxbnpHMDl3RDNqOERqU0RhaEtWaV9ZLUlCcjlENzFSMk9DZVVobXotbklHY0o3aWZmUGg3U1ZIbnZ3eFNOd3ZBaHJOUTdrUEp4azlCY3N4ZzJpVzMwNzVYQXZ6ZzlOeTJPSURzNnZ4QdIBxAFBVV95cUxQNlI1NlZxNlBsb3E0d0xJeDZ5RmRsMlUyX1JrYV9aUWMzUGg1U1FyMkpGWkNRam4xQUZtZjVlTGJQdWV5U2RVXy…	2022-08-30	<a href="https://news.google.com/rss/articles/CBMivwFBVV95cUxPMFRBVnRZRUlna1RVbU5zUXFkbEE3TlRuRXExYUFpTG1GRUpDSTFabjA1bFFfZl9HRHJyc2E5RW9fN085XzkwUU5NUzR4NVRBMERYWVUxQnYxbnpHMDl3RDNqOERqU0RhaEtWaV9ZLUlCcjlENzFSMk9DZVVobXotbklHY0o3aWZmUGg3U1ZIbnZ3eFNOd3ZBaHJOUTdrUEp4azlCY3N4ZzJpVzMwNzVYQXZ6ZzlOeTJPSURzNnZ4QdIBxAFBVV95cUxQNlI1NlZxNlBsb3E0d0xJeDZ5RmRsMlUyX1JrYV9aUWMzUGg1U1FyMkpGWkNRam4xQUZtZjVlTGJQd…	indian scientists find how black fever causing parasite spreads india today	a href target_blankindian scientists find how black fever causing parasite spreadsanbspnbspfont color6f6f6findia todayfont
kala-azar India	Emerging leishmaniasis in southern Himalayas: A mini-review - Baishideng Publishing Group	https://news.google.com/rss/articles/CBMiYEFVX3lxTE1lRExYMTJOa2tuYjJvYjdkZjE3Sjh0WmpoSzQwazVzbHhHSTEtbEdPSmx5eXhkWG50eExId1VpY3dvOFVtVEJpOFZWQXVxaXF6bWVMNUU4U2FZU1dCQnVmeg?oc=5	2023-05-29	<a href="https://news.google.com/rss/articles/CBMiYEFVX3lxTE1lRExYMTJOa2tuYjJvYjdkZjE3Sjh0WmpoSzQwazVzbHhHSTEtbEdPSmx5eXhkWG50eExId1VpY3dvOFVtVEJpOFZWQXVxaXF6bWVMNUU4U2FZU1dCQnVmeg?oc=5" target="_blank">Emerging leishmaniasis in southern Himalayas: A mini-review</a>&nbsp;&nbsp;<font color="#6f6f6f">Baishideng Publishing Group</font>	emerging leishmaniasis in southern himalayas a minireview baishideng publishing group	a href target_blankemerging leishmaniasis in southern himalayas a minireviewanbspnbspfont color6f6f6fbaishideng publishing groupfont
kala-azar India	Malaria and leishmaniasis: Updates on co-infection - Frontiers	https://news.google.com/rss/articles/CBMikgFBVV95cUxQay1EclhfMlVMNUdQVFUwZXpSMFFiZEo3U3VwVm5NNkNQbUk4SVNtcHVMWWh1Sjh4cE55NlNfak0zeGxOamhLT19IN1AwNmowX2NEYm9sMXZ1YlVTd3ZTcUpnVUl1WHdfOHktOFU4WDZEN0UzTEhlMTNOTElFanozaGgwZlpzblFmSFIzc041cERuUQ?oc=5	2023-02-21	<a href="https://news.google.com/rss/articles/CBMikgFBVV95cUxQay1EclhfMlVMNUdQVFUwZXpSMFFiZEo3U3VwVm5NNkNQbUk4SVNtcHVMWWh1Sjh4cE55NlNfak0zeGxOamhLT19IN1AwNmowX2NEYm9sMXZ1YlVTd3ZTcUpnVUl1WHdfOHktOFU4WDZEN0UzTEhlMTNOTElFanozaGgwZlpzblFmSFIzc041cERuUQ?oc=5" target="_blank">Malaria and leishmaniasis: Updates on co-infection</a>&nbsp;&nbsp;<font color="#6f6f6f">Frontiers</font>	malaria and leishmaniasis updates on coinfection frontiers	a href target_blankmalaria and leishmaniasis updates on coinfectionanbspnbspfont color6f6f6ffrontiersfont
kala-azar India	India Nears Kala Azar Elimination Target in 2023 - GKToday	https://news.google.com/rss/articles/CBMifEFVX3lxTFBLMTRqV3JrdmpzY1kwTExjZUlRb09vOTRHS2NGbjNaVXl3dnFTeW1vdktJSG1salVlVlVJUlVyZnozOEYyTUJ6cWRsSnR2Vk9RMEdaLXFBOGJFbDdYeHR6YVJ0WG5Wel9SbWpnTWp4VldaSkp4a0pQdnVoN1c?oc=5	2023-12-11	<a href="https://news.google.com/rss/articles/CBMifEFVX3lxTFBLMTRqV3JrdmpzY1kwTExjZUlRb09vOTRHS2NGbjNaVXl3dnFTeW1vdktJSG1salVlVlVJUlVyZnozOEYyTUJ6cWRsSnR2Vk9RMEdaLXFBOGJFbDdYeHR6YVJ0WG5Wel9SbWpnTWp4VldaSkp4a0pQdnVoN1c?oc=5" target="_blank">India Nears Kala Azar Elimination Target in 2023</a>&nbsp;&nbsp;<font color="#6f6f6f">GKToday</font>	india nears kala azar elimination target in 2023 gktoday	a href target_blankindia nears kala azar elimination target in 2023anbspnbspfont color6f6f6fgktodayfont
kala-azar India	Explained: Kala Azar or Black fever disease detected in West Bengal - The Indian Express	https://news.google.com/rss/articles/CBMiwgFBVV95cUxPNi1KSjN3MHBOYlpHd2sySVVPTUUxMWxGYUdDcWlaem4xdHJJMHpncTE4WUUwX2VfZ3VUemxQSFpHcW9tVEE4TXotTE1HX0VKdFQ0VDMyNjd2TVg2bVpVUmxwM3ZaVGdleVR0WlZ0ZURrQ2ZXYjZ0VFZodjBfazNCWEw2M1Q1c2t6aUg3R1hXQ3F0TDl3WGhXY1N0VlVkV045dVRfOVNEMGtkN1F0SG5SbnZzQTdFNkt3akFyektqelA5Z9IByAFBVV95cUxPR2FlcEtyUnltdFpZVkZmSEdJczVCRU1aNkxPdS03eFE3MFNoSGs1RVB2Zko0YkRuWm9QWWRiY1UtT1Z1OG…	2022-07-16	<a href="https://news.google.com/rss/articles/CBMiwgFBVV95cUxPNi1KSjN3MHBOYlpHd2sySVVPTUUxMWxGYUdDcWlaem4xdHJJMHpncTE4WUUwX2VfZ3VUemxQSFpHcW9tVEE4TXotTE1HX0VKdFQ0VDMyNjd2TVg2bVpVUmxwM3ZaVGdleVR0WlZ0ZURrQ2ZXYjZ0VFZodjBfazNCWEw2M1Q1c2t6aUg3R1hXQ3F0TDl3WGhXY1N0VlVkV045dVRfOVNEMGtkN1F0SG5SbnZzQTdFNkt3akFyektqelA5Z9IByAFBVV95cUxPR2FlcEtyUnltdFpZVkZmSEdJczVCRU1aNkxPdS03eFE3MFNoSGs1RVB2Zko0YkRuWm9QWWRiY…	explained kala azar or black fever disease detected in west bengal the indian express	a href target_blankexplained kala azar or black fever disease detected in west bengalanbspnbspfont color6f6f6fthe indian expressfont
kala-azar India	Episode 21: How India can put the spotlight back on neglected tropical diseases - Nature	https://news.google.com/rss/articles/CBMiX0FVX3lxTE9oMjBsRXltSThhS0JpcElGeUNXSHdFemNXOFdSLXB5U3BUV1ZPVjlZNHVCUkNUQkVtNjBHQlMyOWVzNjdfWXZCT1VYUGM2ZENkT09OdDNUNlhhT0Z2NnFv?oc=5	2022-12-26	<a href="https://news.google.com/rss/articles/CBMiX0FVX3lxTE9oMjBsRXltSThhS0JpcElGeUNXSHdFemNXOFdSLXB5U3BUV1ZPVjlZNHVCUkNUQkVtNjBHQlMyOWVzNjdfWXZCT1VYUGM2ZENkT09OdDNUNlhhT0Z2NnFv?oc=5" target="_blank">Episode 21: How India can put the spotlight back on neglected tropical diseases</a>&nbsp;&nbsp;<font color="#6f6f6f">Nature</font>	episode 21 how india can put the spotlight back on neglected tropical diseases nature	a href target_blankepisode 21 how india can put the spotlight back on neglected tropical diseasesanbspnbspfont color6f6f6fnaturefont
kala-azar India	Leishmania donovani persistence and circulation causing cutaneous leishmaniasis in unusual-foci of Nepal - Nature	https://news.google.com/rss/articles/CBMiX0FVX3lxTE5Gb0VSZ0xRUlhjNXNPbWx5bTJxdDBTQ3c3SmFjZXRfZ1d2NF90Ym43UlBHcEpaMWVuX2I5bXRPeF9yQUhMeEVOdHVGYnZ4c182ZWV4ZGZsakoyNDVmcmQ0?oc=5	2023-07-29	<a href="https://news.google.com/rss/articles/CBMiX0FVX3lxTE5Gb0VSZ0xRUlhjNXNPbWx5bTJxdDBTQ3c3SmFjZXRfZ1d2NF90Ym43UlBHcEpaMWVuX2I5bXRPeF9yQUhMeEVOdHVGYnZ4c182ZWV4ZGZsakoyNDVmcmQ0?oc=5" target="_blank">Leishmania donovani persistence and circulation causing cutaneous leishmaniasis in unusual-foci of Nepal</a>&nbsp;&nbsp;<font color="#6f6f6f">Nature</font>	leishmania donovani persistence and circulation causing cutaneous leishmaniasis in unusualfoci of nepal nature	a href target_blankleishmania donovani persistence and circulation causing cutaneous leishmaniasis in unusualfoci of nepalanbspnbspfont color6f6f6fnaturefont
kala-azar India	Battle Against Black Fever in India Nears Victory - The Borgen Project	https://news.google.com/rss/articles/CBMiW0FVX3lxTFBVZHVxODBISThlWFlMREpBTW9jSDU0ZUJaRjdHU2lNYmFDQnVfekVDbkszeWNaUk5iRDY1MXc5bG9acWpUb2Q4N3dvbmFPUHRucVp4R2tkMVhmcG8?oc=5	2024-04-21	<a href="https://news.google.com/rss/articles/CBMiW0FVX3lxTFBVZHVxODBISThlWFlMREpBTW9jSDU0ZUJaRjdHU2lNYmFDQnVfekVDbkszeWNaUk5iRDY1MXc5bG9acWpUb2Q4N3dvbmFPUHRucVp4R2tkMVhmcG8?oc=5" target="_blank">Battle Against Black Fever in India Nears Victory</a>&nbsp;&nbsp;<font color="#6f6f6f">The Borgen Project</font>	battle against black fever in india nears victory the borgen project	a href target_blankbattle against black fever in india nears victoryanbspnbspfont color6f6f6fthe borgen projectfont
kala-azar India	Bihar to host clinical trial on revolutionary tablet for kala-azar - Hindustan Times	https://news.google.com/rss/articles/CBMi0AFBVV95cUxQMm80QjdSRE5RblpxN3BpNmRmTDJhYWZxcVhmTkdXVzg0alptaDM5QklXR3lfMWVsNE1KcWpJb2RoMVR4MHd0d25TYkIyMzgzekVkWVZPSVhybk9ZaVFEMmJmLTNiNVpPa2JHX2ZOYXlYcWZ6VnMtWnRvc0hrOXpDdUl4WDZrS0Jjd0RIMTRlMGtUNG04bXduajNib0RIMW1PSUJuT081eWFrQ1gxZzJLMzdpNGRMT25Na0xxUDVrdWNIWVJ2Y1NVOFVqNHE0RmJy?oc=5	2022-06-05	<a href="https://news.google.com/rss/articles/CBMi0AFBVV95cUxQMm80QjdSRE5RblpxN3BpNmRmTDJhYWZxcVhmTkdXVzg0alptaDM5QklXR3lfMWVsNE1KcWpJb2RoMVR4MHd0d25TYkIyMzgzekVkWVZPSVhybk9ZaVFEMmJmLTNiNVpPa2JHX2ZOYXlYcWZ6VnMtWnRvc0hrOXpDdUl4WDZrS0Jjd0RIMTRlMGtUNG04bXduajNib0RIMW1PSUJuT081eWFrQ1gxZzJLMzdpNGRMT25Na0xxUDVrdWNIWVJ2Y1NVOFVqNHE0RmJy?oc=5" target="_blank">Bihar to host clinical trial on revolutionary …	bihar to host clinical trial on revolutionary tablet for kalaazar hindustan times	a href target_blankbihar to host clinical trial on revolutionary tablet for kalaazaranbspnbspfont color6f6f6fhindustan timesfont
kala-azar India	In Bihar, Stigma Is Hindering Access to Kala-Azar Treatment - The Wire Science	https://news.google.com/rss/articles/CBMimAFBVV95cUxPeWE3XzVMSXpkVmZaX0pSMWtEOXNVVTdwM3pDNUFsWjhtSmh6X2taQkZnOU5WZDQ0OFRWYmszQTNJd01NWDRodTQ5Xy1hUHBUT0M4akxvam9EM1BkOERBNHcyMnUtZkc0RXQ5My14STMxRXJzeTdkVjQwdEozdmRSaVliTS1XVUo4Uks2MmxZQ21wQ2xVSjczMQ?oc=5	2019-01-10	<a href="https://news.google.com/rss/articles/CBMimAFBVV95cUxPeWE3XzVMSXpkVmZaX0pSMWtEOXNVVTdwM3pDNUFsWjhtSmh6X2taQkZnOU5WZDQ0OFRWYmszQTNJd01NWDRodTQ5Xy1hUHBUT0M4akxvam9EM1BkOERBNHcyMnUtZkc0RXQ5My14STMxRXJzeTdkVjQwdEozdmRSaVliTS1XVUo4Uks2MmxZQ21wQ2xVSjczMQ?oc=5" target="_blank">In Bihar, Stigma Is Hindering Access to Kala-Azar Treatment</a>&nbsp;&nbsp;<font color="#6f6f6f">The Wire Science</font>	in bihar stigma is hindering access to kalaazar treatment the wire science	a href target_blankin bihar stigma is hindering access to kalaazar treatmentanbspnbspfont color6f6f6fthe wire sciencefont
kala-azar India	Summer, climate change, tropical diseases: Bihar villages battle elephantiasis, kala azar and more - The Economic Times	https://news.google.com/rss/articles/CBMi8AFBVV95cUxOVFJmdFdOUjU1d0c5NEs3VlV5bTVWcnBoLVNNSHJOZ2tEN0lpX3haMWNGVHpXcmFsUWlCNFZ6bkh2VEI5QldDeXNXMkFCWVJsTWF6WXNPeGx1RGFqaENWT0Z5azR6NWkyTklmN1hrSUNrdktPaVhXd0NLcTg0V2tqakVVZmRMd1V5LWpMUnZ6UngwRmZISWZVOF9JR2pqNzhGaHpnN0ZjZk14MmFpUVQ0LUZEQnNaS29sQkVwOGxwVWRqN0gwZlI2cWg4bWpYTFFIRG5Lak1acHF2S1BQV01ZeVZpOERpcWY4Mmg2NXZicE_SAfYBQVVfeXFMT0ZwMnBoU2Rud3lYUjFETW…	2024-03-28	<a href="https://news.google.com/rss/articles/CBMi8AFBVV95cUxOVFJmdFdOUjU1d0c5NEs3VlV5bTVWcnBoLVNNSHJOZ2tEN0lpX3haMWNGVHpXcmFsUWlCNFZ6bkh2VEI5QldDeXNXMkFCWVJsTWF6WXNPeGx1RGFqaENWT0Z5azR6NWkyTklmN1hrSUNrdktPaVhXd0NLcTg0V2tqakVVZmRMd1V5LWpMUnZ6UngwRmZISWZVOF9JR2pqNzhGaHpnN0ZjZk14MmFpUVQ0LUZEQnNaS29sQkVwOGxwVWRqN0gwZlI2cWg4bWpYTFFIRG5Lak1acHF2S1BQV01ZeVZpOERpcWY4Mmg2NXZicE_SAfYBQVVfeXFMT0ZwMnBoU2Rud…	summer climate change tropical diseases bihar villages battle elephantiasis kala azar and more the economic times	a href target_blanksummer climate change tropical diseases bihar villages battle elephantiasis kala azar and moreanbspnbspfont color6f6f6fthe economic timesfont
kala-azar India	Could lessons in controlling Kala-Azar guide our response to other diseases? - Research Matters	https://news.google.com/rss/articles/CBMiowFBVV95cUxNYWF1cWlwaFJRVzhZWXQxQTVRNXVNNm5BdW9SODJuU3l2RThUNTkxQ19Ibmh1SjJ4WjFfMzktcS0zXzM3VXg0R2xHZlVVbWpmRkg2cG9CMWx2S3lNNkNpdk41TDJLekpCV0JxTDNpMWlpWEpUaUt4ZWxEU0Z4RjdLWnVzVWxxMnQzQnI5Ty00UmJhajk5X2NqeG4zUVZpTTVCdWRF?oc=5	2020-08-05	<a href="https://news.google.com/rss/articles/CBMiowFBVV95cUxNYWF1cWlwaFJRVzhZWXQxQTVRNXVNNm5BdW9SODJuU3l2RThUNTkxQ19Ibmh1SjJ4WjFfMzktcS0zXzM3VXg0R2xHZlVVbWpmRkg2cG9CMWx2S3lNNkNpdk41TDJLekpCV0JxTDNpMWlpWEpUaUt4ZWxEU0Z4RjdLWnVzVWxxMnQzQnI5Ty00UmJhajk5X2NqeG4zUVZpTTVCdWRF?oc=5" target="_blank">Could lessons in controlling Kala-Azar guide our response to other diseases?</a>&nbsp;&nbsp;<font color="#…	could lessons in controlling kalaazar guide our response to other diseases research matters	a href target_blankcould lessons in controlling kalaazar guide our response to other diseasesanbspnbspfont color6f6f6fresearch mattersfont
kala-azar India	Neglected Tropical Diseases Day: India can beat them but that needs bold action - Down To Earth	https://news.google.com/rss/articles/CBMivwFBVV95cUxNNHBaOGJuTzRuemp0WDF5V3FSN1ZwSHNrb2VPT2xGSmZaX29UVDNIdnItcmNyb040RVVCT0FSb1BTakVMTVVCaE0wNWZpb0hjcW9OWTNmc3FGR1oxLWZzV2lfMmNwSzBqVG5kZDZVUl9lSGdfZmxiZVc2T3B0WFVPSTd2bS1mMEstU0c3RnNKVkNGZVlHcF9FY3REYzFPNVRlclliV1BsSEhibDJHbE80N29kS2IwTXFNYV81cXktd9IBzAFBVV95cUxPYllHZ3VSMWczSGZFZ2Iza21SZmdnbHRwVG1pWTJJWUhWaU9TaDZCUFM2OFBZNGtCREJ6VkhTcnFaT1JLV1p4a0…	2022-01-28	<a href="https://news.google.com/rss/articles/CBMivwFBVV95cUxNNHBaOGJuTzRuemp0WDF5V3FSN1ZwSHNrb2VPT2xGSmZaX29UVDNIdnItcmNyb040RVVCT0FSb1BTakVMTVVCaE0wNWZpb0hjcW9OWTNmc3FGR1oxLWZzV2lfMmNwSzBqVG5kZDZVUl9lSGdfZmxiZVc2T3B0WFVPSTd2bS1mMEstU0c3RnNKVkNGZVlHcF9FY3REYzFPNVRlclliV1BsSEhibDJHbE80N29kS2IwTXFNYV81cXktd9IBzAFBVV95cUxPYllHZ3VSMWczSGZFZ2Iza21SZmdnbHRwVG1pWTJJWUhWaU9TaDZCUFM2OFBZNGtCREJ6VkhTcnFaT…	neglected tropical diseases day india can beat them but that needs bold action down to earth	a href target_blankneglected tropical diseases day india can beat them but that needs bold actionanbspnbspfont color6f6f6fdown to earthfont
kala-azar India	Union Minister for Health & Family Welfare, Dr. Mansukh Mandaviya chairs a high-level meeting with State Governments to review elimination of Kala-Azar from the country by 2023 - PIB	https://news.google.com/rss/articles/CBMiakFVX3lxTE5WeFo0bmxhd2E3WWFTbkxZSXVZZGR0TnBYZ3hJR3gxTnZFMndGb0VBQ0RTako4WnY4NDUxalhJTFhTTDZOT05ya0FUUXFXNHBxazg1RnAzYnpiSEpxQUZDMXQtOG1JaG1SLWc?oc=5	2023-01-04	<a href="https://news.google.com/rss/articles/CBMiakFVX3lxTE5WeFo0bmxhd2E3WWFTbkxZSXVZZGR0TnBYZ3hJR3gxTnZFMndGb0VBQ0RTako4WnY4NDUxalhJTFhTTDZOT05ya0FUUXFXNHBxazg1RnAzYnpiSEpxQUZDMXQtOG1JaG1SLWc?oc=5" target="_blank">Union Minister for Health & Family Welfare, Dr. Mansukh Mandaviya chairs a high-level meeting with State Governments to review elimination of Kala-Azar from the country by 2023</a>&nb…	union minister for health family welfare dr mansukh mandaviya chairs a highlevel meeting with state governments to review elimination of kalaazar from the country by 2023 pib	a href target_blankunion minister for health family welfare dr mansukh mandaviya chairs a highlevel meeting with state governments to review elimination of kalaazar from the country by 2023anbspnbspfont color6f6f6fpibfont
kala-azar India	Follow-up assessment of visceral leishmaniasis treated patients and the impact of COVID-19 on control services in Nepal - Tropical Medicine and Health	https://news.google.com/rss/articles/CBMigAFBVV95cUxQSkdBY2VaeUJnWFBhVGJqWUZoMzFfdERyVXlBYUw4amJVV0lGWUhoS1FuWE1abHFDRUllVW5TZWF0OEw4c3BmbFpSYW1tdG5TcFdhTDVncGRTaE1QNG0wWnVPaF9IVlJ5cTZvdk05eWFhenRsT195SkhkYVFwSDhOeg?oc=5	2023-10-20	<a href="https://news.google.com/rss/articles/CBMigAFBVV95cUxQSkdBY2VaeUJnWFBhVGJqWUZoMzFfdERyVXlBYUw4amJVV0lGWUhoS1FuWE1abHFDRUllVW5TZWF0OEw4c3BmbFpSYW1tdG5TcFdhTDVncGRTaE1QNG0wWnVPaF9IVlJ5cTZvdk05eWFhenRsT195SkhkYVFwSDhOeg?oc=5" target="_blank">Follow-up assessment of visceral leishmaniasis treated patients and the impact of COVID-19 on control services in Nepal</a>&nbsp;&nbsp;<font color="#6f6…	followup assessment of visceral leishmaniasis treated patients and the impact of covid19 on control services in nepal tropical medicine and health	a href target_blankfollowup assessment of visceral leishmaniasis treated patients and the impact of covid19 on control services in nepalanbspnbspfont color6f6f6ftropical medicine and healthfont
kala-azar India	Fig. 1 Location of the outbreak in Sheikhpura, Bihar, India -a)... - researchgate.net	https://news.google.com/rss/articles/CBMizgFBVV95cUxNaDhuaVZVU0F0RkY4SmZaeDItT2VLODlzejhBYUhhQzVWRmx1eGs0bkpXRXFTVTl1MFpGdmdqZzlJcHJPRlFIZnNUNFJxaWp2bms5OTB6UW0xQUlQcDFNTnBIMFhMaDB2amxfZ29UanoxR1lVNlU3dkctOElnVy1ZcS1BYUZNQW05RVN1SEpTblRHSXlPMGNWRnc4R2RRYTVhUkZ5aUJNb0ZReW9xcXktVXFFY1h5c0NfTk1XMG5pZTJzZGsxVm9LczUzbGJKUQ?oc=5	2020-06-24	<a href="https://news.google.com/rss/articles/CBMizgFBVV95cUxNaDhuaVZVU0F0RkY4SmZaeDItT2VLODlzejhBYUhhQzVWRmx1eGs0bkpXRXFTVTl1MFpGdmdqZzlJcHJPRlFIZnNUNFJxaWp2bms5OTB6UW0xQUlQcDFNTnBIMFhMaDB2amxfZ29UanoxR1lVNlU3dkctOElnVy1ZcS1BYUZNQW05RVN1SEpTblRHSXlPMGNWRnc4R2RRYTVhUkZ5aUJNb0ZReW9xcXktVXFFY1h5c0NfTk1XMG5pZTJzZGsxVm9LczUzbGJKUQ?oc=5" target="_blank">Fig. 1 Location of the outbreak in Sheikhpura, B…	fig 1 location of the outbreak in sheikhpura bihar india a researchgatenet	a href target_blankfig 1 location of the outbreak in sheikhpura bihar india aanbspnbspfont color6f6f6fresearchgatenetfont
kala-azar India	Kala Azar - INSIGHTS IAS	https://news.google.com/rss/articles/CBMiZkFVX3lxTE45T3JOdDdEdTd1LVgyZVdRT19GZkRtN3JyNUZ4bENzZDc1cDloVUh3TE9TNFVaNXFGWDVFWnJPY0ZpNWpHMFNjNThrRzdIZlpFNHU0ei1xY01hVHJlREU3UkYtUW4xUQ?oc=5	2020-06-26	<a href="https://news.google.com/rss/articles/CBMiZkFVX3lxTE45T3JOdDdEdTd1LVgyZVdRT19GZkRtN3JyNUZ4bENzZDc1cDloVUh3TE9TNFVaNXFGWDVFWnJPY0ZpNWpHMFNjNThrRzdIZlpFNHU0ei1xY01hVHJlREU3UkYtUW4xUQ?oc=5" target="_blank">Kala Azar</a>&nbsp;&nbsp;<font color="#6f6f6f">INSIGHTS IAS</font>	kala azar insights ias	a href target_blankkala azaranbspnbspfont color6f6f6finsights iasfont
kala-azar India	Fighting in Dark: How ASHAs in Bihar Strive to Defeat Kala-azar - newsclick.in	https://news.google.com/rss/articles/CBMihAFBVV95cUxNYVNGVjNyZFpnTVBzYlJyYkl0VF9DSkZ2RVFKWlhKMDNtNE9ZNFJ0S0VpMEhtOFBJUlJYcUJZMWVDSnFHMzNrYThFUGZ4NXotTHZCcDNhOWNKT3ozTXhTQkk3WkJUenV0TDVCNTItVlBUdW1SbXV0bG45RDVzbG1vUy1XUmzSAYoBQVVfeXFMTjR6WGJJVExzZWhHR285OGxuRlAyUlJucXphYVZDMi13V2Y3NnYzd3F5R1ZjUERzMTRjTFZUNlRTc1g1Z3picl9VeHFlbE5wQXdZZExNc0dpaTlSekh1aV81Q1B4SklPMXpoRWNzaGdEcTB1ZHExZVFRTXFrWUtFT0x6UE…	2023-09-15	<a href="https://news.google.com/rss/articles/CBMihAFBVV95cUxNYVNGVjNyZFpnTVBzYlJyYkl0VF9DSkZ2RVFKWlhKMDNtNE9ZNFJ0S0VpMEhtOFBJUlJYcUJZMWVDSnFHMzNrYThFUGZ4NXotTHZCcDNhOWNKT3ozTXhTQkk3WkJUenV0TDVCNTItVlBUdW1SbXV0bG45RDVzbG1vUy1XUmzSAYoBQVVfeXFMTjR6WGJJVExzZWhHR285OGxuRlAyUlJucXphYVZDMi13V2Y3NnYzd3F5R1ZjUERzMTRjTFZUNlRTc1g1Z3picl9VeHFlbE5wQXdZZExNc0dpaTlSekh1aV81Q1B4SklPMXpoRWNzaGdEcTB1ZHExZVFRTXFrW…	fighting in dark how ashas in bihar strive to defeat kalaazar newsclickin	a href target_blankfighting in dark how ashas in bihar strive to defeat kalaazaranbspnbspfont color6f6f6fnewsclickinfont
kala-azar India	Kala azar (visceral leishmaniasis) - MSF UK	https://news.google.com/rss/articles/CBMiakFVX3lxTE5jQy1xTHVTSmhfdFUwbHJTTmlZbzhsZ1pWMkNKbGkyajRuVDF6SGRWMWJTbmoxM1VXR1BCd2NsVWIyVHZWX1pwbnYtNU5WN3RHeEVzRUp0ZDVPclVoNzZSWGNxdjB2LXVmdWc?oc=5	2020-10-28	<a href="https://news.google.com/rss/articles/CBMiakFVX3lxTE5jQy1xTHVTSmhfdFUwbHJTTmlZbzhsZ1pWMkNKbGkyajRuVDF6SGRWMWJTbmoxM1VXR1BCd2NsVWIyVHZWX1pwbnYtNU5WN3RHeEVzRUp0ZDVPclVoNzZSWGNxdjB2LXVmdWc?oc=5" target="_blank">Kala azar (visceral leishmaniasis)</a>&nbsp;&nbsp;<font color="#6f6f6f">MSF UK</font>	kala azar visceral leishmaniasis msf uk	a href target_blankkala azar visceral leishmaniasisanbspnbspfont color6f6f6fmsf ukfont
kala-azar India	Fig 1: Location of the 12 study districts within the kala-azar endemic... - researchgate.net	https://news.google.com/rss/articles/CBMixwFBVV95cUxPbWhMVW1WdVItUl9DZjl5YU9lMTVuZlI2akduNkgwYkRINEFwOU5QUi1OU1VLWm9FWG1ibDhmVENwLWJDZl9DcEQ1TUJFd1FYWHVISVRXUnRkYzdaQjVBQU5namFta25mRWp2NU5ZdWpuRDFQNHdSYUJTaXQ1UEhJZTRHS3BvcWttdnYwektFb01CMkl4N0xRQWpXT081NDFzZVVwZ0xUV2NWaFZvcXZZdkhLdFl3Q3NoYmJ5cUhRN2x1MkFwRGN3?oc=5	2021-04-25	<a href="https://news.google.com/rss/articles/CBMixwFBVV95cUxPbWhMVW1WdVItUl9DZjl5YU9lMTVuZlI2akduNkgwYkRINEFwOU5QUi1OU1VLWm9FWG1ibDhmVENwLWJDZl9DcEQ1TUJFd1FYWHVISVRXUnRkYzdaQjVBQU5namFta25mRWp2NU5ZdWpuRDFQNHdSYUJTaXQ1UEhJZTRHS3BvcWttdnYwektFb01CMkl4N0xRQWpXT081NDFzZVVwZ0xUV2NWaFZvcXZZdkhLdFl3Q3NoYmJ5cUhRN2x1MkFwRGN3?oc=5" target="_blank">Fig 1: Location of the 12 study districts within the kala-…	fig 1 location of the 12 study districts within the kalaazar endemic researchgatenet	a href target_blankfig 1 location of the 12 study districts within the kalaazar endemicanbspnbspfont color6f6f6fresearchgatenetfont
kala-azar India	A drug to treat dermal kala-azar is affecting patients’ eyesight - Newslaundry	https://news.google.com/rss/articles/CBMipAFBVV95cUxNbS1yVTZRU2duVnNTUFM2YmZRZTl4NDA1ZFZwY1l3S1loVUc2VGhvQm9mYTlvNTdWeEpLaHVrdTh4d05lMGNhTFlEaU85SGtQUzhUbzlibUd0aU45c1RBSm5vZUFfdC1mQmFibndNeFA3Z0lROFlaaUR1dFNBNWVIckJOTnNSQzlENzVyNUVxOWZlLVJtZGFFclo0cjQ4MUtsaGtfSdIBugFBVV95cUxPRHpnUVUwTHUzZ3N0ZmJ6V2VfSmhsdUwyVWdHX1VNRXBBMDRReFV1UVdJaGVyYVk5Z0pMVW5nTTdvcFFCZWJDd09oX2FlZjlmRDRFYVg5cGxUaHRwZUtMTnlveV…	2024-03-27	<a href="https://news.google.com/rss/articles/CBMipAFBVV95cUxNbS1yVTZRU2duVnNTUFM2YmZRZTl4NDA1ZFZwY1l3S1loVUc2VGhvQm9mYTlvNTdWeEpLaHVrdTh4d05lMGNhTFlEaU85SGtQUzhUbzlibUd0aU45c1RBSm5vZUFfdC1mQmFibndNeFA3Z0lROFlaaUR1dFNBNWVIckJOTnNSQzlENzVyNUVxOWZlLVJtZGFFclo0cjQ4MUtsaGtfSdIBugFBVV95cUxPRHpnUVUwTHUzZ3N0ZmJ6V2VfSmhsdUwyVWdHX1VNRXBBMDRReFV1UVdJaGVyYVk5Z0pMVW5nTTdvcFFCZWJDd09oX2FlZjlmRDRFYVg5cGxUaHRwZ…	a drug to treat dermal kalaazar is affecting patients eyesight newslaundry	a href target_blanka drug to treat dermal kalaazar is affecting patients eyesightanbspnbspfont color6f6f6fnewslaundryfont
kala-azar India	Bangladesh becomes first country to eliminate Kala-azar: WHO - The New Indian Express	https://news.google.com/rss/articles/CBMiwAFBVV95cUxOV2wwR1JsTmN3MTVOMUFOZlUzazZVYXV1X3p3ZzNoeFA1aThTcU9PUE52V2JIcWVXYWI5eEpMVHlUQy1NbGZPUkxBZGNHZkZlblo0ZTdHV1haZnI2OGpVcmlZNG56Qk5RMUFkRHhVOTQ1OUl5RDNUSnlPS1FhRDhzX0hWOHd0eXRrdE1qZDZfZUVFakVFZUtLSXcxWXMwUVdBYjZfRnpGR0xtTVhoYlJXWElyNTV3VG5YQ3J0WFdLM23SAc4BQVVfeXFMUHVXSGNoSXo1TjRIZUNWcFNKV3Z0M1NRRUN0dDNyMmJrQ0NHdUxYRDk2bTRwd1VPU1hfOXI0Ym1lZXRjbk9vOE…	2023-10-31	<a href="https://news.google.com/rss/articles/CBMiwAFBVV95cUxOV2wwR1JsTmN3MTVOMUFOZlUzazZVYXV1X3p3ZzNoeFA1aThTcU9PUE52V2JIcWVXYWI5eEpMVHlUQy1NbGZPUkxBZGNHZkZlblo0ZTdHV1haZnI2OGpVcmlZNG56Qk5RMUFkRHhVOTQ1OUl5RDNUSnlPS1FhRDhzX0hWOHd0eXRrdE1qZDZfZUVFakVFZUtLSXcxWXMwUVdBYjZfRnpGR0xtTVhoYlJXWElyNTV3VG5YQ3J0WFdLM23SAc4BQVVfeXFMUHVXSGNoSXo1TjRIZUNWcFNKV3Z0M1NRRUN0dDNyMmJrQ0NHdUxYRDk2bTRwd1VPU1hfOXI0Ym1lZ…	bangladesh becomes first country to eliminate kalaazar who the new indian express	a href target_blankbangladesh becomes first country to eliminate kalaazar whoanbspnbspfont color6f6f6fthe new indian expressfont
kala-azar India	Black Fever Kala Azar: What is Kala Azar? Know Symptoms, Causes, Treatment here - Jagran Josh	https://news.google.com/rss/articles/CBMiywFBVV95cUxOQVlvb1h2N3E5alU5dHdwSmx5ZWJUb3NqZHVuQ1dCd1VhdkJTZkxCR1lxUk9yUU1xb01Xc3JnbGFubEtiaTJ5MnRkcmV6MTBaTDJMS3hzeV9lTkJEc0kyNGhWTW1XbURQRzF3d0ZVNDB5VEktT0plQ3hQQmpoMEhkTU1FZThKRU5iXzBLTWltVTV0WGRXWnA4X2JCZVF5bHRnZmRBOFUydy1EcUlFNWJZQkZhaWQ2ZS1WaU1oQ3FlU0VETjRjMHAxdktMZw?oc=5	2022-07-18	<a href="https://news.google.com/rss/articles/CBMiywFBVV95cUxOQVlvb1h2N3E5alU5dHdwSmx5ZWJUb3NqZHVuQ1dCd1VhdkJTZkxCR1lxUk9yUU1xb01Xc3JnbGFubEtiaTJ5MnRkcmV6MTBaTDJMS3hzeV9lTkJEc0kyNGhWTW1XbURQRzF3d0ZVNDB5VEktT0plQ3hQQmpoMEhkTU1FZThKRU5iXzBLTWltVTV0WGRXWnA4X2JCZVF5bHRnZmRBOFUydy1EcUlFNWJZQkZhaWQ2ZS1WaU1oQ3FlU0VETjRjMHAxdktMZw?oc=5" target="_blank">Black Fever Kala Azar: What is Kala Azar? Know Sympt…	black fever kala azar what is kala azar know symptoms causes treatment here jagran josh	a href target_blankblack fever kala azar what is kala azar know symptoms causes treatment hereanbspnbspfont color6f6f6fjagran joshfont
kala-azar India	Saving Millions With His Work, This Unsung Doctor Almost Won India’s First Nobel in Medicine! - The Better India	https://news.google.com/rss/articles/CBMirwFBVV95cUxNV3lWMVk3UWRRRXhTR1FUVjZwRzkxci0za1JHTUFIbEtwSzN2M3FYa1hoT21HaU0tOGFqU2c1V1JVWnhkOHI3RXMxN2JQWVV3cHE2M0lVSnpmUmtNRHpIR0FPNzVSLUdnQlgyR1NzRzNiQTMyYVZoM2lfVmpTLWRKSG9ERW40VHUtdWRLNkJ5UjdRaXUyYTlEMi1lUEVndVEtdTdWMFN3QVhuMGxiZTJN0gG0AUFVX3lxTE1haXFkT3ltbFR5QzZuaVBqdHhhWkRNNHdjby1sQzN6RjFrYngtbTQ1YTBqNTkwVUZmLU44QWdXTDlZQmVwYzBOMHhaX2NXVjYxQ1YwZTdNV1…	2019-10-03	<a href="https://news.google.com/rss/articles/CBMirwFBVV95cUxNV3lWMVk3UWRRRXhTR1FUVjZwRzkxci0za1JHTUFIbEtwSzN2M3FYa1hoT21HaU0tOGFqU2c1V1JVWnhkOHI3RXMxN2JQWVV3cHE2M0lVSnpmUmtNRHpIR0FPNzVSLUdnQlgyR1NzRzNiQTMyYVZoM2lfVmpTLWRKSG9ERW40VHUtdWRLNkJ5UjdRaXUyYTlEMi1lUEVndVEtdTdWMFN3QVhuMGxiZTJN0gG0AUFVX3lxTE1haXFkT3ltbFR5QzZuaVBqdHhhWkRNNHdjby1sQzN6RjFrYngtbTQ1YTBqNTkwVUZmLU44QWdXTDlZQmVwYzBOMHhaX2NXVjYxQ…	saving millions with his work this unsung doctor almost won indias first nobel in medicine the better india	a href target_blanksaving millions with his work this unsung doctor almost won indias first nobel in medicineanbspnbspfont color6f6f6fthe better indiafont
kala-azar India	Neglected Tropical Diseases: Prevalence Of Kala Azar Infection In Uttar Pradesh’s Deoria District - NDTV	https://news.google.com/rss/articles/CBMiywFBVV95cUxNT3lwNUZ2cF9wMVNtN1RfNkhkSXJybERaRXd0TnZhOHZEMDlNTnZLN0QtWTExSTJ4c0pFa2FRcDFnQlpRUUF0NFoyYTI0RlFTX2NQSkw4MklCc0NWczROZXFtb3BRSzVNR2FJYUtUUE4weEFsYjhCTWQwLUg0QTNQaFhrZ0xPZFBvRnNHRG94eVZXWWVrdURQZTBFeXBjNC1nMmZzaTBvUFdKUlBBOUpScU9zNnVWU3hqXzNFZ29BdE5rLXBZQjloQzI3Z9IB0AFBVV95cUxNQmEwcVplQ0xPeEZPejhwck9NZFQ2RHNfWnZPRFR6VGEyak0xUVBiX1dQLVhKeUVuUWcwT0…	2023-02-02	<a href="https://news.google.com/rss/articles/CBMiywFBVV95cUxNT3lwNUZ2cF9wMVNtN1RfNkhkSXJybERaRXd0TnZhOHZEMDlNTnZLN0QtWTExSTJ4c0pFa2FRcDFnQlpRUUF0NFoyYTI0RlFTX2NQSkw4MklCc0NWczROZXFtb3BRSzVNR2FJYUtUUE4weEFsYjhCTWQwLUg0QTNQaFhrZ0xPZFBvRnNHRG94eVZXWWVrdURQZTBFeXBjNC1nMmZzaTBvUFdKUlBBOUpScU9zNnVWU3hqXzNFZ29BdE5rLXBZQjloQzI3Z9IB0AFBVV95cUxNQmEwcVplQ0xPeEZPejhwck9NZFQ2RHNfWnZPRFR6VGEyak0xUVBiX1dQLVhKe…	neglected tropical diseases prevalence of kala azar infection in uttar pradeshs deoria district ndtv	a href target_blankneglected tropical diseases prevalence of kala azar infection in uttar pradeshs deoria districtanbspnbspfont color6f6f6fndtvfont
kala-azar India	PM Modi's Mann Ki Baat highlights: A look-back at 2022, looking forward to 2023 - Mint	https://news.google.com/rss/articles/CBMisAFBVV95cUxPemNkaXhWcVFzRWUxaW9VRmVLWDFUdDJBTEdoem1BVjhZVFA1NHp3eWFpcmoxSnlhN2RRMDNCX3djUU9BOFRoUGJud2ZKX1o0dU5VRHZYYVR3aUFfYVRyWnZVTVloLXpjYjNsbXdpNWVFa1IzZ1F1UTdtMHlzS28taFZEM0RIbC1qXzZLci1CaFMxMV9vZW9ZNnprZkk2bTdIcFItYXdnMFNET201OVRSVNIB0wFBVV95cUxPeDU0VVNERmFPamdUVnhjU2pfT2NxWmZTUE5BU3FPc2dlUEtDNjlwQ0Y5WGoxRmtranlnQzhocXRQY19PWEpKQ2ZPWDhLTUFUZkp2LWE1bz…	2022-12-25	<a href="https://news.google.com/rss/articles/CBMisAFBVV95cUxPemNkaXhWcVFzRWUxaW9VRmVLWDFUdDJBTEdoem1BVjhZVFA1NHp3eWFpcmoxSnlhN2RRMDNCX3djUU9BOFRoUGJud2ZKX1o0dU5VRHZYYVR3aUFfYVRyWnZVTVloLXpjYjNsbXdpNWVFa1IzZ1F1UTdtMHlzS28taFZEM0RIbC1qXzZLci1CaFMxMV9vZW9ZNnprZkk2bTdIcFItYXdnMFNET201OVRSVNIB0wFBVV95cUxPeDU0VVNERmFPamdUVnhjU2pfT2NxWmZTUE5BU3FPc2dlUEtDNjlwQ0Y5WGoxRmtranlnQzhocXRQY19PWEpKQ2ZPWDhLTUFUZ…	pm modis mann ki baat highlights a lookback at 2022 looking forward to 2023 mint	a href target_blankpm modis mann ki baat highlights a lookback at 2022 looking forward to 2023anbspnbspfont color6f6f6fmintfont
kala-azar India	Upendranath Brahmachari—forgotten Bengali scientist behind kala-azar cure got 2 Nobel nods - ThePrint	https://news.google.com/rss/articles/CBMi0gFBVV95cUxPLXVxclRxWVRuSDlXbjhLZ2xJN2t3X3ZXOXFHdzgyTXlTTE1DS1RvQjNuSEszcUF5LVUtbk13VVJPMURDcDhZa1dwdTEwUUJHcWZ1N3FOb0h4THNRMy16Y1B4ZHlkTE53R0MzbHVncGJsSFFIQzAtZUlJeGQwbjRsYnBibjVVMzcxNjYtdTBwNTVpbU1BdXo5V3VUZzB3eEhqbjU2REtEUmY0bUNaV2Y3Y3dOSEpTLVJJUWtKc2x6b0pDdUJNSElHRVRBMnpKNVk2Q0HSAdcBQVVfeXFMT3ZtVDRUMUlRU1FCSGNPeVdQczczYi0wYm1Da3RTNG9uRk00aEdkV2E0WS01R2…	2023-07-07	<a href="https://news.google.com/rss/articles/CBMi0gFBVV95cUxPLXVxclRxWVRuSDlXbjhLZ2xJN2t3X3ZXOXFHdzgyTXlTTE1DS1RvQjNuSEszcUF5LVUtbk13VVJPMURDcDhZa1dwdTEwUUJHcWZ1N3FOb0h4THNRMy16Y1B4ZHlkTE53R0MzbHVncGJsSFFIQzAtZUlJeGQwbjRsYnBibjVVMzcxNjYtdTBwNTVpbU1BdXo5V3VUZzB3eEhqbjU2REtEUmY0bUNaV2Y3Y3dOSEpTLVJJUWtKc2x6b0pDdUJNSElHRVRBMnpKNVk2Q0HSAdcBQVVfeXFMT3ZtVDRUMUlRU1FCSGNPeVdQczczYi0wYm1Da3RTNG9uRk00aEdkV…	upendranath brahmachariforgotten bengali scientist behind kalaazar cure got 2 nobel nods theprint	a href target_blankupendranath brahmachariforgotten bengali scientist behind kalaazar cure got 2 nobel nodsanbspnbspfont color6f6f6ftheprintfont
filariasis India	Lymphatic filariasis elimination endgame in an urban Indian setting: the roles of surveillance and residual microfilaremia after mass drug administration - Infectious Diseases of Poverty	https://news.google.com/rss/articles/CBMifEFVX3lxTE1WeWY2S1ZvUlVfYXRkSXhfYnYxanpsMzZZd0N0aWV5TFRsMVhVZ2t5YlNNVmpUYmwzVjl2MWlkZlVLMG1YeXphOEJBbWszSUFhV2JoOTdXX091cGFIbi1QMXFHT002R3JVTGQ3d1BkV24yVFVxQXZiZHdMa0I?oc=5	2021-05-18	<a href="https://news.google.com/rss/articles/CBMifEFVX3lxTE1WeWY2S1ZvUlVfYXRkSXhfYnYxanpsMzZZd0N0aWV5TFRsMVhVZ2t5YlNNVmpUYmwzVjl2MWlkZlVLMG1YeXphOEJBbWszSUFhV2JoOTdXX091cGFIbi1QMXFHT002R3JVTGQ3d1BkV24yVFVxQXZiZHdMa0I?oc=5" target="_blank">Lymphatic filariasis elimination endgame in an urban Indian setting: the roles of surveillance and residual microfilaremia after mass drug administration</a>&n…	lymphatic filariasis elimination endgame in an urban indian setting the roles of surveillance and residual microfilaremia after mass drug administration infectious diseases of poverty	a href target_blanklymphatic filariasis elimination endgame in an urban indian setting the roles of surveillance and residual microfilaremia after mass drug administrationanbspnbspfont color6f6f6finfectious diseases of povertyfont
filariasis India	High-impact campaign aims to eliminate lymphatic filariasis in Odisha - World Health Organization (WHO)	https://news.google.com/rss/articles/CBMixwFBVV95cUxOTkFaUlJXaUQ5MkFEM1pEcjNQdnVvekxhZHhCOWFXaEpMWTZUYzI0THNWd0NIR0M2UVJ1M3ZCRG9jSlpwa29oNWhhejhkLXBqbHprQkgxa2tSeDc2aXdIYkdTNzEzVVVjbXZWQ0UxaHZTWG9sdllsSG5HU01pRVQ2MDRpSEdEQ1NUa1B3RUZiWXBlazVTVGUwdjRBV2dLbmtFVkY5aTFaUjBCdmFCX1FiU1lOMS1SMUFXVVMxNHFOMjhxanhPLXo0?oc=5	2023-02-16	<a href="https://news.google.com/rss/articles/CBMixwFBVV95cUxOTkFaUlJXaUQ5MkFEM1pEcjNQdnVvekxhZHhCOWFXaEpMWTZUYzI0THNWd0NIR0M2UVJ1M3ZCRG9jSlpwa29oNWhhejhkLXBqbHprQkgxa2tSeDc2aXdIYkdTNzEzVVVjbXZWQ0UxaHZTWG9sdllsSG5HU01pRVQ2MDRpSEdEQ1NUa1B3RUZiWXBlazVTVGUwdjRBV2dLbmtFVkY5aTFaUjBCdmFCX1FiU1lOMS1SMUFXVVMxNHFOMjhxanhPLXo0?oc=5" target="_blank">High-impact campaign aims to eliminate lymphatic filariasi…	highimpact campaign aims to eliminate lymphatic filariasis in odisha world health organization who	a href target_blankhighimpact campaign aims to eliminate lymphatic filariasis in odishaanbspnbspfont color6f6f6fworld health organization whofont
filariasis India	Factors influencing implementation of mass drug administration for lymphatic filariasis elimination: a mixed-method study in Odisha, India - Frontiers	https://news.google.com/rss/articles/CBMilAFBVV95cUxQUUp5cDhETmhQWUpIdUM1dE9UbE5BZjVuaG5XMzNSSHVSSFlkLWZkQUFNby1PR3VIMXVVcEpMWnhIa1g2SkM1TEJaaEFROXMzRm81cVlsOUlOcDRrUGxpYWI3X3ExdDZKRzZUVnN2Snhad2c4bzh0bm5USndRLTRwTEJIZzJya2xKQ3FxeWJaNGVBRUtU?oc=5	2024-02-12	<a href="https://news.google.com/rss/articles/CBMilAFBVV95cUxQUUp5cDhETmhQWUpIdUM1dE9UbE5BZjVuaG5XMzNSSHVSSFlkLWZkQUFNby1PR3VIMXVVcEpMWnhIa1g2SkM1TEJaaEFROXMzRm81cVlsOUlOcDRrUGxpYWI3X3ExdDZKRzZUVnN2Snhad2c4bzh0bm5USndRLTRwTEJIZzJya2xKQ3FxeWJaNGVBRUtU?oc=5" target="_blank">Factors influencing implementation of mass drug administration for lymphatic filariasis elimination: a mixed-method study in O…	factors influencing implementation of mass drug administration for lymphatic filariasis elimination a mixedmethod study in odisha india frontiers	a href target_blankfactors influencing implementation of mass drug administration for lymphatic filariasis elimination a mixedmethod study in odisha indiaanbspnbspfont color6f6f6ffrontiersfont
filariasis India	Eisai India’s Initiatives for Eliminating Lymphatic Filariasis - Eisai Co., Ltd.	https://news.google.com/rss/articles/CBMicEFVX3lxTE1CeGtOUk55SHZmaHZVREZRa19hNzhQaV9qLURWdWpRYWM0SWlXalM2WXRrdnp3azh2N0ZIZG9fOWJXQUxVWUdIS2dKTUlydy1EU296WEppdnVmd3k0bU8wQWFIMlpKV1BvbDZ3ZXkxT2I?oc=5	2024-03-29	<a href="https://news.google.com/rss/articles/CBMicEFVX3lxTE1CeGtOUk55SHZmaHZVREZRa19hNzhQaV9qLURWdWpRYWM0SWlXalM2WXRrdnp3azh2N0ZIZG9fOWJXQUxVWUdIS2dKTUlydy1EU296WEppdnVmd3k0bU8wQWFIMlpKV1BvbDZ3ZXkxT2I?oc=5" target="_blank">Eisai India’s Initiatives for Eliminating Lymphatic Filariasis</a>&nbsp;&nbsp;<font color="#6f6f6f">Eisai Co., Ltd.</font>	eisai indias initiatives for eliminating lymphatic filariasis eisai co ltd	a href target_blankeisai indias initiatives for eliminating lymphatic filariasisanbspnbspfont color6f6f6feisai co ltdfont
filariasis India	T.N. now closer to elimination of filariasis - The Hindu	https://news.google.com/rss/articles/CBMiqwFBVV95cUxNc1p2TUZyVmRZMlR5MngweFlOMXhLTWlJTmVxek9BOTBac1pDMll3SGlPTzFNa1liNkhlQldfWlBGMlNsVEZCeDNsdnVfVnhndG5Wa08yTUh1YXNZT1N1dVZMTFFjM0Uxa1VVeHRFVG5kQ0RTYl9jUFhtV3RoT05jdTloWEV5eWpDZzVCelN1U1cycFd2emY0OFg5UVZYQUtHWnozem1UajR3dHfSAbIBQVVfeXFMTktnN0kyYU5TY2xFR3R1NngtcUtaekJSX2licVVGRVdGMmFQcjBYMzFvRzNCMi1EZ0FRc1psY1dpN0xIaUxvU3BrMmRwMklJdkpUaFVJZ0pzcFEyMF…	2024-04-20	<a href="https://news.google.com/rss/articles/CBMiqwFBVV95cUxNc1p2TUZyVmRZMlR5MngweFlOMXhLTWlJTmVxek9BOTBac1pDMll3SGlPTzFNa1liNkhlQldfWlBGMlNsVEZCeDNsdnVfVnhndG5Wa08yTUh1YXNZT1N1dVZMTFFjM0Uxa1VVeHRFVG5kQ0RTYl9jUFhtV3RoT05jdTloWEV5eWpDZzVCelN1U1cycFd2emY0OFg5UVZYQUtHWnozem1UajR3dHfSAbIBQVVfeXFMTktnN0kyYU5TY2xFR3R1NngtcUtaekJSX2licVVGRVdGMmFQcjBYMzFvRzNCMi1EZ0FRc1psY1dpN0xIaUxvU3BrMmRwMklJdkpUaFVJZ…	tn now closer to elimination of filariasis the hindu	a href target_blanktn now closer to elimination of filariasisanbspnbspfont color6f6f6fthe hindufont
filariasis India	Living with lymphatic filariasis: Stigma, struggle and tenuous survival for thousands in India - The Economic Times	https://news.google.com/rss/articles/CBMi7gFBVV95cUxPeEptb3FzMVBlSVoxTk9qRDlnS19sMEFybFFCUkc1ZlAxdmxsRnVXbnpYcEVlY216S18tMUxOcVl2T2NtMVdhdUFVaENGSmtuYzVzWjFOLWYtTjVhSEw1ZGwyQ29EYVJnVE5VSjZnVEdWQWc1dGJsVDViSmxscHBOR2tVUXRoeC1uWGdJVjlJTER6MzRNNWk3Yy1rTmtlYVVyWml0QTBVTk82RWNmOUdyR2ZreG5YNWJRZlNYcy1aLUZ0NkczTGJfRkxwQkpKa0M4VG1vclpJN0Fxc3RiMm9wbDBWZTdtbjI1dHN3R3RB0gHzAUFVX3lxTFBQejV0UzhFX1g1dC1NUmxJRz…	2024-03-11	<a href="https://news.google.com/rss/articles/CBMi7gFBVV95cUxPeEptb3FzMVBlSVoxTk9qRDlnS19sMEFybFFCUkc1ZlAxdmxsRnVXbnpYcEVlY216S18tMUxOcVl2T2NtMVdhdUFVaENGSmtuYzVzWjFOLWYtTjVhSEw1ZGwyQ29EYVJnVE5VSjZnVEdWQWc1dGJsVDViSmxscHBOR2tVUXRoeC1uWGdJVjlJTER6MzRNNWk3Yy1rTmtlYVVyWml0QTBVTk82RWNmOUdyR2ZreG5YNWJRZlNYcy1aLUZ0NkczTGJfRkxwQkpKa0M4VG1vclpJN0Fxc3RiMm9wbDBWZTdtbjI1dHN3R3RB0gHzAUFVX3lxTFBQejV0UzhFX1g1d…	living with lymphatic filariasis stigma struggle and tenuous survival for thousands in india the economic times	a href target_blankliving with lymphatic filariasis stigma struggle and tenuous survival for thousands in indiaanbspnbspfont color6f6f6fthe economic timesfont
filariasis India	Union Minister for Health and Family Welfare, Dr Mansukh Mandaviya chairs National Symposium on India’s Roadmap to Eliminate Lymphatic Filariasis (LF) - PIB	https://news.google.com/rss/articles/CBMiY0FVX3lxTE12Tlk3aGhWTFBMWVB3anpIUmdjak1rS2RBaHU4S0pyRUpZaG8yMTNvYUppdHJJc2o0OWQ3dDJHRFE1WFFxT3g5bEN0N3JBWFU3QXF2Vi1XLWlfYzUwdGlTOG5SRQ?oc=5	2023-01-13	<a href="https://news.google.com/rss/articles/CBMiY0FVX3lxTE12Tlk3aGhWTFBMWVB3anpIUmdjak1rS2RBaHU4S0pyRUpZaG8yMTNvYUppdHJJc2o0OWQ3dDJHRFE1WFFxT3g5bEN0N3JBWFU3QXF2Vi1XLWlfYzUwdGlTOG5SRQ?oc=5" target="_blank">Union Minister for Health and Family Welfare, Dr Mansukh Mandaviya chairs National Symposium on India’s Roadmap to Eliminate Lymphatic Filariasis (LF)</a>&nbsp;&nbsp;<font color="#6f6f6f">PIB<…	union minister for health and family welfare dr mansukh mandaviya chairs national symposium on indias roadmap to eliminate lymphatic filariasis lf pib	a href target_blankunion minister for health and family welfare dr mansukh mandaviya chairs national symposium on indias roadmap to eliminate lymphatic filariasis lfanbspnbspfont color6f6f6fpibfont
filariasis India	Lymphatic Filariasis - Drishti IAS	https://news.google.com/rss/articles/CBMigAFBVV95cUxOSDZhTnh4SFkyLVVBWHgtVFJvU0V5ZHo1czUzRlEwX2JuU1BRdXc2ajNGUmpfdGlnQnZWYmIzZkJjM0NibHdkVVFqZk9LNWZGSi1HOFdqOXh3dG9DdFhHb2VIX0FrZDRIdWJyMDNKb1hEVGhGbDJUV2VjX2I3WmJzMw?oc=5	2024-02-14	<a href="https://news.google.com/rss/articles/CBMigAFBVV95cUxOSDZhTnh4SFkyLVVBWHgtVFJvU0V5ZHo1czUzRlEwX2JuU1BRdXc2ajNGUmpfdGlnQnZWYmIzZkJjM0NibHdkVVFqZk9LNWZGSi1HOFdqOXh3dG9DdFhHb2VIX0FrZDRIdWJyMDNKb1hEVGhGbDJUV2VjX2I3WmJzMw?oc=5" target="_blank">Lymphatic Filariasis</a>&nbsp;&nbsp;<font color="#6f6f6f">Drishti IAS</font>	lymphatic filariasis drishti ias	a href target_blanklymphatic filariasisanbspnbspfont color6f6f6fdrishti iasfont
filariasis India	The alarming effects of climate change on lymphatic filariasis in India - India Today	https://news.google.com/rss/articles/CBMiyAFBVV95cUxQa3dIZmlPUUlka3V1RkxMenpiOTJuekNseHpzS2xjdDNrUmEwaWU1ZEIweTQ2SmZRS2FXS2NkQnBKLU5ta19PN2NxVkpIR0I1aTB0Z1F0NGY2cmd6SU1nVEh2VWRnN05JMXVZYlBUblNGSGEzazNCQjRVTVNsNXhvSW1OMUI1NVZWVGZrMkRrQmxoeGdkZ1VVWko1MnVCMEdTSGktbVY2cXMxTkpITTJManJRX0dkbnpRYVl2ejVzcjRveDVSRzBMcNIBzgFBVV95cUxPWm03bnJ2X1pudTJSc2hKSWxzLUZQZDVwNHY0NWtZZkNVVmtxaEJXSVBXRkVObGNRbkdzeHFwRE…	2023-06-30	<a href="https://news.google.com/rss/articles/CBMiyAFBVV95cUxQa3dIZmlPUUlka3V1RkxMenpiOTJuekNseHpzS2xjdDNrUmEwaWU1ZEIweTQ2SmZRS2FXS2NkQnBKLU5ta19PN2NxVkpIR0I1aTB0Z1F0NGY2cmd6SU1nVEh2VWRnN05JMXVZYlBUblNGSGEzazNCQjRVTVNsNXhvSW1OMUI1NVZWVGZrMkRrQmxoeGdkZ1VVWko1MnVCMEdTSGktbVY2cXMxTkpITTJManJRX0dkbnpRYVl2ejVzcjRveDVSRzBMcNIBzgFBVV95cUxPWm03bnJ2X1pudTJSc2hKSWxzLUZQZDVwNHY0NWtZZkNVVmtxaEJXSVBXRkVObGNRb…	the alarming effects of climate change on lymphatic filariasis in india india today	a href target_blankthe alarming effects of climate change on lymphatic filariasis in indiaanbspnbspfont color6f6f6findia todayfont
filariasis India	Mass drug administration campaign to eliminate Lymphatic Filariasis launched | Latest News India - Hindustan Times - Hindustan Times	https://news.google.com/rss/articles/CBMi_gFBVV95cUxNd0tFZlk4UXhYVjZxeDRnelhSRTB3VUc2eWIzN3FSMEcyX1JzZ3VHc3V0OWRVRkRlZ3U2V21FWG0wYVdBdUVua1N6N3lJMEdXc0dFczFtZzQ1U3FuYlF0bllLMDZDNF9VY1lMNWtTZkljN2JkTkQyQm1ZRDZZRlJQY3pUMVUxR2ZGWUNVNlRTLUFuU0hOdEFoWFJrdVBuSno3azNEdDdPeDE4djJHZkZNSk85dktZUFp6LVNwcnA1dkJBV3VXeWE1QmFBWkUzM2NwUnp1enZRMy02YWNwMURvT2pPc2M4Qy0ta2xuY1JtQTJsaDFJTTZmbW5tLVdYd9IBgwJBVV95cUxOMk…	2023-08-10	<a href="https://news.google.com/rss/articles/CBMi_gFBVV95cUxNd0tFZlk4UXhYVjZxeDRnelhSRTB3VUc2eWIzN3FSMEcyX1JzZ3VHc3V0OWRVRkRlZ3U2V21FWG0wYVdBdUVua1N6N3lJMEdXc0dFczFtZzQ1U3FuYlF0bllLMDZDNF9VY1lMNWtTZkljN2JkTkQyQm1ZRDZZRlJQY3pUMVUxR2ZGWUNVNlRTLUFuU0hOdEFoWFJrdVBuSno3azNEdDdPeDE4djJHZkZNSk85dktZUFp6LVNwcnA1dkJBV3VXeWE1QmFBWkUzM2NwUnp1enZRMy02YWNwMURvT2pPc2M4Qy0ta2xuY1JtQTJsaDFJTTZmbW5tLVdYd9IBgwJBV…	mass drug administration campaign to eliminate lymphatic filariasis launched latest news india hindustan times hindustan times	a href target_blankmass drug administration campaign to eliminate lymphatic filariasis launched latest news india hindustan timesanbspnbspfont color6f6f6fhindustan timesfont
filariasis India	Scaling-up filariasis lymphoedema management into the primary health care system in Kerala State, Southern India: a case study in healthcare equity - Infectious Diseases of Poverty	https://news.google.com/rss/articles/CBMifEFVX3lxTE5yaDdCdVRUTUZkX3F5MVQwOUNnOTNtOUpLV0pHdlgySXFaelgycHl2amZsMF9Nc0d6bXI2bFYzZHF0WXE5QzU3ZjR6cS1VRnVKV0Z6M2dsWFlRVWxUTGRHcENPYXFWV1FtcEJrQ1Y0STg1RUUzWG55eHRnN0Q?oc=5	2022-01-18	<a href="https://news.google.com/rss/articles/CBMifEFVX3lxTE5yaDdCdVRUTUZkX3F5MVQwOUNnOTNtOUpLV0pHdlgySXFaelgycHl2amZsMF9Nc0d6bXI2bFYzZHF0WXE5QzU3ZjR6cS1VRnVKV0Z6M2dsWFlRVWxUTGRHcENPYXFWV1FtcEJrQ1Y0STg1RUUzWG55eHRnN0Q?oc=5" target="_blank">Scaling-up filariasis lymphoedema management into the primary health care system in Kerala State, Southern India: a case study in healthcare equity</a>&nbsp;&n…	scalingup filariasis lymphoedema management into the primary health care system in kerala state southern india a case study in healthcare equity infectious diseases of poverty	a href target_blankscalingup filariasis lymphoedema management into the primary health care system in kerala state southern india a case study in healthcare equityanbspnbspfont color6f6f6finfectious diseases of povertyfont
filariasis India	Where there’s a will, there’s a way: Jharkhand offers cure in a bowl - World Health Organization (WHO)	https://news.google.com/rss/articles/CBMiwwFBVV95cUxQSld1Ny0zTnRLLWxPQnNRN25UUFhWMHhkZDktcmlqdFF4YTVNQk9xVzJNenRpMlJaMGw1czVNMGVGQjRrSGEtVk5QQ0JKWDZhN1l5OWF6T2RnZ08wUDFGcE5fSGxzel9ieHpFdG5mTHpjT2lfdWJMWEdQZDdBYWF4TGp6ZnBWVWZOa3psR0FvblhDZF9xMUpQWktiODNTeVJROEpfZm9rYkpZTmc0M2ZKU0lmQ0pLel9iYl92VC1qeWs2R0E?oc=5	2020-10-12	<a href="https://news.google.com/rss/articles/CBMiwwFBVV95cUxQSld1Ny0zTnRLLWxPQnNRN25UUFhWMHhkZDktcmlqdFF4YTVNQk9xVzJNenRpMlJaMGw1czVNMGVGQjRrSGEtVk5QQ0JKWDZhN1l5OWF6T2RnZ08wUDFGcE5fSGxzel9ieHpFdG5mTHpjT2lfdWJMWEdQZDdBYWF4TGp6ZnBWVWZOa3psR0FvblhDZF9xMUpQWktiODNTeVJROEpfZm9rYkpZTmc0M2ZKU0lmQ0pLel9iYl92VC1qeWs2R0E?oc=5" target="_blank">Where there’s a will, there’s a way: Jharkhand offers cure in a…	where theres a will theres a way jharkhand offers cure in a bowl world health organization who	a href target_blankwhere theres a will theres a way jharkhand offers cure in a bowlanbspnbspfont color6f6f6fworld health organization whofont
filariasis India	Lymphatic filariasis not neglected disease for India, multi-drug administration to be held twice a year: M - The Economic Times	https://news.google.com/rss/articles/CBMirAJBVV95cUxOYjhValpubnFaeHRXWV9xM1hxcmZZRnU0MzJ5c3VyRi05MGVHeU9SNmdnYmwwaWNyYmVsRGw2TzFnQ2wzRHM1d2VmYjlsdmJERGhvcXhwMUlYa1FESnpzWVo3WnRLdW1ObDZNNXRKa0hIamFYRVZKa1dNVUZSSXQ3a3NDbHdhU1dFNkdGdXo2U2hBa2dCMEFES2xfWFMxSXZlaUd2amV6d1RVMmZESTFSdjQwRHNQcURGZ0VRYkR0RmlOQnhlVFVXa091QTctT2FBQzhqb1ctOUtJbFk0T2JjTF9ZTUFrLXZodExWdnhEMEtQaE83WnRuMlhoTTBDcjhYMXh4czJiRWQzTV…	2023-01-13	<a href="https://news.google.com/rss/articles/CBMirAJBVV95cUxOYjhValpubnFaeHRXWV9xM1hxcmZZRnU0MzJ5c3VyRi05MGVHeU9SNmdnYmwwaWNyYmVsRGw2TzFnQ2wzRHM1d2VmYjlsdmJERGhvcXhwMUlYa1FESnpzWVo3WnRLdW1ObDZNNXRKa0hIamFYRVZKa1dNVUZSSXQ3a3NDbHdhU1dFNkdGdXo2U2hBa2dCMEFES2xfWFMxSXZlaUd2amV6d1RVMmZESTFSdjQwRHNQcURGZ0VRYkR0RmlOQnhlVFVXa091QTctT2FBQzhqb1ctOUtJbFk0T2JjTF9ZTUFrLXZodExWdnhEMEtQaE83WnRuMlhoTTBDcjhYMXh4c…	lymphatic filariasis not neglected disease for india multidrug administration to be held twice a year m the economic times	a href target_blanklymphatic filariasis not neglected disease for india multidrug administration to be held twice a year manbspnbspfont color6f6f6fthe economic timesfont
filariasis India	Maharashtra armed with triple-drug therapy to fight elephantiasis - The Hindu	https://news.google.com/rss/articles/CBMiywFBVV95cUxQbXgxWjNDZngxSUlIT2s5UklTaUdKN1RROERhR2hOaVdudVFEUVJaQWFELVJINlU0NEd4dEpYVEFGeEVWTnB4N1BmUHMzX21GVkRXOUxISlh1R0otZGxrXzcwTmg4M3BiMkJYc3Q3OUYyalAzQm1hOUYyUjB5Rk9vV3VYbS1mN0IwUDRBdENfdXJ4VTdwaEM2N3h5TzRqTmtDcURMQjRERkxsd2M0alhGbURoMkhEZjVyU2ZFT2EwUHRzalNjYlRnVHVzRdIB0gFBVV95cUxOUnNYQ3ExX1dad1hjekd3UFZsX2lWYndrWGZNdjk0RkEydm53LXk3am11V2h2UlFIMWxieU…	2019-01-21	<a href="https://news.google.com/rss/articles/CBMiywFBVV95cUxQbXgxWjNDZngxSUlIT2s5UklTaUdKN1RROERhR2hOaVdudVFEUVJaQWFELVJINlU0NEd4dEpYVEFGeEVWTnB4N1BmUHMzX21GVkRXOUxISlh1R0otZGxrXzcwTmg4M3BiMkJYc3Q3OUYyalAzQm1hOUYyUjB5Rk9vV3VYbS1mN0IwUDRBdENfdXJ4VTdwaEM2N3h5TzRqTmtDcURMQjRERkxsd2M0alhGbURoMkhEZjVyU2ZFT2EwUHRzalNjYlRnVHVzRdIB0gFBVV95cUxOUnNYQ3ExX1dad1hjekd3UFZsX2lWYndrWGZNdjk0RkEydm53LXk3am11V2h2U…	maharashtra armed with tripledrug therapy to fight elephantiasis the hindu	a href target_blankmaharashtra armed with tripledrug therapy to fight elephantiasisanbspnbspfont color6f6f6fthe hindufont
filariasis India	WEST BENGAL: Stopping transmission and providing care services to end lymphatic filariasis - World Health Organization (WHO)	https://news.google.com/rss/articles/CBMi4gFBVV95cUxOU01tUHZwXzhWWG5FUW01VHlYLTVVblZlVS16azBEb3ltckxBaUt3TGxCa3ZEeDhjSWZCZ1BkUFg4R2x1Ry1CWlZja1Jwa0RMSFVoTzJWTlNQakRtWFhVTkIwdzA3SF9kX0lpcW1jdnJWWEJSMk9WLWh0S2tDd3k2UWFWVi1FQWlLYWFBQ2xval84d2JSVS1yeGdDZEdqRnRrazFyWnB2QkZwNHdCSEc0QUlMZ2JRUndqdmVVTDY0QWU2WGU4Y1N2ZS1JRVFkb0Z4QzlSVGFueXlfazNkbGhUbWZn?oc=5	2021-04-07	<a href="https://news.google.com/rss/articles/CBMi4gFBVV95cUxOU01tUHZwXzhWWG5FUW01VHlYLTVVblZlVS16azBEb3ltckxBaUt3TGxCa3ZEeDhjSWZCZ1BkUFg4R2x1Ry1CWlZja1Jwa0RMSFVoTzJWTlNQakRtWFhVTkIwdzA3SF9kX0lpcW1jdnJWWEJSMk9WLWh0S2tDd3k2UWFWVi1FQWlLYWFBQ2xval84d2JSVS1yeGdDZEdqRnRrazFyWnB2QkZwNHdCSEc0QUlMZ2JRUndqdmVVTDY0QWU2WGU4Y1N2ZS1JRVFkb0Z4QzlSVGFueXlfazNkbGhUbWZn?oc=5" target="_blank">WEST BENGAL: Stopping …	west bengal stopping transmission and providing care services to end lymphatic filariasis world health organization who	a href target_blankwest bengal stopping transmission and providing care services to end lymphatic filariasisanbspnbspfont color6f6f6fworld health organization whofont
filariasis India	Lymphatic Filariasis in India: Climate change, poor treatment compliance continue to be major challenges - financialexpress.com	https://news.google.com/rss/articles/CBMiowJBVV95cUxNZ0JvWGhuTE1YbS02NUhqRDNRTjNHaGQ5SG5PZXB6Z3BrcFRnal91dkRIX3NxSWxROXZzWWoyYlk3QmtPLWp3eHBROUMyZDlfOExMZ01sVWpsamRPRXBtb252VDdYZHRlY1VnMUpjNmxjclIyUDd2cWZuakJzTTlvV1RTUklTTWFaczMxUGFyTjVBUi1jcER6NHgzd01OQnJZMGphNTQ1aGdhTU5SY2FPelhHMEZwbjNteC1sTGFZSXpfLWo4Z0RVVndNZHFGTUtFZnpXaEtSeDB3MjZlT1dOZUxkeEU0bnRkazFCSW9rTExXanJORlBGRzBfX2RoUi1xMGptenkzRWNlZX…	2023-07-31	<a href="https://news.google.com/rss/articles/CBMiowJBVV95cUxNZ0JvWGhuTE1YbS02NUhqRDNRTjNHaGQ5SG5PZXB6Z3BrcFRnal91dkRIX3NxSWxROXZzWWoyYlk3QmtPLWp3eHBROUMyZDlfOExMZ01sVWpsamRPRXBtb252VDdYZHRlY1VnMUpjNmxjclIyUDd2cWZuakJzTTlvV1RTUklTTWFaczMxUGFyTjVBUi1jcER6NHgzd01OQnJZMGphNTQ1aGdhTU5SY2FPelhHMEZwbjNteC1sTGFZSXpfLWo4Z0RVVndNZHFGTUtFZnpXaEtSeDB3MjZlT1dOZUxkeEU0bnRkazFCSW9rTExXanJORlBGRzBfX2RoUi1xMGpte…	lymphatic filariasis in india climate change poor treatment compliance continue to be major challenges financialexpresscom	a href target_blanklymphatic filariasis in india climate change poor treatment compliance continue to be major challengesanbspnbspfont color6f6f6ffinancialexpresscomfont
filariasis India	As India struggles with burden of Lymphatic Filariasis, patient support groups become a ray of hope - financialexpress.com	https://news.google.com/rss/articles/CBMi-AFBVV95cUxPbVgwd3ZIcXdoLU5xNFlSbDJYa1VjYWFCUjJOTm84bnJRemhXbGhYQTBSaVlJUnY2Wnp6NTU4Y1FGQVFWcnlmVER2eEM0SG9faFhkSl9fU29QZTNEVlVtVE5fZ19pVFFySUpEYVBQVWJfQmJ2Nldid3ByUUFlejcxdXM1LTRuZGExby1pSmxvZm50QXFKcjQwVHJKMkwyN2VBbE5EZFR1YU9UMFEyWGZORUxqandLdEJWRUg4ampVamJCWHNDN0kydkh5b2ZVem5JMWc4MXFPdVN2alZPek5CRkdGSmdwU21pTkpuSkJKMFNkM3NIaXQyXw?oc=5	2023-08-31	<a href="https://news.google.com/rss/articles/CBMi-AFBVV95cUxPbVgwd3ZIcXdoLU5xNFlSbDJYa1VjYWFCUjJOTm84bnJRemhXbGhYQTBSaVlJUnY2Wnp6NTU4Y1FGQVFWcnlmVER2eEM0SG9faFhkSl9fU29QZTNEVlVtVE5fZ19pVFFySUpEYVBQVWJfQmJ2Nldid3ByUUFlejcxdXM1LTRuZGExby1pSmxvZm50QXFKcjQwVHJKMkwyN2VBbE5EZFR1YU9UMFEyWGZORUxqandLdEJWRUg4ampVamJCWHNDN0kydkh5b2ZVem5JMWc4MXFPdVN2alZPek5CRkdGSmdwU21pTkpuSkJKMFNkM3NIaXQyXw?oc=5" target="…	as india struggles with burden of lymphatic filariasis patient support groups become a ray of hope financialexpresscom	a href target_blankas india struggles with burden of lymphatic filariasis patient support groups become a ray of hopeanbspnbspfont color6f6f6ffinancialexpresscomfont
filariasis India	Harnessing the Power of Vector Control: A Key Strategy for Eliminating Lymphatic Filariasis - ET HealthWorld	https://news.google.com/rss/articles/CBMi7wFBVV95cUxOWnk5dHRndndFd1kxTGJkMGJpZkpOTHV6SE56em1CT1FPbmt1LU1scllWWDZfTUV4YktlRFFFV2NNaV9ZdVNvVkZ3T29EWHowQm5jczNQTGxZUHJydmlRSjNpNmNxOXpPZzc1QzdFQWRoLS10WXRoYXNYNnFGdXk5a09IcmVCQmVPSmNhUUZYWTItYnIwS21VSTlxd1piU3pKMERnc3ozcHRSTzd0cGc3U0h5Rm1nMVFZUVdNdm16TjVaMWhPWXBudmVzWW8zRmVjT0JNSk0zUUdxTFdoRHZWVHBtU0FkcHg3MkwxSWR2c9IB9AFBVV95cUxNaFgwTTRWX1p4WGRZbFB6c1…	2023-09-22	<a href="https://news.google.com/rss/articles/CBMi7wFBVV95cUxOWnk5dHRndndFd1kxTGJkMGJpZkpOTHV6SE56em1CT1FPbmt1LU1scllWWDZfTUV4YktlRFFFV2NNaV9ZdVNvVkZ3T29EWHowQm5jczNQTGxZUHJydmlRSjNpNmNxOXpPZzc1QzdFQWRoLS10WXRoYXNYNnFGdXk5a09IcmVCQmVPSmNhUUZYWTItYnIwS21VSTlxd1piU3pKMERnc3ozcHRSTzd0cGc3U0h5Rm1nMVFZUVdNdm16TjVaMWhPWXBudmVzWW8zRmVjT0JNSk0zUUdxTFdoRHZWVHBtU0FkcHg3MkwxSWR2c9IB9AFBVV95cUxNaFgwTTRWX1p4W…	harnessing the power of vector control a key strategy for eliminating lymphatic filariasis et healthworld	a href target_blankharnessing the power of vector control a key strategy for eliminating lymphatic filariasisanbspnbspfont color6f6f6fet healthworldfont
filariasis India	Elephantiasis in India: Disfiguring disease caused by mosquito bite - Times of India	https://news.google.com/rss/articles/CBMi-gFBVV95cUxNaVR0VDdKX2JZVGREV2lOM09qbmhWLWFDT1Bta3R0RWZZTzlIZ05TbTNUM3BJbm0wN0ZBMEV0OVQwNk55OWl4R0dRdm9PQUllVmplekFjaHh0RFJrVGlCVXMxd2dqS0FKZjcxOTN4eTFkUDhXSXlxV3ptQ04zVUtNMGNjYjRzSlJXYmlha2VLY2NiQmxsMnQ5THpaRXNfRC1kenl3c3dJeXNwX25aRFZ4bjNVQktMWGQxTzE5Skc3SkNqVnl3YjRjYi1xYlduZVdjZkFCRkVDZzF2ajJxbWlYUmxQd2luRDRIc3BRZjhtYkVORm1BaVd0MGhR0gH_AUFVX3lxTFBkdUpQaU…	2023-07-27	<a href="https://news.google.com/rss/articles/CBMi-gFBVV95cUxNaVR0VDdKX2JZVGREV2lOM09qbmhWLWFDT1Bta3R0RWZZTzlIZ05TbTNUM3BJbm0wN0ZBMEV0OVQwNk55OWl4R0dRdm9PQUllVmplekFjaHh0RFJrVGlCVXMxd2dqS0FKZjcxOTN4eTFkUDhXSXlxV3ptQ04zVUtNMGNjYjRzSlJXYmlha2VLY2NiQmxsMnQ5THpaRXNfRC1kenl3c3dJeXNwX25aRFZ4bjNVQktMWGQxTzE5Skc3SkNqVnl3YjRjYi1xYlduZVdjZkFCRkVDZzF2ajJxbWlYUmxQd2luRDRIc3BRZjhtYkVORm1BaVd0MGhR0gH_AUFVX3lxT…	elephantiasis in india disfiguring disease caused by mosquito bite times of india	a href target_blankelephantiasis in india disfiguring disease caused by mosquito biteanbspnbspfont color6f6f6ftimes of indiafont
filariasis India	Living With Lymphatic Filariasis: Stigma, Struggle And Tenuous Survival For Thousands In India - NDTV	https://news.google.com/rss/articles/CBMixwFBVV95cUxOdG1ITG1PQjBJeDRBRnpOQW5QaTE4dm9EczJkckxRQTh6eEQycEItWWdzbmpVY3lIOVRmc1kxazZNQW5Cc2F1Ty1JRGdnSFpicTRFLUF1aWpfVjdLRnZGR3RLVTE2QkRTam4tQXJ5a0lRQWtqcHRwbWhOSXlJWWtuejJGamNRenQ5ZlpjOHFCUF9fZWxOa2pFOGo2aS1Qcm50Um4ybU4tQnNOOUtKTXg2c3hsWV9PZkIwNlc2UHc5QV9kdG9DbmJR0gHMAUFVX3lxTE9BRUZLUkNRV2VMTjUyUmczUTQ3MlJpU2NyUGNKWXNfZnllWHl4Xy1Kd2pNbFNJVlRWbGZ6XzVkcz…	2024-03-11	<a href="https://news.google.com/rss/articles/CBMixwFBVV95cUxOdG1ITG1PQjBJeDRBRnpOQW5QaTE4dm9EczJkckxRQTh6eEQycEItWWdzbmpVY3lIOVRmc1kxazZNQW5Cc2F1Ty1JRGdnSFpicTRFLUF1aWpfVjdLRnZGR3RLVTE2QkRTam4tQXJ5a0lRQWtqcHRwbWhOSXlJWWtuejJGamNRenQ5ZlpjOHFCUF9fZWxOa2pFOGo2aS1Qcm50Um4ybU4tQnNOOUtKTXg2c3hsWV9PZkIwNlc2UHc5QV9kdG9DbmJR0gHMAUFVX3lxTE9BRUZLUkNRV2VMTjUyUmczUTQ3MlJpU2NyUGNKWXNfZnllWHl4Xy1Kd2pNbFNJVlRWb…	living with lymphatic filariasis stigma struggle and tenuous survival for thousands in india ndtv	a href target_blankliving with lymphatic filariasis stigma struggle and tenuous survival for thousands in indiaanbspnbspfont color6f6f6fndtvfont
filariasis India	State’s fight against filariasis nears end - Times of India	https://news.google.com/rss/articles/CBMitwFBVV95cUxQODBFRmdGSk9BZEgwdkctM21Db1BnMmtnR1NmejZncm9UNFV0N0kyNmQ3OFVfUlRMbG40V2dtNEd4b29hLVBmd08zRFkzNzM4ZGlPcFhTalB5WVhxbTNQZEhRODJZVThwbEpWdHlUd19sTmRDUDJQaFVZU3d1Zmc4SmhEdlJtRVNYY1pldTdLNFVnMm1QU00temR5MlktTkdDSU9SUU44a1lOS1lWSDJyNkxudVNRbkHSAbwBQVVfeXFMTTBjaXNwRGZ2TFdKaEVaS1BCNGYxbHhnWVY0T09GNUIyTkhTUnVhbHVtSWNSTjE2QnFBMmt4LW94YzZ1VDJmVzhRSUdjYWpBST…	2024-04-20	<a href="https://news.google.com/rss/articles/CBMitwFBVV95cUxQODBFRmdGSk9BZEgwdkctM21Db1BnMmtnR1NmejZncm9UNFV0N0kyNmQ3OFVfUlRMbG40V2dtNEd4b29hLVBmd08zRFkzNzM4ZGlPcFhTalB5WVhxbTNQZEhRODJZVThwbEpWdHlUd19sTmRDUDJQaFVZU3d1Zmc4SmhEdlJtRVNYY1pldTdLNFVnMm1QU00temR5MlktTkdDSU9SUU44a1lOS1lWSDJyNkxudVNRbkHSAbwBQVVfeXFMTTBjaXNwRGZ2TFdKaEVaS1BCNGYxbHhnWVY0T09GNUIyTkhTUnVhbHVtSWNSTjE2QnFBMmt4LW94YzZ1VDJmVzhRS…	states fight against filariasis nears end times of india	a href target_blankstates fight against filariasis nears endanbspnbspfont color6f6f6ftimes of indiafont
filariasis India	India plans to eliminate lymphatic filariasis (LF) by 2027 - Healthcare Radius	https://news.google.com/rss/articles/CBMilwFBVV95cUxOTkhWbXpQNGl3NXZYd0VYYy12ODhVa0cxQ1FUdjk1b0hwOE9QRVNuMUE1azBDY2I4U0EteEd4R3YwOTZfYzBEa1FFaE1VSUFJcHpHcGhqNHoxemduV3NwVkxQZFJ2M2pLNnlZOGNwZEhZazlYUnlVX0hZaUQxRXdSR1V5NmM4RmhXR2FJZE1lUEtoUWRadENn?oc=5	2023-01-16	<a href="https://news.google.com/rss/articles/CBMilwFBVV95cUxOTkhWbXpQNGl3NXZYd0VYYy12ODhVa0cxQ1FUdjk1b0hwOE9QRVNuMUE1azBDY2I4U0EteEd4R3YwOTZfYzBEa1FFaE1VSUFJcHpHcGhqNHoxemduV3NwVkxQZFJ2M2pLNnlZOGNwZEhZazlYUnlVX0hZaUQxRXdSR1V5NmM4RmhXR2FJZE1lUEtoUWRadENn?oc=5" target="_blank">India plans to eliminate lymphatic filariasis (LF) by 2027</a>&nbsp;&nbsp;<font color="#6f6f6f">Healthcare Radius</font>	india plans to eliminate lymphatic filariasis lf by 2027 healthcare radius	a href target_blankindia plans to eliminate lymphatic filariasis lf by 2027anbspnbspfont color6f6f6fhealthcare radiusfont
filariasis India	Eliminating elephantiasis remains challenge for TN - The New Indian Express	https://news.google.com/rss/articles/CBMixAFBVV95cUxNSkJ1alpqNHNBbVloeU1icWRibGlpTHdIOTdzWHJKdkJvM1psRHNyVi1JUF9WMXdyVld6aUZXSmV4N0NLZlFPVzlhOHkyM3ZkZ1Utb1RkMVB3TGF0WHN5QnZIbDA1OE8ycFZzRW9XM0hYZTJLQlNDZ1hDcEZxanpDMzBFQUxtdUFCbjF0VXktY1psanM3T253bnVGZVUzY21GRm02UzNWb081QWVmZzdrTFQ1OWtmTXhwX0xZd0UyZ1l4Y2xv0gHSAUFVX3lxTE1jNWVBMGVKU3NRSExURzJMbE1SOE5sMjNXdWRSXzU5SU9NUklLempCcnU0UUE4dHdlaFRtRUsta2lBVF…	2023-02-16	<a href="https://news.google.com/rss/articles/CBMixAFBVV95cUxNSkJ1alpqNHNBbVloeU1icWRibGlpTHdIOTdzWHJKdkJvM1psRHNyVi1JUF9WMXdyVld6aUZXSmV4N0NLZlFPVzlhOHkyM3ZkZ1Utb1RkMVB3TGF0WHN5QnZIbDA1OE8ycFZzRW9XM0hYZTJLQlNDZ1hDcEZxanpDMzBFQUxtdUFCbjF0VXktY1psanM3T253bnVGZVUzY21GRm02UzNWb081QWVmZzdrTFQ1OWtmTXhwX0xZd0UyZ1l4Y2xv0gHSAUFVX3lxTE1jNWVBMGVKU3NRSExURzJMbE1SOE5sMjNXdWRSXzU5SU9NUklLempCcnU0UUE4dHdlaFRtR…	eliminating elephantiasis remains challenge for tn the new indian express	a href target_blankeliminating elephantiasis remains challenge for tnanbspnbspfont color6f6f6fthe new indian expressfont
filariasis India	UP set to beat filaria in 76% of endemic blocks - Times of India	https://news.google.com/rss/articles/CBMivgFBVV95cUxPNU9LV3h6UHQyWU9WTkEzcV95aXRyc2tYNGRienNYdGpId2pzekgtamo5aHlzbXppTm1rOGdhWWdtSUM2SVEwblQ3aHQ1OXVVblJJSGxrWURNM1p4YVUxZ3lNMERhVUNxUnRjS2hZY3J4azVOZWgxTXFjYzVzSzdNdFAxNi0wb0ctdU03Q0x6Qi1ab2dpWHFsVXJRRUtxbWRsZlBIdWYwYXVVTGljbXZHM0RtOTdmOHNubGNETkxR0gHDAUFVX3lxTE11UmlGSFlyMzRJZFZhWW1xTDZwSjlBSE5zaHhPbzVNZzNqWE01M0lLbnQ2UFRCVFc4M0hFbC1JTEpFZFdpSTg2VT…	2024-03-06	<a href="https://news.google.com/rss/articles/CBMivgFBVV95cUxPNU9LV3h6UHQyWU9WTkEzcV95aXRyc2tYNGRienNYdGpId2pzekgtamo5aHlzbXppTm1rOGdhWWdtSUM2SVEwblQ3aHQ1OXVVblJJSGxrWURNM1p4YVUxZ3lNMERhVUNxUnRjS2hZY3J4azVOZWgxTXFjYzVzSzdNdFAxNi0wb0ctdU03Q0x6Qi1ab2dpWHFsVXJRRUtxbWRsZlBIdWYwYXVVTGljbXZHM0RtOTdmOHNubGNETkxR0gHDAUFVX3lxTE11UmlGSFlyMzRJZFZhWW1xTDZwSjlBSE5zaHhPbzVNZzNqWE01M0lLbnQ2UFRCVFc4M0hFbC1JTEpFZ…	up set to beat filaria in 76 of endemic blocks times of india	a href target_blankup set to beat filaria in 76 of endemic blocksanbspnbspfont color6f6f6ftimes of indiafont
filariasis India	Patients lead charge against lymphatic filariasis in Bihar - ET HealthWorld	https://news.google.com/rss/articles/CBMixAFBVV95cUxPcEZKRU9feWJhYmVvU21DTm1leHJ0alNmQ0x5bEZnUXR0aWZKQ3pxNmdXZ2hsbURRQ3JLS1ZEOFUzeXRTQ3ZlT21LWFJFNlU5NnpsTjRnYkJOU0ZIanl4Y1BRbTV6dnBENFJmVnVXOVRXVlV4ZzA0emppMjlIU2o0YmV6aFdlT1hSb25RWldwaFYwaThiVmc1NmJ4b1NSX2QyWGdKcmwwbEoza1RFNU9NaEo1LWlxV0NHLVNsVU9WMGRXMlRv0gHKAUFVX3lxTFB5T3FVM054Sl94OXRBUkhzR1FJNTRnWjBuQ0tCUllTYk5OVC1PcjAwUnFBU3dNX0I1S01BdlR0dXRiSX…	2024-03-15	<a href="https://news.google.com/rss/articles/CBMixAFBVV95cUxPcEZKRU9feWJhYmVvU21DTm1leHJ0alNmQ0x5bEZnUXR0aWZKQ3pxNmdXZ2hsbURRQ3JLS1ZEOFUzeXRTQ3ZlT21LWFJFNlU5NnpsTjRnYkJOU0ZIanl4Y1BRbTV6dnBENFJmVnVXOVRXVlV4ZzA0emppMjlIU2o0YmV6aFdlT1hSb25RWldwaFYwaThiVmc1NmJ4b1NSX2QyWGdKcmwwbEoza1RFNU9NaEo1LWlxV0NHLVNsVU9WMGRXMlRv0gHKAUFVX3lxTFB5T3FVM054Sl94OXRBUkhzR1FJNTRnWjBuQ0tCUllTYk5OVC1PcjAwUnFBU3dNX0I1S01Bd…	patients lead charge against lymphatic filariasis in bihar et healthworld	a href target_blankpatients lead charge against lymphatic filariasis in biharanbspnbspfont color6f6f6fet healthworldfont
filariasis India	India strengthens efforts to eliminate Lymphatic Filariasis by 2027 - BioSpectrum India	https://news.google.com/rss/articles/CBMiuwFBVV95cUxQUGUtNkw5eXNDdUk1Y2ZEMEJ0VTUyNk5aR2paeXNrRlR0LVgzUHpqaWI1b3JDV3hRZER4WFFmOE1pYUIwVnp1OEptNzMtb3ZiSklId3liN21NeUVwMVc0U1lSQlYwOWJpQlF4UmE3WHNaWFdOTXdsUnBkY2lNbHhtUEJsZG9HRW5kek9SRGZlaGwwVjRxZkVkeXdrVWN3QnFwOVppNzJOTGtiZkRVMW9lU010ZWtOUGpEdFJj?oc=5	2023-02-10	<a href="https://news.google.com/rss/articles/CBMiuwFBVV95cUxQUGUtNkw5eXNDdUk1Y2ZEMEJ0VTUyNk5aR2paeXNrRlR0LVgzUHpqaWI1b3JDV3hRZER4WFFmOE1pYUIwVnp1OEptNzMtb3ZiSklId3liN21NeUVwMVc0U1lSQlYwOWJpQlF4UmE3WHNaWFdOTXdsUnBkY2lNbHhtUEJsZG9HRW5kek9SRGZlaGwwVjRxZkVkeXdrVWN3QnFwOVppNzJOTGtiZkRVMW9lU010ZWtOUGpEdFJj?oc=5" target="_blank">India strengthens efforts to eliminate Lymphatic Filariasis by 2027</a>&nb…	india strengthens efforts to eliminate lymphatic filariasis by 2027 biospectrum india	a href target_blankindia strengthens efforts to eliminate lymphatic filariasis by 2027anbspnbspfont color6f6f6fbiospectrum indiafont
filariasis India	Without Easy Access to Clean Water, How Can Communities Fight Water‑Related Diseases? - The Swaddle	https://news.google.com/rss/articles/CBMirwFBVV95cUxPeDNIbi1Cd2VHLVBBM1NqdWkzNjZ2c29oYWczOVg1YTNBejFLSVNuS1NkVE9DaEdrbzlzWUdOajhaclgzd1BEd2o1MEVxNjB2WlkyMnZSR1RKSHRNNkRDT01RWUJENVlkcFVFSHhKaThNNXQzdlA0dDJFRU8wLTFVcV9lZFdzNlRRX0wtYi1yRjZrbzJwdXY5UjJ6X1FpcVBHaXFsUE5SRmQ2VjNfaWRV?oc=5	2021-04-19	<a href="https://news.google.com/rss/articles/CBMirwFBVV95cUxPeDNIbi1Cd2VHLVBBM1NqdWkzNjZ2c29oYWczOVg1YTNBejFLSVNuS1NkVE9DaEdrbzlzWUdOajhaclgzd1BEd2o1MEVxNjB2WlkyMnZSR1RKSHRNNkRDT01RWUJENVlkcFVFSHhKaThNNXQzdlA0dDJFRU8wLTFVcV9lZFdzNlRRX0wtYi1yRjZrbzJwdXY5UjJ6X1FpcVBHaXFsUE5SRmQ2VjNfaWRV?oc=5" target="_blank">Without Easy Access to Clean Water, How Can Communities Fight Water‑Related Diseases?</a>&…	without easy access to clean water how can communities fight waterrelated diseases the swaddle	a href target_blankwithout easy access to clean water how can communities fight waterrelated diseasesanbspnbspfont color6f6f6fthe swaddlefont
filariasis India	Surgery-free cure of filariasis in Kashi now - Times of India	https://news.google.com/rss/articles/CBMivAFBVV95cUxPUDlHdEdrTEpNYnJiWjJWMUNUcGEwdUxrR24xY25fck9FZ2NzZVllZGlxMnRmSXFCRS1WTW4wWExDNlpXZkE3WGxKTEl0U0c1eWNtSTRLMHVGdkF0NWI4ZHJ5dmtzdlNKb2dVczA4NVZ4aHJiTmZ5UE9mdEpXSWJCRkJuYXYzYlFndEhQV3drLU5ReVhNQ2dFTFdNc2tjY19oazV3Z19PUExZYm5tbnptVmtGTUxCV2tLTGV1R9IBwgFBVV95cUxPclhtQ1draEdfeWsyd0dOMU1wNXV6cUItTm54MTJndjhNUlg5ZTF0Q2VxcnJobmtxc1hfMWFvNTRUcWxzR3Z3V0JOcE…	2023-05-20	<a href="https://news.google.com/rss/articles/CBMivAFBVV95cUxPUDlHdEdrTEpNYnJiWjJWMUNUcGEwdUxrR24xY25fck9FZ2NzZVllZGlxMnRmSXFCRS1WTW4wWExDNlpXZkE3WGxKTEl0U0c1eWNtSTRLMHVGdkF0NWI4ZHJ5dmtzdlNKb2dVczA4NVZ4aHJiTmZ5UE9mdEpXSWJCRkJuYXYzYlFndEhQV3drLU5ReVhNQ2dFTFdNc2tjY19oazV3Z19PUExZYm5tbnptVmtGTUxCV2tLTGV1R9IBwgFBVV95cUxPclhtQ1draEdfeWsyd0dOMU1wNXV6cUItTm54MTJndjhNUlg5ZTF0Q2VxcnJobmtxc1hfMWFvNTRUcWxzR…	surgeryfree cure of filariasis in kashi now times of india	a href target_blanksurgeryfree cure of filariasis in kashi nowanbspnbspfont color6f6f6ftimes of indiafont
filariasis India	From Neglect to Equity – Lymphatic Filariasis Morbidity Management and Rehabilitation – an Indian Experience - Amrita Vishwa Vidyapeetham	https://news.google.com/rss/articles/CBMizgFBVV95cUxQMHZnLWItVXBIUFpQdFJZS1FrOHIwLW1FdF9LVlFHTGNUSkZhS0dGXzRJOEZfUGlqV1NpaVNjdU9tRkpKVUMyOVE5VGh3SW15ZXlvNURTSklGMVloeW5FQU50ZUZSb0hCY0g1dllXT2o4SDF1Vk1jY3ZMaFo2RFlaRzlqeUcyT1ZBU2hVNHFBbWFpUmpaMEh0RGY5MTRMX1N3VUIxMXlvNm9YSk9Hay1ERTlTdGhQYzg0dDlxdjFPZkk3LXM3N3NqVDB4T1h5QQ?oc=5	2019-11-20	<a href="https://news.google.com/rss/articles/CBMizgFBVV95cUxQMHZnLWItVXBIUFpQdFJZS1FrOHIwLW1FdF9LVlFHTGNUSkZhS0dGXzRJOEZfUGlqV1NpaVNjdU9tRkpKVUMyOVE5VGh3SW15ZXlvNURTSklGMVloeW5FQU50ZUZSb0hCY0g1dllXT2o4SDF1Vk1jY3ZMaFo2RFlaRzlqeUcyT1ZBU2hVNHFBbWFpUmpaMEh0RGY5MTRMX1N3VUIxMXlvNm9YSk9Hay1ERTlTdGhQYzg0dDlxdjFPZkk3LXM3N3NqVDB4T1h5QQ?oc=5" target="_blank">From Neglect to Equity – Lymphatic Filariasis Mo…	from neglect to equity lymphatic filariasis morbidity management and rehabilitation an indian experience amrita vishwa vidyapeetham	a href target_blankfrom neglect to equity lymphatic filariasis morbidity management and rehabilitation an indian experienceanbspnbspfont color6f6f6famrita vishwa vidyapeethamfont
filariasis India	Chhattisgarh: Mass drug administration campaign from December 12 in Filariasis-hit districts - Times of India	https://news.google.com/rss/articles/CBMi3wFBVV95cUxPQXk3bFRSVldUajB1NzR2NHVXUTJOMnBLYkZQVEE1cTdmVndxTUU3X09HcGotcUdxNW5xZGZRZy1MVlM5ZHljZ2dkVkR3R0FZcVc5UGFWdDQzWW1YTTlLemhQak96cHdHRzVGcGhvT3pkajI0Ti13Y2pKcjdpV0pEZGN2NkEwOTNaSW41Uzc4dTlyUHVLRXFSeE9pUkRQd0tFZEtKeXhJbTBjeEtKM1l2X2VJbUk4b19sQXVlaTVrLTJ5SVRGLUJvLUU4OHVfNUtNYkF3amtSZ0NidkJBUHNF0gHkAUFVX3lxTE9QNzlBaTlXblNucDRfMVRxdkhfRHRyMVVWaUF0QUV2SW…	2022-11-12	<a href="https://news.google.com/rss/articles/CBMi3wFBVV95cUxPQXk3bFRSVldUajB1NzR2NHVXUTJOMnBLYkZQVEE1cTdmVndxTUU3X09HcGotcUdxNW5xZGZRZy1MVlM5ZHljZ2dkVkR3R0FZcVc5UGFWdDQzWW1YTTlLemhQak96cHdHRzVGcGhvT3pkajI0Ti13Y2pKcjdpV0pEZGN2NkEwOTNaSW41Uzc4dTlyUHVLRXFSeE9pUkRQd0tFZEtKeXhJbTBjeEtKM1l2X2VJbUk4b19sQXVlaTVrLTJ5SVRGLUJvLUU4OHVfNUtNYkF3amtSZ0NidkJBUHNF0gHkAUFVX3lxTE9QNzlBaTlXblNucDRfMVRxdkhfRHRyMVVWa…	chhattisgarh mass drug administration campaign from december 12 in filariasishit districts times of india	a href target_blankchhattisgarh mass drug administration campaign from december 12 in filariasishit districtsanbspnbspfont color6f6f6ftimes of indiafont
filariasis India	Swwapnil Joshi is now ‘Brand Ambassador for Elimination of Lymphatic Filariasis’ in Maharashtra - ET HealthWorld	https://news.google.com/rss/articles/CBMi8gFBVV95cUxNR1FYMlZlQkdqVmw1VkhoaU8zWk54ck56eHdRZFZyc2JIN05meFdCRWE1U2MtQjlibkFVc25UamVGMVVRNHpLT1VoaFZuUmpNX05OTXhoN0d0TkRBTjZEUEZFVUlBMDJlQi00WkYtcmVlb0Z1ZFZMd3hRRlJoX2Z4Y015eVMwdmZoUDRwd3pBYm93dFM4YVdKNWR6SUNfa1BpbkRyZktKOUVPV2k1Uno5QXBKTVplbjhfRl80R2xsOVd6VGFYZ3puUGwwM29EbEhYRE5DZmVMRUx6QmFKdElVWUJjLTVXVWRveGFPSWtPWG5tZw?oc=5	2019-01-17	<a href="https://news.google.com/rss/articles/CBMi8gFBVV95cUxNR1FYMlZlQkdqVmw1VkhoaU8zWk54ck56eHdRZFZyc2JIN05meFdCRWE1U2MtQjlibkFVc25UamVGMVVRNHpLT1VoaFZuUmpNX05OTXhoN0d0TkRBTjZEUEZFVUlBMDJlQi00WkYtcmVlb0Z1ZFZMd3hRRlJoX2Z4Y015eVMwdmZoUDRwd3pBYm93dFM4YVdKNWR6SUNfa1BpbkRyZktKOUVPV2k1Uno5QXBKTVplbjhfRl80R2xsOVd6VGFYZ3puUGwwM29EbEhYRE5DZmVMRUx6QmFKdElVWUJjLTVXVWRveGFPSWtPWG5tZw?oc=5" target="_blank">…	swwapnil joshi is now brand ambassador for elimination of lymphatic filariasis in maharashtra et healthworld	a href target_blankswwapnil joshi is now brand ambassador for elimination of lymphatic filariasis in maharashtraanbspnbspfont color6f6f6fet healthworldfont
filariasis India	India Committed To Eliminating Lymphatic Filariasis By 2027: Union Health Minister - NDTV	https://news.google.com/rss/articles/CBMiuAFBVV95cUxNSXA0QTViTXRyYjE4TGpyZ3ZyYTBMODA0STNLZ1d3NVNGOEY3b29RREJycGFBWnhENGw2Y2FNU05URWRiVjg3WjRoSjRLczFqTm5PVTcyWHAwZThtTlI4bWU3THY2d2pTSGREYS1yTkNnTHIxTnhOQmJhakNzVkxRNjVuSExab0FXUEVRNHBQbU03c3RaaGtKckx6UGRyaDlYN19YOWd6SW5uVk9QcXZ2TEtUQm5ISWZs0gG-AUFVX3lxTE5iaTdhZXJJUXJ4dzctOTViSkpxR3AyYmkxMXYtNUs1SGhndjlRRlFYMnFUU1BveWpsSlZpaXR4aEZxYWhHUlhsaWpUZ0Voek…	2023-08-10	<a href="https://news.google.com/rss/articles/CBMiuAFBVV95cUxNSXA0QTViTXRyYjE4TGpyZ3ZyYTBMODA0STNLZ1d3NVNGOEY3b29RREJycGFBWnhENGw2Y2FNU05URWRiVjg3WjRoSjRLczFqTm5PVTcyWHAwZThtTlI4bWU3THY2d2pTSGREYS1yTkNnTHIxTnhOQmJhakNzVkxRNjVuSExab0FXUEVRNHBQbU03c3RaaGtKckx6UGRyaDlYN19YOWd6SW5uVk9QcXZ2TEtUQm5ISWZs0gG-AUFVX3lxTE5iaTdhZXJJUXJ4dzctOTViSkpxR3AyYmkxMXYtNUs1SGhndjlRRlFYMnFUU1BveWpsSlZpaXR4aEZxYWhHUlhsa…	india committed to eliminating lymphatic filariasis by 2027 union health minister ndtv	a href target_blankindia committed to eliminating lymphatic filariasis by 2027 union health ministeranbspnbspfont color6f6f6fndtvfont
filariasis India	Beware of filariasis, Japanese encephalitis: Madhya Pradesh health department - Times of India	https://news.google.com/rss/articles/CBMixgFBVV95cUxPeGp5MDJFVDV3MmVvejB4UDg3VGhwSWZ6UEMyYUZBQU5yRkxWQVhCekNBZzRuTTI5UUNFWm9fbTdWREM0bFhDQ1VVYy1oZlhRTXg2SXlXMFR0MmRLZDN4elpNRVpSTlBXdERBNjRiNUZUeFNsNDRLT21IOURSNk9PREdtdzBTeXh6MFVYU2FscDg5QVF2X3FaWVNjM1JCZm9wRkRJRmdPOWZsUnJFQzhzWVJvTkhla2NRU2JacS14eUhaSEJZMkHSAcsBQVVfeXFMT1hiWjl6ajBHcGxYNlVnYThjcjJNb0NUMC1JckhyRzRfSElyWndnRk5uS2c3RHFmV1JzbzVDRkVmZ2…	2022-09-01	<a href="https://news.google.com/rss/articles/CBMixgFBVV95cUxPeGp5MDJFVDV3MmVvejB4UDg3VGhwSWZ6UEMyYUZBQU5yRkxWQVhCekNBZzRuTTI5UUNFWm9fbTdWREM0bFhDQ1VVYy1oZlhRTXg2SXlXMFR0MmRLZDN4elpNRVpSTlBXdERBNjRiNUZUeFNsNDRLT21IOURSNk9PREdtdzBTeXh6MFVYU2FscDg5QVF2X3FaWVNjM1JCZm9wRkRJRmdPOWZsUnJFQzhzWVJvTkhla2NRU2JacS14eUhaSEJZMkHSAcsBQVVfeXFMT1hiWjl6ajBHcGxYNlVnYThjcjJNb0NUMC1JckhyRzRfSElyWndnRk5uS2c3RHFmV1Jzb…	beware of filariasis japanese encephalitis madhya pradesh health department times of india	a href target_blankbeware of filariasis japanese encephalitis madhya pradesh health departmentanbspnbspfont color6f6f6ftimes of indiafont
filariasis India	Editors’ Meet for Elimination of Lymphatic Filariasis - India Whispers	https://news.google.com/rss/articles/CBMilAFBVV95cUxOaUxCQUdaUk9udFRUNkZ3YWg4cWlSRFFkMzNEdjdUQnA3QWo2U2lHRk4wNktsSVo4WjJJQ2NmbjBRdVZBZHB6Ul9FRE04S2xtdldGOHRoTDJYbE9aZ2dXME85aW4tMjR3c1dQQXFGQTVkbWZ6U1JEb1J2MTRnVWFkR0M1cU1qUDY5em04My10U1EyS05z?oc=5	2023-07-25	<a href="https://news.google.com/rss/articles/CBMilAFBVV95cUxOaUxCQUdaUk9udFRUNkZ3YWg4cWlSRFFkMzNEdjdUQnA3QWo2U2lHRk4wNktsSVo4WjJJQ2NmbjBRdVZBZHB6Ul9FRE04S2xtdldGOHRoTDJYbE9aZ2dXME85aW4tMjR3c1dQQXFGQTVkbWZ6U1JEb1J2MTRnVWFkR0M1cU1qUDY5em04My10U1EyS05z?oc=5" target="_blank">Editors’ Meet for Elimination of Lymphatic Filariasis</a>&nbsp;&nbsp;<font color="#6f6f6f">India Whispers</font>	editors meet for elimination of lymphatic filariasis india whispers	a href target_blankeditors meet for elimination of lymphatic filariasisanbspnbspfont color6f6f6findia whispersfont
filariasis India	Don’t refuse filariasis tablet, citizens urged - Times of India	https://news.google.com/rss/articles/CBMiugFBVV95cUxNTkI0M3I0WVhOZXNPN0NMbngyX1pWWDYzakMyZ3dZYmk5WDJEbV93dVMxUFlTbXRocjhLd1QtS1FoZnFUaTZrNUt0alRFQnU3cC0tSGtvX2loQTlJdVZYX1I5QmZvdExmc2t4aU1TU29ZRlcxTFg1R29xbkdyTXRVeTlZSmptOEdVZkJ0NGZycllFZjFxWEo3amlHRDRwRUU4Y2RaQzBhdTdrQkR4RF9NRW5BTmlIdDNvaUHSAb8BQVVfeXFMT2lzWWJhSFVuUXk1UDdrd01lYko0VWtXdnhxVmdTY093VFhCYVhIb2xLdXlYV0pXcERPOGltcWxhazBiVDJ1SFpvNXZJU0…	2023-08-25	<a href="https://news.google.com/rss/articles/CBMiugFBVV95cUxNTkI0M3I0WVhOZXNPN0NMbngyX1pWWDYzakMyZ3dZYmk5WDJEbV93dVMxUFlTbXRocjhLd1QtS1FoZnFUaTZrNUt0alRFQnU3cC0tSGtvX2loQTlJdVZYX1I5QmZvdExmc2t4aU1TU29ZRlcxTFg1R29xbkdyTXRVeTlZSmptOEdVZkJ0NGZycllFZjFxWEo3amlHRDRwRUU4Y2RaQzBhdTdrQkR4RF9NRW5BTmlIdDNvaUHSAb8BQVVfeXFMT2lzWWJhSFVuUXk1UDdrd01lYko0VWtXdnhxVmdTY093VFhCYVhIb2xLdXlYV0pXcERPOGltcWxhazBiVDJ1S…	dont refuse filariasis tablet citizens urged times of india	a href target_blankdont refuse filariasis tablet citizens urgedanbspnbspfont color6f6f6ftimes of indiafont
filariasis India	Lymphatic filariasis - INSIGHTS IAS	https://news.google.com/rss/articles/CBMickFVX3lxTE11MXJqSm1GTU55eFp3c2xOUjVnd3ZIdkNLVEtWdjNLMnpYX3RyYzZmekx4Qk9DS1EzbVpva0szMmFUS1RKSHNBaUxhTmpzZkhJcjd2ZGkwck15ckRkQy1nOXBEeHE3N1Exd3VuWHVMVVJndw?oc=5	2019-11-01	<a href="https://news.google.com/rss/articles/CBMickFVX3lxTE11MXJqSm1GTU55eFp3c2xOUjVnd3ZIdkNLVEtWdjNLMnpYX3RyYzZmekx4Qk9DS1EzbVpva0szMmFUS1RKSHNBaUxhTmpzZkhJcjd2ZGkwck15ckRkQy1nOXBEeHE3N1Exd3VuWHVMVVJndw?oc=5" target="_blank">Lymphatic filariasis</a>&nbsp;&nbsp;<font color="#6f6f6f">INSIGHTS IAS</font>	lymphatic filariasis insights ias	a href target_blanklymphatic filariasisanbspnbspfont color6f6f6finsights iasfont
filariasis India	Of farmers and filariasis: The untold story of India - TheHealthSite	https://news.google.com/rss/articles/CBMi7AFBVV95cUxQUDBHeWh3eFQ4SFJwVFBOZXp3TDlnTWVkcUotYTQyTUFXTnpXMzg4WURGUmxOU1AtVVZ0MFZjWGtQbWMtZlBnYjdCRjdhRVZIMkZJanVLUzlZd1VTYmt1TzNua0ltX2VhbVd3QjFJRVFXdXoyZGt6N1lnZ3RDa1dQRWdkazJOM05GNkNzRzF5eVJQaEVQdlQ1cnJiUFVZV3AtRnRTS0lGMmZJMnBqVTRfOS1qblRfWTlfa3k5U3ZiaENENEpaQkVjM2dlN2FLLW1HTHFWLTBINjRWU1V3ZVpCTTc1SzVYY0VNTzVrTtIB8gFBVV95cUxPRElTanViekxxd2V4eGRUbEFwV2…	2019-01-20	<a href="https://news.google.com/rss/articles/CBMi7AFBVV95cUxQUDBHeWh3eFQ4SFJwVFBOZXp3TDlnTWVkcUotYTQyTUFXTnpXMzg4WURGUmxOU1AtVVZ0MFZjWGtQbWMtZlBnYjdCRjdhRVZIMkZJanVLUzlZd1VTYmt1TzNua0ltX2VhbVd3QjFJRVFXdXoyZGt6N1lnZ3RDa1dQRWdkazJOM05GNkNzRzF5eVJQaEVQdlQ1cnJiUFVZV3AtRnRTS0lGMmZJMnBqVTRfOS1qblRfWTlfa3k5U3ZiaENENEpaQkVjM2dlN2FLLW1HTHFWLTBINjRWU1V3ZVpCTTc1SzVYY0VNTzVrTtIB8gFBVV95cUxPRElTanViekxxd2V4e…	of farmers and filariasis the untold story of india thehealthsite	a href target_blankof farmers and filariasis the untold story of indiaanbspnbspfont color6f6f6fthehealthsitefont
filariasis India	Union Health Ministry launches nationwide ‘Sarva Dawa Sevan’ campaign to eliminate Lymphatic Filariasis by 2027 - ThePrint	https://news.google.com/rss/articles/CBMi3AFBVV95cUxOLVhxNTZyaWowRzRjSWNDMEZDUm5XaVdjS21qaXFUR3RrUXJnWFZNVnlfVTdzZzNuNXVYSUhtYWo4T3k3UHE1alEzWFhGcXdCUzRVclliWEIwb3FmQWwxYXJFVTBBakg5b0Q5enEySTVBUWFoYnJyVWZVWWtVZXZXZ2tvYUlVdllvTVFWSlZfX2tZcVlPMjdQRmhtaF95YTY3WURPNXJXVVdXcFJMc2xnLWlabGNXQm9zUDB4V3ZhR1d4TnVza2tMcXltY3gtTzJYRFl6YTRaT1BXRVpf0gHiAUFVX3lxTFBEaXpLU3JxYWNIeFlCSjNrcU9SRXdiZDlyVEJGa0NyZURuak…	2023-02-10	<a href="https://news.google.com/rss/articles/CBMi3AFBVV95cUxOLVhxNTZyaWowRzRjSWNDMEZDUm5XaVdjS21qaXFUR3RrUXJnWFZNVnlfVTdzZzNuNXVYSUhtYWo4T3k3UHE1alEzWFhGcXdCUzRVclliWEIwb3FmQWwxYXJFVTBBakg5b0Q5enEySTVBUWFoYnJyVWZVWWtVZXZXZ2tvYUlVdllvTVFWSlZfX2tZcVlPMjdQRmhtaF95YTY3WURPNXJXVVdXcFJMc2xnLWlabGNXQm9zUDB4V3ZhR1d4TnVza2tMcXltY3gtTzJYRFl6YTRaT1BXRVpf0gHiAUFVX3lxTFBEaXpLU3JxYWNIeFlCSjNrcU9SRXdiZDlyVEJGa…	union health ministry launches nationwide sarva dawa sevan campaign to eliminate lymphatic filariasis by 2027 theprint	a href target_blankunion health ministry launches nationwide sarva dawa sevan campaign to eliminate lymphatic filariasis by 2027anbspnbspfont color6f6f6ftheprintfont
filariasis India	Health Ministry Launches Nationwide Campaign To Combat Filariasis By 2027 - NDTV	https://news.google.com/rss/articles/CBMirgFBVV95cUxPTjRfTUw5RU53dDdUOFpDb1VVUVBKZXNFYWNKdFJZc1FrUUNPOWdIcHJoX19kcWV0cy05SXltX3B6Tl9KRUNHR0JKck4xRlowdDY5YXVLRmRTWmdFWXFBcjZLRGJ0c2QzV0hWNzJxWHR2ZnJlX1pseXpLREgzMkVlYk1YNDRGOF9saEozdElmQmFtd1BfWUdRTGNrN20yTldGdE9ha1BVTmU3RW5hd2fSAbMBQVVfeXFMT1IwcEx2TnJoMnRjb1lsTV9MY1YyeFRzTnBqaVlzM2NMcndyNXFuYWg2aEQ1b2thZnJSbjBZM1lyRG1uUjFfbl82M2xLX2JkY1hIWjlNWncxTH…	2023-02-11	<a href="https://news.google.com/rss/articles/CBMirgFBVV95cUxPTjRfTUw5RU53dDdUOFpDb1VVUVBKZXNFYWNKdFJZc1FrUUNPOWdIcHJoX19kcWV0cy05SXltX3B6Tl9KRUNHR0JKck4xRlowdDY5YXVLRmRTWmdFWXFBcjZLRGJ0c2QzV0hWNzJxWHR2ZnJlX1pseXpLREgzMkVlYk1YNDRGOF9saEozdElmQmFtd1BfWUdRTGNrN20yTldGdE9ha1BVTmU3RW5hd2fSAbMBQVVfeXFMT1IwcEx2TnJoMnRjb1lsTV9MY1YyeFRzTnBqaVlzM2NMcndyNXFuYWg2aEQ1b2thZnJSbjBZM1lyRG1uUjFfbl82M2xLX2JkY1hIW…	health ministry launches nationwide campaign to combat filariasis by 2027 ndtv	a href target_blankhealth ministry launches nationwide campaign to combat filariasis by 2027anbspnbspfont color6f6f6fndtvfont
filariasis India	Lymphatic Filariasis: A Hidden Disease With Burdens Beyond The Physical Symptoms - ABP Live English	https://news.google.com/rss/articles/CBMi0wFBVV95cUxPeV9vOHJGQ1hFRDlCR0VPSTNGRVo0aS1TSVVQa2Y5Q1MzSUxMSTgzVzVsWXNTZFpPVjh5Z0tpcnNlT0pGMHktMUc3dHI5VVJUazJMbXgxTk5CMGpOQXlVQkJXLVdGZVZUeHRXZE43SmVyWGJUMUczWDBGU3A3bzZDeXpfWjBUSnp0OHJGbEgwS1hpcHBRUElXcnJ4MUV0T0JiWnVpSHNaNldxWWp4OEdIMkJOWldPdnJXcnlYNW1aSjVEWWxPU3I1RG9VcE1uNHZqaTJ30gHYAUFVX3lxTE9UMnpWbWRHekhaVjFKTmhNRWMzVHhnbF9IMWlHUzd3VjJsV1NqbzQzSllfV3…	2023-10-06	<a href="https://news.google.com/rss/articles/CBMi0wFBVV95cUxPeV9vOHJGQ1hFRDlCR0VPSTNGRVo0aS1TSVVQa2Y5Q1MzSUxMSTgzVzVsWXNTZFpPVjh5Z0tpcnNlT0pGMHktMUc3dHI5VVJUazJMbXgxTk5CMGpOQXlVQkJXLVdGZVZUeHRXZE43SmVyWGJUMUczWDBGU3A3bzZDeXpfWjBUSnp0OHJGbEgwS1hpcHBRUElXcnJ4MUV0T0JiWnVpSHNaNldxWWp4OEdIMkJOWldPdnJXcnlYNW1aSjVEWWxPU3I1RG9VcE1uNHZqaTJ30gHYAUFVX3lxTE9UMnpWbWRHekhaVjFKTmhNRWMzVHhnbF9IMWlHUzd3VjJsV1Nqb…	lymphatic filariasis a hidden disease with burdens beyond the physical symptoms abp live english	a href target_blanklymphatic filariasis a hidden disease with burdens beyond the physical symptomsanbspnbspfont color6f6f6fabp live englishfont
filariasis India	Uttar Pradesh Government Urges Public To Take Preventative Medication Against Lymphatic Filariasis To Eradicate The Disease - NDTV	https://news.google.com/rss/articles/CBMi8AFBVV95cUxPZ0EyeUhLNS1ISHBGa2pHUHdoSklWYm5EcGEtY1Y3Qy1PM1RTXzIzQk1IQTRPU0RSWG5GNWpWUVFXa0tDTGhEeUJSa1FZckZHOElxMllDNUxaX3NmQkhDRWJBeTRkbjlKX01HUGlzTDJ5UVBrY1l2SDRFNHlzTG5TV05hSGpORWJWcjVNM3MteTlwaUp0Sm16aVpSMEpidWlNUHgxWmk2ZUpkNDk4RlNqMFBpWm9sU2FPRnJTUl9hRDdDQV9QTHRuREFrQUlBdW1xQmRhQ3NtWldYYTNSTU5zU2hJUlN2Skdmc2tuTkJhb2HSAfYBQVVfeXFMT0NHeGJ0ZEFiSG1KbmdsaF…	2023-08-25	<a href="https://news.google.com/rss/articles/CBMi8AFBVV95cUxPZ0EyeUhLNS1ISHBGa2pHUHdoSklWYm5EcGEtY1Y3Qy1PM1RTXzIzQk1IQTRPU0RSWG5GNWpWUVFXa0tDTGhEeUJSa1FZckZHOElxMllDNUxaX3NmQkhDRWJBeTRkbjlKX01HUGlzTDJ5UVBrY1l2SDRFNHlzTG5TV05hSGpORWJWcjVNM3MteTlwaUp0Sm16aVpSMEpidWlNUHgxWmk2ZUpkNDk4RlNqMFBpWm9sU2FPRnJTUl9hRDdDQV9QTHRuREFrQUlBdW1xQmRhQ3NtWldYYTNSTU5zU2hJUlN2Skdmc2tuTkJhb2HSAfYBQVVfeXFMT0NHeGJ0ZEFiS…	uttar pradesh government urges public to take preventative medication against lymphatic filariasis to eradicate the disease ndtv	a href target_blankuttar pradesh government urges public to take preventative medication against lymphatic filariasis to eradicate the diseaseanbspnbspfont color6f6f6fndtvfont
filariasis India	Inside UP’s Fight Against Lymphatic Filariasis or Elephantiasis, a Disease ‘Worse Than Cancer’ | Ground Rep - News18	https://news.google.com/rss/articles/CBMi3wFBVV95cUxOYWtzeUhzOEZsVENUU3J3dzN6NGh2dkZIWTVZWElEd0VOa0Rlczh3ZzZ3a3FSQjI2clRZOEU5SEJSSTJQUURiZkVBVmUzVE5JSnh4TGZXc19uU0ktN1RyaGdGRTR1SlNXUGFNZHdSOWdqS3dCS1IySnVkekRKUzlycG55T3psbUZyaER3bDR0ZzlTa1N3bEdnbjBqMFlveXI5R0NCdFNGSTczajAyQlhsWFhSNW1SRFc3dkZrWmVwSVNWUlhJc1ZqaERDT3B5eW1PYzc1TkFYNVFzZ0tZbklB0gHkAUFVX3lxTFBrWWkwU3hVd0dwc0Z3WDRJbVctNEd4ZkFQUGVvN0N2X3…	2024-02-18	<a href="https://news.google.com/rss/articles/CBMi3wFBVV95cUxOYWtzeUhzOEZsVENUU3J3dzN6NGh2dkZIWTVZWElEd0VOa0Rlczh3ZzZ3a3FSQjI2clRZOEU5SEJSSTJQUURiZkVBVmUzVE5JSnh4TGZXc19uU0ktN1RyaGdGRTR1SlNXUGFNZHdSOWdqS3dCS1IySnVkekRKUzlycG55T3psbUZyaER3bDR0ZzlTa1N3bEdnbjBqMFlveXI5R0NCdFNGSTczajAyQlhsWFhSNW1SRFc3dkZrWmVwSVNWUlhJc1ZqaERDT3B5eW1PYzc1TkFYNVFzZ0tZbklB0gHkAUFVX3lxTFBrWWkwU3hVd0dwc0Z3WDRJbVctNEd4ZkFQU…	inside ups fight against lymphatic filariasis or elephantiasis a disease worse than cancer ground rep news18	a href target_blankinside ups fight against lymphatic filariasis or elephantiasis a disease worse than cancer ground repanbspnbspfont color6f6f6fnews18font
filariasis India	740m people are at risk in India from a neglected tropical disease - The Asian Age	https://news.google.com/rss/articles/CBMivwFBVV95cUxNTUEyV3owTFFSbU9odnhqeG13bmhDTHB3Q1poTUFqT1ppWU94c19LYjhBQ1FHSlVyS2FEVklIWUIwV1JKYjd4N29saHBON0xCaVM5U1owSnU2VWp6TWpLNTR1U0lsaGJsTy1fRGhkX1lSTzhyWU9iUzJrRVB6dE1xbUtnNU9aaUVKQVpmWjdJaTZleFJCSnZUS1ROc1QtQ1JLczZlWkZucEhwRkVCdzNGM1FTdi1vcXA3Z3dpWkdzd9IBxAFBVV95cUxPeExOTzRrWGU0YklrejQ5UmRBV2JpOEZBSmozdlFFbDFoLXJZMUlmbzBvTmpObXpBUE9oM2pmdUlZWHJ6RlZxNU…	2023-08-08	<a href="https://news.google.com/rss/articles/CBMivwFBVV95cUxNTUEyV3owTFFSbU9odnhqeG13bmhDTHB3Q1poTUFqT1ppWU94c19LYjhBQ1FHSlVyS2FEVklIWUIwV1JKYjd4N29saHBON0xCaVM5U1owSnU2VWp6TWpLNTR1U0lsaGJsTy1fRGhkX1lSTzhyWU9iUzJrRVB6dE1xbUtnNU9aaUVKQVpmWjdJaTZleFJCSnZUS1ROc1QtQ1JLczZlWkZucEhwRkVCdzNGM1FTdi1vcXA3Z3dpWkdzd9IBxAFBVV95cUxPeExOTzRrWGU0YklrejQ5UmRBV2JpOEZBSmozdlFFbDFoLXJZMUlmbzBvTmpObXpBUE9oM2pmdUlZW…	740m people are at risk in india from a neglected tropical disease the asian age	a href target_blank740m people are at risk in india from a neglected tropical diseaseanbspnbspfont color6f6f6fthe asian agefont

## Sheet: Sheet C. Sentiment-annotated ne
query	title	link	published	snippet	clean_title	clean_snippet	title_sentiment	snippet_sentiment
dengue India	Virus causing dengue has evolved dramatically in India, finds multi-institutional study - The Hindu	https://news.google.com/rss/articles/CBMi4AFBVV95cUxNN2N3MUxkeFRfUXFXTTVkVXBFVUFWemxCSmVONlVqVWdjVU8xRWViak1EUldFajJEYlRsSXNWaG14ak15VGhsaTc3aTJHN1BIMkFjNGhMdmQySXpFeFRUNkdsWFFacjVTSTFTSTB6WjRRMzRwRTdlams5X1owTFJOeFRGb2pEU2Q3RDVCVEQwS2RiYXhsM0ZiMVgxTDczTXVONkxSR2p3a1VGZHdkYm51R3o3OWg3bENxaXFRSzBQRWJob251dEZyOVBJWk9ydnZJbW9zREtNeU5pbW9nV1YwZ9IB5wFBVV95cUxPYmJOSThTV3d6WlNYWVRpTk9IRk1Kb29CbkhzNUZuOD…	2023-05-01	<a href="https://news.google.com/rss/articles/CBMi4AFBVV95cUxNN2N3MUxkeFRfUXFXTTVkVXBFVUFWemxCSmVONlVqVWdjVU8xRWViak1EUldFajJEYlRsSXNWaG14ak15VGhsaTc3aTJHN1BIMkFjNGhMdmQySXpFeFRUNkdsWFFacjVTSTFTSTB6WjRRMzRwRTdlams5X1owTFJOeFRGb2pEU2Q3RDVCVEQwS2RiYXhsM0ZiMVgxTDczTXVONkxSR2p3a1VGZHdkYm51R3o3OWg3bENxaXFRSzBQRWJob251dEZyOVBJWk9ydnZJbW9zREtNeU5pbW9nV1YwZ9IB5wFBVV95cUxPYmJOSThTV3d6WlNYWVRpTk9IRk1Kb29Cb…	virus causing dengue has evolved dramatically in india finds multiinstitutional study the hindu	a href target_blankvirus causing dengue has evolved dramatically in india finds multiinstitutional studyanbspnbspfont color6f6f6fthe hindufont	neutral	neutral
dengue India	Unraveling Dengue Dynamics: In-Depth Epidemiological and Entomological Analyses in Bengaluru, India - Wiley Online Library	https://news.google.com/rss/articles/CBMiZ0FVX3lxTE83VTlXbkkwdVNlamdFT0g4eWNMNC1keV9qWjB6VDRnTGppQ3E0aHlvRUFGY295SFI0dHB2VVV3ZkxXRkprNGtfRDhOZFJDSEFJNGpmajhqS3htY3lPZF9pZFEtdUxjdEk?oc=5	2024-02-10	<a href="https://news.google.com/rss/articles/CBMiZ0FVX3lxTE83VTlXbkkwdVNlamdFT0g4eWNMNC1keV9qWjB6VDRnTGppQ3E0aHlvRUFGY295SFI0dHB2VVV3ZkxXRkprNGtfRDhOZFJDSEFJNGpmajhqS3htY3lPZF9pZFEtdUxjdEk?oc=5" target="_blank">Unraveling Dengue Dynamics: In-Depth Epidemiological and Entomological Analyses in Bengaluru, India</a>&nbsp;&nbsp;<font color="#6f6f6f">Wiley Online Library</font>	unraveling dengue dynamics indepth epidemiological and entomological analyses in bengaluru india wiley online library	a href target_blankunraveling dengue dynamics indepth epidemiological and entomological analyses in bengaluru indiaanbspnbspfont color6f6f6fwiley online libraryfont	positive	positive
dengue India	Molecular surveillance of dengue virus in field-collected Aedes mosquitoes from Bhopal, central India: evidence of circulation of a new lineage of serotype 2 - Frontiers	https://news.google.com/rss/articles/CBMilAFBVV95cUxOdTZyWFJtXy1JSGxzQ1F6aGJCMkhkTWNYaEZ5Q091eHRQNm82cXg2VjVVNEZUQjBaSnIwdlpTQkdYVGI0VUN6bXNUdW5aR2FHbXpVY3oyNWs5RGZIRGpnR0M2ZVlMSTVLNnB2VWlSRkFORVhBRFprQmtOSGtVMmRCblVrZjFDdjE2X2pINUNYZXcwQmE0?oc=5	2023-09-13	<a href="https://news.google.com/rss/articles/CBMilAFBVV95cUxOdTZyWFJtXy1JSGxzQ1F6aGJCMkhkTWNYaEZ5Q091eHRQNm82cXg2VjVVNEZUQjBaSnIwdlpTQkdYVGI0VUN6bXNUdW5aR2FHbXpVY3oyNWs5RGZIRGpnR0M2ZVlMSTVLNnB2VWlSRkFORVhBRFprQmtOSGtVMmRCblVrZjFDdjE2X2pINUNYZXcwQmE0?oc=5" target="_blank">Molecular surveillance of dengue virus in field-collected Aedes mosquitoes from Bhopal, central India: evidence of circulation…	molecular surveillance of dengue virus in fieldcollected aedes mosquitoes from bhopal central india evidence of circulation of a new lineage of serotype 2 frontiers	a href target_blankmolecular surveillance of dengue virus in fieldcollected aedes mosquitoes from bhopal central india evidence of circulation of a new lineage of serotype 2anbspnbspfont color6f6f6ffrontiersfont	neutral	neutral
dengue India	A retrospective study of environmental predictors of dengue in Delhi from 2015 to 2018 using the generalized linear model - Nature	https://news.google.com/rss/articles/CBMiX0FVX3lxTE1INGFIZjRWYW9oaUNlSWp5N1dmZHhZUWFCNlJ2Mzd6cjdTcUxoZERTSlZRRVNjTU1HQWFUa0V5dUJJa3U5ell0VzZmMWdGNUc2dFlkWEpGQU1PTEg3ZWNn?oc=5	2022-05-16	<a href="https://news.google.com/rss/articles/CBMiX0FVX3lxTE1INGFIZjRWYW9oaUNlSWp5N1dmZHhZUWFCNlJ2Mzd6cjdTcUxoZERTSlZRRVNjTU1HQWFUa0V5dUJJa3U5ell0VzZmMWdGNUc2dFlkWEpGQU1PTEg3ZWNn?oc=5" target="_blank">A retrospective study of environmental predictors of dengue in Delhi from 2015 to 2018 using the generalized linear model</a>&nbsp;&nbsp;<font color="#6f6f6f">Nature</font>	a retrospective study of environmental predictors of dengue in delhi from 2015 to 2018 using the generalized linear model nature	a href target_blanka retrospective study of environmental predictors of dengue in delhi from 2015 to 2018 using the generalized linear modelanbspnbspfont color6f6f6fnaturefont	neutral	neutral
dengue India	India inches closer to first indigenous dengue vaccine - Times of India	https://news.google.com/rss/articles/CBMixAFBVV95cUxNWWJobERKbjk3c19HMzFzR2xqT3FWbXF4c0M2SGlaNndLZ0lNMlQ1SkM1RzdXUGZuMnRELUZjZVZ5X0lwZWRGNDBESERVcVZsM1VaV2tsTTI3dW5wanNXOW9HNThsYnJTdzhRc1d3ZUM2Uy1mRkVod2VYTjNlTTVKbkRueFJBQS1GU1poRU9FRHlYcWdMYm1jSm1vUEhHUDk1QjVSU3lTR2tSRnBmdUxIWHl3U1MyNnFpaWJOZlMzTkNjMlA30gHKAUFVX3lxTE5sUnR0VlJfcDdieGg2NlpvTEFJSk5jbTAtN1RGbTB0YTlxM1YwZU1LVXRheG1yR2dTeU9LVmU2QXQtQX…	2023-08-05	<a href="https://news.google.com/rss/articles/CBMixAFBVV95cUxNWWJobERKbjk3c19HMzFzR2xqT3FWbXF4c0M2SGlaNndLZ0lNMlQ1SkM1RzdXUGZuMnRELUZjZVZ5X0lwZWRGNDBESERVcVZsM1VaV2tsTTI3dW5wanNXOW9HNThsYnJTdzhRc1d3ZUM2Uy1mRkVod2VYTjNlTTVKbkRueFJBQS1GU1poRU9FRHlYcWdMYm1jSm1vUEhHUDk1QjVSU3lTR2tSRnBmdUxIWHl3U1MyNnFpaWJOZlMzTkNjMlA30gHKAUFVX3lxTE5sUnR0VlJfcDdieGg2NlpvTEFJSk5jbTAtN1RGbTB0YTlxM1YwZU1LVXRheG1yR2dTeU9LV…	india inches closer to first indigenous dengue vaccine times of india	a href target_blankindia inches closer to first indigenous dengue vaccineanbspnbspfont color6f6f6ftimes of indiafont	neutral	neutral
dengue India	The burden of dengue and force of infection among children in Kerala, India; seroprevalence estimates from Government of Kerala-WHO Dengue study - The Lancet	https://news.google.com/rss/articles/CBMiiwFBVV95cUxQOFJyUXVVUVp3Y1V3T3pFTk1weVBtWXlFcl8xUHMyc0FYclpHc2l5dUQ1M25jZld0LUpxUUgwZDJPa3NfSng5dUlMWm5jXy1odkZmYnJPQkFEckFER3phNkR6b2xEQ1dIem1PdWpibk5MZF9reENfdGpxUGstQTRVM3hLREg1NDRwZHJn?oc=5	2023-12-11	<a href="https://news.google.com/rss/articles/CBMiiwFBVV95cUxQOFJyUXVVUVp3Y1V3T3pFTk1weVBtWXlFcl8xUHMyc0FYclpHc2l5dUQ1M25jZld0LUpxUUgwZDJPa3NfSng5dUlMWm5jXy1odkZmYnJPQkFEckFER3phNkR6b2xEQ1dIem1PdWpibk5MZF9reENfdGpxUGstQTRVM3hLREg1NDRwZHJn?oc=5" target="_blank">The burden of dengue and force of infection among children in Kerala, India; seroprevalence estimates from Government of Kerala-WHO Dengue…	the burden of dengue and force of infection among children in kerala india seroprevalence estimates from government of keralawho dengue study the lancet	a href target_blankthe burden of dengue and force of infection among children in kerala india seroprevalence estimates from government of keralawho dengue studyanbspnbspfont color6f6f6fthe lancetfont	negative	negative
dengue India	India Cricket Star's Sickness Shows Dengue’s Rising Danger: Prognosis - Bloomberg	https://news.google.com/rss/articles/CBMivwFBVV95cUxNZko5V2FodnN4UC1aYWNmRzVyajBKd25PaVdfaTZHLXQzb3Z2aTFGcVkzLWdPTGFpZkZHMWNzdWdvUGg1Rk5JSkRzZ1NvaE5GNTBGdElJTUEzd0YtdVBnVG9TWlNCdHR4bU1UY0Qxbzk1bV9QaHN1OVFfNWxXUkY3VDRPQk12dlVIWGpLSVE1MXY1cWtRLTV0d1VxbEN0aC1aYWhkNDRNT08wRFFQUVVTX09MZzl5Vm5qLVZSWGMtaw?oc=5	2023-11-20	<a href="https://news.google.com/rss/articles/CBMivwFBVV95cUxNZko5V2FodnN4UC1aYWNmRzVyajBKd25PaVdfaTZHLXQzb3Z2aTFGcVkzLWdPTGFpZkZHMWNzdWdvUGg1Rk5JSkRzZ1NvaE5GNTBGdElJTUEzd0YtdVBnVG9TWlNCdHR4bU1UY0Qxbzk1bV9QaHN1OVFfNWxXUkY3VDRPQk12dlVIWGpLSVE1MXY1cWtRLTV0d1VxbEN0aC1aYWhkNDRNT08wRFFQUVVTX09MZzl5Vm5qLVZSWGMtaw?oc=5" target="_blank">India Cricket Star's Sickness Shows Dengue’s Rising Danger: Prognosi…	india cricket stars sickness shows dengues rising danger prognosis bloomberg	a href target_blankindia cricket stars sickness shows dengues rising danger prognosisanbspnbspfont color6f6f6fbloombergfont	negative	negative
dengue India	Dengue risk re-evaluated: India research finds first infections can be as severe as secondary - The Economic Times	https://news.google.com/rss/articles/CBMi9wFBVV95cUxNcXRXbVFYR1V3eUxvWTJBT1JIUUs5bWducHkxV2dwSXBFckVPaGdVZDFWOG9EYlIyM1lsQ1V3b0RfNmQ2NjN1ZkpKUUpERlo2QWhlUXNzRDlTTUk0dndrSlM5SkdOZUZUNHVGLWJ3Z25PRUQxZzZyRTBKWFl3Ul85R0hoTk9PWHNicy15WFFBWFlEa0phNEFfNnVJbEhMMmk4VlpQLWV4Unhxa3VzOG1xNXVySnpJaTR2RWNFZEdySGRfZWNRdFdiX0JHZ2F0NFR1cGNIQmtVanRMcjVQTVpGVEZzYzNMNV9ZaEFxb0ItTVJaMkZTdGNn0gH8AUFVX3lxTE8tS2pLX2dxan…	2024-03-11	<a href="https://news.google.com/rss/articles/CBMi9wFBVV95cUxNcXRXbVFYR1V3eUxvWTJBT1JIUUs5bWducHkxV2dwSXBFckVPaGdVZDFWOG9EYlIyM1lsQ1V3b0RfNmQ2NjN1ZkpKUUpERlo2QWhlUXNzRDlTTUk0dndrSlM5SkdOZUZUNHVGLWJ3Z25PRUQxZzZyRTBKWFl3Ul85R0hoTk9PWHNicy15WFFBWFlEa0phNEFfNnVJbEhMMmk4VlpQLWV4Unhxa3VzOG1xNXVySnpJaTR2RWNFZEdySGRfZWNRdFdiX0JHZ2F0NFR1cGNIQmtVanRMcjVQTVpGVEZzYzNMNV9ZaEFxb0ItTVJaMkZTdGNn0gH8AUFVX3lxTE8tS…	dengue risk reevaluated india research finds first infections can be as severe as secondary the economic times	a href target_blankdengue risk reevaluated india research finds first infections can be as severe as secondaryanbspnbspfont color6f6f6fthe economic timesfont	negative	negative
dengue India	What Time Of Year Is Dengue Most Common In India? Measures To Stay Safe - OnlyMyHealth	https://news.google.com/rss/articles/CBMilwFBVV95cUxQZmdFcDVaNWpvUDV1VGx1YTRPM2tKWFR2S3dPT2NaR2l4X1FpdE1RZlZRV0dEakpLS1BPSEtRVGNqTzQ5aGNaOW9ySjJXZ3BkUjdKYmJHV0ttQTJIdXJxSWV1QjE4MmloRDNpa0cyOGhwWEVSRkNPV1ZrM0dHS000ZFUwR1h5aUJxYVdIQV80ZkRkLWhVRTNV?oc=5	2023-07-28	<a href="https://news.google.com/rss/articles/CBMilwFBVV95cUxQZmdFcDVaNWpvUDV1VGx1YTRPM2tKWFR2S3dPT2NaR2l4X1FpdE1RZlZRV0dEakpLS1BPSEtRVGNqTzQ5aGNaOW9ySjJXZ3BkUjdKYmJHV0ttQTJIdXJxSWV1QjE4MmloRDNpa0cyOGhwWEVSRkNPV1ZrM0dHS000ZFUwR1h5aUJxYVdIQV80ZkRkLWhVRTNV?oc=5" target="_blank">What Time Of Year Is Dengue Most Common In India? Measures To Stay Safe</a>&nbsp;&nbsp;<font color="#6f6f6f">OnlyMyHealth<…	what time of year is dengue most common in india measures to stay safe onlymyhealth	a href target_blankwhat time of year is dengue most common in india measures to stay safeanbspnbspfont color6f6f6fonlymyhealthfont	positive	neutral
dengue India	Dengue: Heavy rains during July 2023 led to outbreaks across India - Down To Earth	https://news.google.com/rss/articles/CBMiuAFBVV95cUxNeUhtNGlHdmFlRFFiYklXNURBOVZQeFItREZZOTlHb19rY3BhWVpQRE5faWZLc0hOTWhLNEJJZDVoLXVpdGNadlRlcTlTX1dSNUdiN3dMV013Qms5OHoxazc1akJ1TUZMenpNanRXTkNrcTlETElqR3Q2WGhaYi1pSkh5aElpdktYYmZ3WEdRNVZVczZuLV82SlpFZTN5akQyOHE2VDlJTU1EVzR6RHZ3MTRndmNJQzQy0gHGAUFVX3lxTE1hQk00MXA1a1JLUHlsbjFwclY1LW5HMXFiZHpJTVVqWlRNU1liRmRxOXlTNm1XekdMSHZiaml6RGZyQ2NySE9UVm5mdno2S1…	2023-09-29	<a href="https://news.google.com/rss/articles/CBMiuAFBVV95cUxNeUhtNGlHdmFlRFFiYklXNURBOVZQeFItREZZOTlHb19rY3BhWVpQRE5faWZLc0hOTWhLNEJJZDVoLXVpdGNadlRlcTlTX1dSNUdiN3dMV013Qms5OHoxazc1akJ1TUZMenpNanRXTkNrcTlETElqR3Q2WGhaYi1pSkh5aElpdktYYmZ3WEdRNVZVczZuLV82SlpFZTN5akQyOHE2VDlJTU1EVzR6RHZ3MTRndmNJQzQy0gHGAUFVX3lxTE1hQk00MXA1a1JLUHlsbjFwclY1LW5HMXFiZHpJTVVqWlRNU1liRmRxOXlTNm1XekdMSHZiaml6RGZyQ2NySE9UV…	dengue heavy rains during july 2023 led to outbreaks across india down to earth	a href target_blankdengue heavy rains during july 2023 led to outbreaks across indiaanbspnbspfont color6f6f6fdown to earthfont	neutral	neutral
dengue India	Lab-grown special mosquitoes can be the secret weapon to fight dengue - Mongabay-India	https://news.google.com/rss/articles/CBMiqAFBVV95cUxQU3RnQjE4ZFI0UXNCMnZsTXh5S1djUFhDS0NsV2FINWNJSEx1UU9VZVFRNW9CNndLNUZObk1WOHM1UEFnUmpoZ1huSTg1R1otdzNkNzduMUpEUGdDUWc4OENmOUpXTENLQTRib3VBUnJxR2ZwZkR0Y3B3U1dfMDZlQUZxYzlkRWs5VWgxRGl0Yjdwbkx1RVZqX05rbHNzQWZJZnFGNU0ydmI?oc=5	2023-07-20	<a href="https://news.google.com/rss/articles/CBMiqAFBVV95cUxQU3RnQjE4ZFI0UXNCMnZsTXh5S1djUFhDS0NsV2FINWNJSEx1UU9VZVFRNW9CNndLNUZObk1WOHM1UEFnUmpoZ1huSTg1R1otdzNkNzduMUpEUGdDUWc4OENmOUpXTENLQTRib3VBUnJxR2ZwZkR0Y3B3U1dfMDZlQUZxYzlkRWs5VWgxRGl0Yjdwbkx1RVZqX05rbHNzQWZJZnFGNU0ydmI?oc=5" target="_blank">Lab-grown special mosquitoes can be the secret weapon to fight dengue</a>&nbsp;&nbsp;<font color="#…	labgrown special mosquitoes can be the secret weapon to fight dengue mongabayindia	a href target_blanklabgrown special mosquitoes can be the secret weapon to fight dengueanbspnbspfont color6f6f6fmongabayindiafont	negative	negative
dengue India	How rising dengue burden is costing India and Sri Lanka billions - India Today	https://news.google.com/rss/articles/CBMivwFBVV95cUxNUXpsV0k1SjVVU25qSkZaM3dqbFloa2ZuZUxOWWhtYXhOc295eWdIRHFJLXN0VXM5QURmcWFYOXV2NzBJa3RYc3BHclhOMzBCMWU1VkxlYkNYYzBWS0NoWlphUUFTa1pUeHk2Qk4tbDZ5MGY5dlQ5cDhiQzdGRE1JLVBoQUk3Q3dNMDZXZVhxN1NqYjdmcmxGd004Y2djN0FTdkZZV1l0RElKSUNiZ1FGcS02dEV5MHBLQlluZGYxWdIBxAFBVV95cUxNVmZRYmpqcmlBbU9zcVJoeEp0WUhZWkk5SHpYOW9sX25URUlfZ2lVMy1JT1NuOExiamFKM19HTVZra0pzWl9rNW…	2024-03-19	<a href="https://news.google.com/rss/articles/CBMivwFBVV95cUxNUXpsV0k1SjVVU25qSkZaM3dqbFloa2ZuZUxOWWhtYXhOc295eWdIRHFJLXN0VXM5QURmcWFYOXV2NzBJa3RYc3BHclhOMzBCMWU1VkxlYkNYYzBWS0NoWlphUUFTa1pUeHk2Qk4tbDZ5MGY5dlQ5cDhiQzdGRE1JLVBoQUk3Q3dNMDZXZVhxN1NqYjdmcmxGd004Y2djN0FTdkZZV1l0RElKSUNiZ1FGcS02dEV5MHBLQlluZGYxWdIBxAFBVV95cUxNVmZRYmpqcmlBbU9zcVJoeEp0WUhZWkk5SHpYOW9sX25URUlfZ2lVMy1JT1NuOExiamFKM19HTVZra…	how rising dengue burden is costing india and sri lanka billions india today	a href target_blankhow rising dengue burden is costing india and sri lanka billionsanbspnbspfont color6f6f6findia todayfont	negative	negative
dengue India	Pune-based Serum Institute to soon start Phase I & II trials of dengue vaccine in India - Hindustan Times	https://news.google.com/rss/articles/CBMi6AFBVV95cUxOTWVNLU1uM05UTWh0RVpCM1ZDZlpWRDduRWZ5M0lGRy1sd2s0Mlluc1ZYQ05SQVAzdUxPSHRSZnl1aWdkQm5QdndTR3Q5QXNHblJNOW1UbkJJOTNlcjJPajFHMEExM1VCUXhZQm51RXJCTkd2dHQ1YXdYLWFLUmNlMXZ4Z2YxME9iT2RzYlAtaDQxRG9tZHdQUWZTamp5aHVOaGRxS0Y5ZEp4SEtoNVVKRjJQb09tZzRmV2E0cm1SMWtuNWNhMVFLc1RiWDRZZGllM3ZZY1hJdVNFRGIwaWJoVE9hQkdhMGlG?oc=5	2023-11-27	<a href="https://news.google.com/rss/articles/CBMi6AFBVV95cUxOTWVNLU1uM05UTWh0RVpCM1ZDZlpWRDduRWZ5M0lGRy1sd2s0Mlluc1ZYQ05SQVAzdUxPSHRSZnl1aWdkQm5QdndTR3Q5QXNHblJNOW1UbkJJOTNlcjJPajFHMEExM1VCUXhZQm51RXJCTkd2dHQ1YXdYLWFLUmNlMXZ4Z2YxME9iT2RzYlAtaDQxRG9tZHdQUWZTamp5aHVOaGRxS0Y5ZEp4SEtoNVVKRjJQb09tZzRmV2E0cm1SMWtuNWNhMVFLc1RiWDRZZGllM3ZZY1hJdVNFRGIwaWJoVE9hQkdhMGlG?oc=5" target="_blank">Pune-based Ser…	punebased serum institute to soon start phase i ii trials of dengue vaccine in india hindustan times	a href target_blankpunebased serum institute to soon start phase i ii trials of dengue vaccine in indiaanbspnbspfont color6f6f6fhindustan timesfont	neutral	neutral
dengue India	Epidemiology of dengue in SAARC territory: a systematic review and meta-analysis - Parasites & Vectors	https://news.google.com/rss/articles/CBMiiAFBVV95cUxNU1dYOXA0ejJZdmJvR3hCTGdianctOG5uRHM5U0hVaFRDZ0ZzY0REZjIyZTd5b0ZPVjFWaXFTSGtFc2ZxbXdHUHFUNy1MVG1CSC02Wm5aQ0lydGdyc3lfV0ttTXVfQmlWaDI4M3F2cU04ZGQyM2k0X1dVdm1peW5zRFpyN0lTSGFi?oc=5	2022-10-24	<a href="https://news.google.com/rss/articles/CBMiiAFBVV95cUxNU1dYOXA0ejJZdmJvR3hCTGdianctOG5uRHM5U0hVaFRDZ0ZzY0REZjIyZTd5b0ZPVjFWaXFTSGtFc2ZxbXdHUHFUNy1MVG1CSC02Wm5aQ0lydGdyc3lfV0ttTXVfQmlWaDI4M3F2cU04ZGQyM2k0X1dVdm1peW5zRFpyN0lTSGFi?oc=5" target="_blank">Epidemiology of dengue in SAARC territory: a systematic review and meta-analysis</a>&nbsp;&nbsp;<font color="#6f6f6f">Parasites & Vectors</fon…	epidemiology of dengue in saarc territory a systematic review and metaanalysis parasites vectors	a href target_blankepidemiology of dengue in saarc territory a systematic review and metaanalysisanbspnbspfont color6f6f6fparasites vectorsfont	neutral	neutral
dengue India	Dr. Mansukh Mandaviya reviews Situation and Preparedness status of public health system for Prevention, Containment and Management in view of Rising Dengue Cases in the country - PIB	https://news.google.com/rss/articles/CBMiaEFVX3lxTE1NUHF4ZVA2a0tpaDdqWTViNy1TR210UnJPdzA2QXBBcTBPcV9DRXhiQmNFNDVKaHVXbGtiRU95a1I0VVBSMGxPX29MdXpZSzBJS1BrOUJvb3ZZbmR0NFQzX3hzbmVZZ3Ay?oc=5	2023-09-27	<a href="https://news.google.com/rss/articles/CBMiaEFVX3lxTE1NUHF4ZVA2a0tpaDdqWTViNy1TR210UnJPdzA2QXBBcTBPcV9DRXhiQmNFNDVKaHVXbGtiRU95a1I0VVBSMGxPX29MdXpZSzBJS1BrOUJvb3ZZbmR0NFQzX3hzbmVZZ3Ay?oc=5" target="_blank">Dr. Mansukh Mandaviya reviews Situation and Preparedness status of public health system for Prevention, Containment and Management in view of Rising Dengue Cases in the country</a>&nbsp;…	dr mansukh mandaviya reviews situation and preparedness status of public health system for prevention containment and management in view of rising dengue cases in the country pib	a href target_blankdr mansukh mandaviya reviews situation and preparedness status of public health system for prevention containment and management in view of rising dengue cases in the countryanbspnbspfont color6f6f6fpibfont	neutral	neutral
dengue India	India's Dengue Epidemic Took Decades to Develop - Vax-Before-Travel	https://news.google.com/rss/articles/CBMigwFBVV95cUxNV3JlWFFISVZCQVE4Z1Q3LUt1bm5QNW40WnlOZmJwMDdfQ2VVVEJuNUM2RlpXSS1peS1lQklYaUk0Y2lTUFRDTzFIQ2lXcDRyTFh4bGtPLTc2OGRSNjZNai1BS1NQc3Ztb0RCN3J6dkhSamJ2ZkUyckdSTlFkeTc5c0RXdw?oc=5	2023-05-02	<a href="https://news.google.com/rss/articles/CBMigwFBVV95cUxNV3JlWFFISVZCQVE4Z1Q3LUt1bm5QNW40WnlOZmJwMDdfQ2VVVEJuNUM2RlpXSS1peS1lQklYaUk0Y2lTUFRDTzFIQ2lXcDRyTFh4bGtPLTc2OGRSNjZNai1BS1NQc3Ztb0RCN3J6dkhSamJ2ZkUyckdSTlFkeTc5c0RXdw?oc=5" target="_blank">India's Dengue Epidemic Took Decades to Develop</a>&nbsp;&nbsp;<font color="#6f6f6f">Vax-Before-Travel</font>	indias dengue epidemic took decades to develop vaxbeforetravel	a href target_blankindias dengue epidemic took decades to developanbspnbspfont color6f6f6fvaxbeforetravelfont	neutral	neutral
dengue India	When it comes to a dengue vaccine, we might have to accept imperfection - Nature	https://news.google.com/rss/articles/CBMiX0FVX3lxTFBEdHFhc0VLLU5mWnJTNXJWSkpGeElMS0VOTUZWaHhIX2ZmcXN5aHZ2NnNGWndESDhOMlBnVElUUFllQjBLVWU5R1M3TWQ4d1BEVVIzbWlnRC1LWWpaV3VR?oc=5	2023-07-12	<a href="https://news.google.com/rss/articles/CBMiX0FVX3lxTFBEdHFhc0VLLU5mWnJTNXJWSkpGeElMS0VOTUZWaHhIX2ZmcXN5aHZ2NnNGWndESDhOMlBnVElUUFllQjBLVWU5R1M3TWQ4d1BEVVIzbWlnRC1LWWpaV3VR?oc=5" target="_blank">When it comes to a dengue vaccine, we might have to accept imperfection</a>&nbsp;&nbsp;<font color="#6f6f6f">Nature</font>	when it comes to a dengue vaccine we might have to accept imperfection nature	a href target_blankwhen it comes to a dengue vaccine we might have to accept imperfectionanbspnbspfont color6f6f6fnaturefont	positive	positive
dengue India	Vaccine for dengue may be available commercially by mid-2026 - The Hindu	https://news.google.com/rss/articles/CBMivwFBVV95cUxOWTRNTmdNdHM1Y0dqeEtwTlE5Q29tX2tqX3dMV3h3ZkxOTnh6OGJ5b2g2LUVEQk1MdlVCblgwRlFSTmQyaHQxRkMzT2pYTlE1LXY3YXVqUHdOOFMzNnRYSEhEUENSeWt5dHhxSXZ6WVk1U0lNLWNMNWJXM2wzdGtqcTVaNThsSS0xaEZjMElrT3lIdUNnUjIySmd2dG83T3F3UXZicWU4V2ZhQzdaYXJ3U25Rbmtna2g4bnNHRVVEa9IBxgFBVV95cUxPRTFVa05MLTMtTkRCb19FV3pQYlFYRkdJWUIwbjVDMDFaRXE0NFY4SFFQbWlxMnpSTjcwX29BZGNid195ZXhRdD…	2024-03-18	<a href="https://news.google.com/rss/articles/CBMivwFBVV95cUxOWTRNTmdNdHM1Y0dqeEtwTlE5Q29tX2tqX3dMV3h3ZkxOTnh6OGJ5b2g2LUVEQk1MdlVCblgwRlFSTmQyaHQxRkMzT2pYTlE1LXY3YXVqUHdOOFMzNnRYSEhEUENSeWt5dHhxSXZ6WVk1U0lNLWNMNWJXM2wzdGtqcTVaNThsSS0xaEZjMElrT3lIdUNnUjIySmd2dG83T3F3UXZicWU4V2ZhQzdaYXJ3U25Rbmtna2g4bnNHRVVEa9IBxgFBVV95cUxPRTFVa05MLTMtTkRCb19FV3pQYlFYRkdJWUIwbjVDMDFaRXE0NFY4SFFQbWlxMnpSTjcwX29BZGNid…	vaccine for dengue may be available commercially by mid2026 the hindu	a href target_blankvaccine for dengue may be available commercially by mid2026anbspnbspfont color6f6f6fthe hindufont	neutral	neutral
dengue India	Symptoms of dengue fever and how to treat it at home - Times of India	https://news.google.com/rss/articles/CBMi5wFBVV95cUxQanpsb3U5QWxFZDJuVnVhVVFOaS1aMkVXTUU2bXY3S2p5Zm82elpXS3pUeFVIWlJfc05EV0Q2SFJTN0tnMW9GWnhBVXV3QnlSaXlNMU5MYTA5UlJjb215dmFVMExyOXRNMUYtbWgwd3VNd0VUVmpLTDhjcC1RUWdPc0NsSUNHeG9DRmZjM0RMNEtTM29MaXE2Wk5aNGhrQWlRVkxXN3drZEJnWUFCXzdvVDBhTjZpem9LT1NsMlZFUUhkVU5OekFFYmdrdm9kTHJNbWUyaDIwdjA0UWV6ZE45NjZGQUdweGPSAewBQVVfeXFMUDFlRGpydmh6clItczVtNllzVTdwNWV5Wk…	2023-09-27	<a href="https://news.google.com/rss/articles/CBMi5wFBVV95cUxQanpsb3U5QWxFZDJuVnVhVVFOaS1aMkVXTUU2bXY3S2p5Zm82elpXS3pUeFVIWlJfc05EV0Q2SFJTN0tnMW9GWnhBVXV3QnlSaXlNMU5MYTA5UlJjb215dmFVMExyOXRNMUYtbWgwd3VNd0VUVmpLTDhjcC1RUWdPc0NsSUNHeG9DRmZjM0RMNEtTM29MaXE2Wk5aNGhrQWlRVkxXN3drZEJnWUFCXzdvVDBhTjZpem9LT1NsMlZFUUhkVU5OekFFYmdrdm9kTHJNbWUyaDIwdjA0UWV6ZE45NjZGQUdweGPSAewBQVVfeXFMUDFlRGpydmh6clItczVtNllzV…	symptoms of dengue fever and how to treat it at home times of india	a href target_blanksymptoms of dengue fever and how to treat it at homeanbspnbspfont color6f6f6ftimes of indiafont	positive	positive
dengue India	Dengue fear grips India as receding flood water may act as a catalyst - India Today	https://news.google.com/rss/articles/CBMiwgFBVV95cUxOUWh6RTZ0SkdleE05WWZKRXpPb0JFOVFyZzVWazVHQ3JfS2VVVlpyQjVYbVk1Uml0YlBjMVJYU0RCaEQ1N3NtZHE5S0MxU2R0bFF1TnVmU1VWS0V4QjVvRzA2NHpTRjhlU20wZVZacDFqaVJSR3p0TldnUmlqZURvX2ZpMk0xZjJTT1lVWTFXUV80eDBIRnIya3ZST0ZWX0tXS2Mwd3N3OVFLNkJxVjZ3SWt4blI0cGhvVzV6YjV3dFVod9IBxwFBVV95cUxQRWpSMFhyNHc2T0tvaFRBdExZMlhwVzZMejFweWpKeXA5V2VDNTRYMjFHRVUxUC1FOGtTN0NROHlJemxacj…	2023-08-01	<a href="https://news.google.com/rss/articles/CBMiwgFBVV95cUxOUWh6RTZ0SkdleE05WWZKRXpPb0JFOVFyZzVWazVHQ3JfS2VVVlpyQjVYbVk1Uml0YlBjMVJYU0RCaEQ1N3NtZHE5S0MxU2R0bFF1TnVmU1VWS0V4QjVvRzA2NHpTRjhlU20wZVZacDFqaVJSR3p0TldnUmlqZURvX2ZpMk0xZjJTT1lVWTFXUV80eDBIRnIya3ZST0ZWX0tXS2Mwd3N3OVFLNkJxVjZ3SWt4blI0cGhvVzV6YjV3dFVod9IBxwFBVV95cUxQRWpSMFhyNHc2T0tvaFRBdExZMlhwVzZMejFweWpKeXA5V2VDNTRYMjFHRVUxUC1FOGtTN0NRO…	dengue fear grips india as receding flood water may act as a catalyst india today	a href target_blankdengue fear grips india as receding flood water may act as a catalystanbspnbspfont color6f6f6findia todayfont	negative	negative
dengue India	Delhi sees dengue spike — nearly 5,000 cases so far, highest in 5 years - The Indian Express	https://news.google.com/rss/articles/CBMiwAFBVV95cUxQcEI5Z2lBMEx1WUNXSHdqZEpNemxpaDFxUVR6eW84RlNnSTZULUl4dk9NUnA5empqaTBrekhmZ1dnZkRCZnNndXY1bU5DVGVCeV9EeUc3Z1lyNkxielM4MS02ZllqTXRLZkZqbWF2ejNDbG01clpfN0h5YWE3WG9EM2lzTU53OWVsbWpjbXlVTlJVallneWFmeW5Sekk4cTIyQXc3WGxscHVZNHg5SmNNWW4tOURkQVZtb083VXpreWfSAccBQVVfeXFMT2VDa3pTR0YydnBrT3E4X1pORnRwandQUnRka1NXUVVGVUF5blFTSDBSa2RyajJ4MzZSUW96WW9XazVXa3BiUX…	2023-10-25	<a href="https://news.google.com/rss/articles/CBMiwAFBVV95cUxQcEI5Z2lBMEx1WUNXSHdqZEpNemxpaDFxUVR6eW84RlNnSTZULUl4dk9NUnA5empqaTBrekhmZ1dnZkRCZnNndXY1bU5DVGVCeV9EeUc3Z1lyNkxielM4MS02ZllqTXRLZkZqbWF2ejNDbG01clpfN0h5YWE3WG9EM2lzTU53OWVsbWpjbXlVTlJVallneWFmeW5Sekk4cTIyQXc3WGxscHVZNHg5SmNNWW4tOURkQVZtb083VXpreWfSAccBQVVfeXFMT2VDa3pTR0YydnBrT3E4X1pORnRwandQUnRka1NXUVVGVUF5blFTSDBSa2RyajJ4MzZSUW96WW9Xa…	delhi sees dengue spike nearly 5000 cases so far highest in 5 years the indian express	a href target_blankdelhi sees dengue spike nearly 5000 cases so far highest in 5 yearsanbspnbspfont color6f6f6fthe indian expressfont	neutral	neutral
dengue India	Debunking dengue myths in India: Separating fact from fiction - Times of India	https://news.google.com/rss/articles/CBMi8gFBVV95cUxQUldOcmdCVm5DZDhrRHpObnMxdUpEcjItZHhpZmZJbkFtSlp5REhQUXRJRVFvcVpKbVhwWTZ0RHhhMW1HRGJHSzg1Y3pSSE4zWF9lSkRvLTlrQ2stb0xrM0U4UDU1bzJuQ2E3aURub1FHb0p5dTd3c3h5aTlzYmREOEJmWHNaeXQ1UFdJSVhaeWRNVEpUQ2dBeU85U0wtNVU1WmxOX3dtOFlhcGJhLVMxSHNmTHlsa0tYQlk3aFVmMEpsOWM4aHZNcURIU0szbzAtcUdCT3dRUkN3NUFpMjdMSmVIZFAwOWZaaUJIN1pNQmQwQdIB9wFBVV95cUxOOUNPOTdHVFJZOFVKVD…	2024-05-16	<a href="https://news.google.com/rss/articles/CBMi8gFBVV95cUxQUldOcmdCVm5DZDhrRHpObnMxdUpEcjItZHhpZmZJbkFtSlp5REhQUXRJRVFvcVpKbVhwWTZ0RHhhMW1HRGJHSzg1Y3pSSE4zWF9lSkRvLTlrQ2stb0xrM0U4UDU1bzJuQ2E3aURub1FHb0p5dTd3c3h5aTlzYmREOEJmWHNaeXQ1UFdJSVhaeWRNVEpUQ2dBeU85U0wtNVU1WmxOX3dtOFlhcGJhLVMxSHNmTHlsa0tYQlk3aFVmMEpsOWM4aHZNcURIU0szbzAtcUdCT3dRUkN3NUFpMjdMSmVIZFAwOWZaaUJIN1pNQmQwQdIB9wFBVV95cUxOOUNPOTdHV…	debunking dengue myths in india separating fact from fiction times of india	a href target_blankdebunking dengue myths in india separating fact from fictionanbspnbspfont color6f6f6ftimes of indiafont	neutral	neutral
dengue India	New study reveals impact of prior infections on dengue virus evolution in India - The Hindu	https://news.google.com/rss/articles/CBMiugFBVV95cUxPWFBUSXdtdTdKOWN1Uk9WNzB5WmhHcjZvVzVRZGRYN1RCaHNPRTNBUl9IQ2ZDT1BmRHlSaXcxUUtwd183M1g4TnBLY2JDXzBFMVRmcUpGY2VIZGItOE5scDliWGdzRlMzckZxOHFNbGxyN19MMUdmemVqWmlkWDdCNHlpaW5ibi1La1FMZnRvQmtxSHlrT092MFNPQnRUbjNhLTRIajJmbnE4MTNkUGlNekFIeVFQbzF3SUHSAcABQVVfeXFMT3N4NnVqdlloYV9fZzV6MWlPSXlHeko3WHMyX0F3elZ3b1VHRmRYdWZFMGh6Q00zZGp2VFNDU1I2a05MdDZ3aDVjM1RSTE…	2023-04-08	<a href="https://news.google.com/rss/articles/CBMiugFBVV95cUxPWFBUSXdtdTdKOWN1Uk9WNzB5WmhHcjZvVzVRZGRYN1RCaHNPRTNBUl9IQ2ZDT1BmRHlSaXcxUUtwd183M1g4TnBLY2JDXzBFMVRmcUpGY2VIZGItOE5scDliWGdzRlMzckZxOHFNbGxyN19MMUdmemVqWmlkWDdCNHlpaW5ibi1La1FMZnRvQmtxSHlrT092MFNPQnRUbjNhLTRIajJmbnE4MTNkUGlNekFIeVFQbzF3SUHSAcABQVVfeXFMT3N4NnVqdlloYV9fZzV6MWlPSXlHeko3WHMyX0F3elZ3b1VHRmRYdWZFMGh6Q00zZGp2VFNDU1I2a05MdDZ3a…	new study reveals impact of prior infections on dengue virus evolution in india the hindu	a href target_blanknew study reveals impact of prior infections on dengue virus evolution in indiaanbspnbspfont color6f6f6fthe hindufont	neutral	neutral
dengue India	Dengue spikes: the view from West Bengal - Gavi, the Vaccine Alliance	https://news.google.com/rss/articles/CBMickFVX3lxTE50bUhTckt2dzBiNjBkWUo5bDlEeUVjTUJEaUFhdlhjNXhWSnFJbWJvRDZrM0hfbTRfY2ZBaXQzcTBWOG93SlVUVndnYjc5LU5peDAwcG1kbzJYZmw2TXp1STFaNk40WTY4UlhPRkhXUk9Jdw?oc=5	2023-12-01	<a href="https://news.google.com/rss/articles/CBMickFVX3lxTE50bUhTckt2dzBiNjBkWUo5bDlEeUVjTUJEaUFhdlhjNXhWSnFJbWJvRDZrM0hfbTRfY2ZBaXQzcTBWOG93SlVUVndnYjc5LU5peDAwcG1kbzJYZmw2TXp1STFaNk40WTY4UlhPRkhXUk9Jdw?oc=5" target="_blank">Dengue spikes: the view from West Bengal</a>&nbsp;&nbsp;<font color="#6f6f6f">Gavi, the Vaccine Alliance</font>	dengue spikes the view from west bengal gavi the vaccine alliance	a href target_blankdengue spikes the view from west bengalanbspnbspfont color6f6f6fgavi the vaccine alliancefont	neutral	neutral
dengue India	Dengue cases on the rise: Experts share tips for treatment at home - India Today	https://news.google.com/rss/articles/CBMiwAFBVV95cUxNUzJ5WHRyWnF6ZVB4UjlaaEo3MFI3NTFCRXczUDNtSm9FQlNmM2dZVUp5bTdtSkdGbnM5Rzcwd25oVUhrWENMZFFlV1dESWJUZ21Fc0Z0bzhERHl3Mk41RWVBZVp4S2EyUWZQdXZGbHE2cEstcXlQV3E0dXM1NmJYNndJaG91cWJVazFCRV9pMEszaG9sdFhjSGRMNjQ0YUllelNkY094NmdyRnYzRHlwOUlHeFpNRXl2TUYzSUdNTnXSAcYBQVVfeXFMTk8tVmJUQlU5TjR2cm5KU0Z6TnNmX2twM3VqY2w5Wkw0RWZMZzJDZnFudER1ZE12MkVjVFJsTXRsSDBnVkQyeC…	2023-09-08	<a href="https://news.google.com/rss/articles/CBMiwAFBVV95cUxNUzJ5WHRyWnF6ZVB4UjlaaEo3MFI3NTFCRXczUDNtSm9FQlNmM2dZVUp5bTdtSkdGbnM5Rzcwd25oVUhrWENMZFFlV1dESWJUZ21Fc0Z0bzhERHl3Mk41RWVBZVp4S2EyUWZQdXZGbHE2cEstcXlQV3E0dXM1NmJYNndJaG91cWJVazFCRV9pMEszaG9sdFhjSGRMNjQ0YUllelNkY094NmdyRnYzRHlwOUlHeFpNRXl2TUYzSUdNTnXSAcYBQVVfeXFMTk8tVmJUQlU5TjR2cm5KU0Z6TnNmX2twM3VqY2w5Wkw0RWZMZzJDZnFudER1ZE12MkVjVFJsTXRsS…	dengue cases on the rise experts share tips for treatment at home india today	a href target_blankdengue cases on the rise experts share tips for treatment at homeanbspnbspfont color6f6f6findia todayfont	positive	positive
dengue India	WHO prequalifies second dengue vaccine: Know all about it - India Today	https://news.google.com/rss/articles/CBMi1AFBVV95cUxPWTgtdHBzRjMtVTFoMnI1Y0xScldwYXloTnBQdGFiclJpeGN1bmVJQm41NVVBLUJFU1FEMDBDSy1fd3NuRWtHdF9Ed0tVeDFUWU5iNWJ1VHYySGtuRTZjOExjbzZVZHAyTVE3LXpmUlVRQlRpR25wdjIwdkNPT2ZRNUtOWC1Ia2xEZVd1VFUweXJ5UFFvWGQ5T1ZBWHdWcUZrcy1LTVRrNnAxYmZJME9HQTZXODZwYnFmeHplcTVqazZSb0pqTk5PbnJxaElzN05GZ1Q5dtIB2gFBVV95cUxOdGhBSFNESl8tbGRXamNMNHl0dmZPLWF1bEF3anFsalRDYy16STR0ZTF5Vz…	2024-05-16	<a href="https://news.google.com/rss/articles/CBMi1AFBVV95cUxPWTgtdHBzRjMtVTFoMnI1Y0xScldwYXloTnBQdGFiclJpeGN1bmVJQm41NVVBLUJFU1FEMDBDSy1fd3NuRWtHdF9Ed0tVeDFUWU5iNWJ1VHYySGtuRTZjOExjbzZVZHAyTVE3LXpmUlVRQlRpR25wdjIwdkNPT2ZRNUtOWC1Ia2xEZVd1VFUweXJ5UFFvWGQ5T1ZBWHdWcUZrcy1LTVRrNnAxYmZJME9HQTZXODZwYnFmeHplcTVqazZSb0pqTk5PbnJxaElzN05GZ1Q5dtIB2gFBVV95cUxOdGhBSFNESl8tbGRXamNMNHl0dmZPLWF1bEF3anFsalRDYy16S…	who prequalifies second dengue vaccine know all about it india today	a href target_blankwho prequalifies second dengue vaccine know all about itanbspnbspfont color6f6f6findia todayfont	neutral	neutral
dengue India	Serum Institute of India looks beyond COVID with new vaccines for malaria, dengue - Reuters	https://news.google.com/rss/articles/CBMi0gFBVV95cUxNbkQ1aUdRNXNJczYyZk90MnZsQXZYZHFfMVIwdUZGdTFMSHRhd19mdTl5V3plMG5tcVVHZi11aUpHcXFSaWtHMW41bURRSHJLYk9rMkY2ZjNpRThvcVJiU3h6dk1CRXJvWmdYQ3lwc2c5RFozajZKNi0tU2FfcmRqem0yRlQ1a1l5dVdBUHNFN3VsZncyZUFZdVo4Y2VBVXVVNDBzTHZMVHpmbFU2RkdXeVpvSUZreThYZUlqRUk5Sjd1MFRUN2llUTcyMlJGQXdSaUE?oc=5	2024-03-10	<a href="https://news.google.com/rss/articles/CBMi0gFBVV95cUxNbkQ1aUdRNXNJczYyZk90MnZsQXZYZHFfMVIwdUZGdTFMSHRhd19mdTl5V3plMG5tcVVHZi11aUpHcXFSaWtHMW41bURRSHJLYk9rMkY2ZjNpRThvcVJiU3h6dk1CRXJvWmdYQ3lwc2c5RFozajZKNi0tU2FfcmRqem0yRlQ1a1l5dVdBUHNFN3VsZncyZUFZdVo4Y2VBVXVVNDBzTHZMVHpmbFU2RkdXeVpvSUZreThYZUlqRUk5Sjd1MFRUN2llUTcyMlJGQXdSaUE?oc=5" target="_blank">Serum Institute of India looks beyond COVID…	serum institute of india looks beyond covid with new vaccines for malaria dengue reuters	a href target_blankserum institute of india looks beyond covid with new vaccines for malaria dengueanbspnbspfont color6f6f6freutersfont	neutral	neutral
dengue India	Early transcriptomic host response signatures in the serum of dengue patients provides insights into clinical pathogenesis and disease severity | Scientific Reports - Nature	https://news.google.com/rss/articles/CBMiX0FVX3lxTFBfRHJGamlqWWI2cXl3cXhsZWNVbVJSMEp4Z0o2a3B3Nk5NckpTNTQxODNiSzFFQTAzdzRXVWlZOVRhZndXZ29XanQ1MjZxT2FVSG5TX3Npd3F3aWJlWGtv?oc=5	2023-08-29	<a href="https://news.google.com/rss/articles/CBMiX0FVX3lxTFBfRHJGamlqWWI2cXl3cXhsZWNVbVJSMEp4Z0o2a3B3Nk5NckpTNTQxODNiSzFFQTAzdzRXVWlZOVRhZndXZ29XanQ1MjZxT2FVSG5TX3Npd3F3aWJlWGtv?oc=5" target="_blank">Early transcriptomic host response signatures in the serum of dengue patients provides insights into clinical pathogenesis and disease severity | Scientific Reports</a>&nbsp;&nbsp;<font color="#6f6f…	early transcriptomic host response signatures in the serum of dengue patients provides insights into clinical pathogenesis and disease severity scientific reports nature	a href target_blankearly transcriptomic host response signatures in the serum of dengue patients provides insights into clinical pathogenesis and disease severity scientific reportsanbspnbspfont color6f6f6fnaturefont	neutral	neutral
dengue India	Does COVID-19 lockdowns have impacted on global dengue burden? A special focus to India - BMC Public Health	https://news.google.com/rss/articles/CBMigwFBVV95cUxOLXUzWVBnQ2cyLXlIMXhqOGQ5QVNkTnNmNnRKOVZVYVJod3dOTl9XZExNZVRoMW5DLTA3b0FhZHQ0aW52eWdZajJocTJMQVJ5bEh0ZHNlbzlBc19JaVBIdzZ0SlVLb04zSnhUX0xwWmljc2hyenl1LV9SWWJJRnZGQlFpdw?oc=5	2022-07-22	<a href="https://news.google.com/rss/articles/CBMigwFBVV95cUxOLXUzWVBnQ2cyLXlIMXhqOGQ5QVNkTnNmNnRKOVZVYVJod3dOTl9XZExNZVRoMW5DLTA3b0FhZHQ0aW52eWdZajJocTJMQVJ5bEh0ZHNlbzlBc19JaVBIdzZ0SlVLb04zSnhUX0xwWmljc2hyenl1LV9SWWJJRnZGQlFpdw?oc=5" target="_blank">Does COVID-19 lockdowns have impacted on global dengue burden? A special focus to India</a>&nbsp;&nbsp;<font color="#6f6f6f">BMC Public Health</font>	does covid19 lockdowns have impacted on global dengue burden a special focus to india bmc public health	a href target_blankdoes covid19 lockdowns have impacted on global dengue burden a special focus to indiaanbspnbspfont color6f6f6fbmc public healthfont	negative	negative
dengue India	Evolution, heterogeneity and global dispersal of cosmopolitan genotype of Dengue virus type 2 - Nature	https://news.google.com/rss/articles/CBMiX0FVX3lxTE4yakhKeGU0ZG00Zm96OUplaFF2NVJEdGw2Mnlka0xYa1dQaGZLNmpyWXdRWnkyVHl2elluUGhxMVEwOHBBUXYzMjhxdDVFTzJ0eFVBTnpWYV9ETDV1a0Qw?oc=5	2021-06-29	<a href="https://news.google.com/rss/articles/CBMiX0FVX3lxTE4yakhKeGU0ZG00Zm96OUplaFF2NVJEdGw2Mnlka0xYa1dQaGZLNmpyWXdRWnkyVHl2elluUGhxMVEwOHBBUXYzMjhxdDVFTzJ0eFVBTnpWYV9ETDV1a0Qw?oc=5" target="_blank">Evolution, heterogeneity and global dispersal of cosmopolitan genotype of Dengue virus type 2</a>&nbsp;&nbsp;<font color="#6f6f6f">Nature</font>	evolution heterogeneity and global dispersal of cosmopolitan genotype of dengue virus type 2 nature	a href target_blankevolution heterogeneity and global dispersal of cosmopolitan genotype of dengue virus type 2anbspnbspfont color6f6f6fnaturefont	neutral	neutral
dengue India	Indian Immunologicals targets dengue vaccine launch by Jan 2026 - Reuters	https://news.google.com/rss/articles/CBMisAFBVV95cUxPcFh2dUlTNjRQVEpPVjZwdUNncjZwQU1jVk9HNExId0RYcmxtOFNmd2xPYmZRdFVMWmI5Unl3LVBGQUctQ05MU09oOFJRazJDNkJrYzVqa05KTkotcGYwU1pHS2NOVV9BSlBhVVBDZU1ScHRmcTAxT0EyMnBZci1MZEh0Y3VoZE1XRkJFQ3FzelFsQ0RJdXNOLW9ON3ZoX3RhQ3owOUh2WDM5TUdLa0VHNA?oc=5	2023-08-24	<a href="https://news.google.com/rss/articles/CBMisAFBVV95cUxPcFh2dUlTNjRQVEpPVjZwdUNncjZwQU1jVk9HNExId0RYcmxtOFNmd2xPYmZRdFVMWmI5Unl3LVBGQUctQ05MU09oOFJRazJDNkJrYzVqa05KTkotcGYwU1pHS2NOVV9BSlBhVVBDZU1ScHRmcTAxT0EyMnBZci1MZEh0Y3VoZE1XRkJFQ3FzelFsQ0RJdXNOLW9ON3ZoX3RhQ3owOUh2WDM5TUdLa0VHNA?oc=5" target="_blank">Indian Immunologicals targets dengue vaccine launch by Jan 2026</a>&nbsp;&nbsp;<font col…	indian immunologicals targets dengue vaccine launch by jan 2026 reuters	a href target_blankindian immunologicals targets dengue vaccine launch by jan 2026anbspnbspfont color6f6f6freutersfont	neutral	neutral
dengue India	Traditional Knowledge to Contemporary Medication in the Treatment of Infectious Disease Dengue: A Review - Frontiers	https://news.google.com/rss/articles/CBMikwFBVV95cUxPTzhNbTg4c1c5SHluTlB0VnFxX014SlpnV3pyWXZMN054TjZ4a29GZm55MUFZaUlWdXJ6VjdjYWR2LWx4aXNEN3hoLWVJTXJjQUhlQ3RMRDdRQTY4dHQ2V2ZVTTVrWExjT2RJQ0ZzQ3lyWGhtNnYxYmRTejhEdHlRd3B2NnJ5TVNHLTVOdmpjaEJOckU?oc=5	2022-03-13	<a href="https://news.google.com/rss/articles/CBMikwFBVV95cUxPTzhNbTg4c1c5SHluTlB0VnFxX014SlpnV3pyWXZMN054TjZ4a29GZm55MUFZaUlWdXJ6VjdjYWR2LWx4aXNEN3hoLWVJTXJjQUhlQ3RMRDdRQTY4dHQ2V2ZVTTVrWExjT2RJQ0ZzQ3lyWGhtNnYxYmRTejhEdHlRd3B2NnJ5TVNHLTVOdmpjaEJOckU?oc=5" target="_blank">Traditional Knowledge to Contemporary Medication in the Treatment of Infectious Disease Dengue: A Review</a>&nbsp;&nbsp;<font c…	traditional knowledge to contemporary medication in the treatment of infectious disease dengue a review frontiers	a href target_blanktraditional knowledge to contemporary medication in the treatment of infectious disease dengue a reviewanbspnbspfont color6f6f6ffrontiersfont	neutral	neutral
dengue India	Japan's Takeda in regulatory talks to launch dengue vaccine in India - Reuters	https://news.google.com/rss/articles/CBMi5gFBVV95cUxQMDZGWHZkMm82WUxVVFREWG12dU83cXZRb05xRElwOG40Y0VaZzlINGRwRjhzWVphU0M0d3ExT3poYXJvVmoxWlZ2QnEzVzNRdGFlQ1NWeFhodXg1YmhERjBFMVpTaU5WYWI0UVhlTXV5YmNhR3hsMlQwNWJtazFaRTYxRndnVzhubjFvWDBMWlhwV2NGM29xRHFjcHRYWE91VDBOSDVqa0xpVHdDc1JSaTM2LVR6SnpUOVNWZ1lkTnVwcjRXMU1veGc3Rm1jVEQxTFo5WkxSQXV0UkFRNTdxb3c1aHVuUQ?oc=5	2024-02-27	<a href="https://news.google.com/rss/articles/CBMi5gFBVV95cUxQMDZGWHZkMm82WUxVVFREWG12dU83cXZRb05xRElwOG40Y0VaZzlINGRwRjhzWVphU0M0d3ExT3poYXJvVmoxWlZ2QnEzVzNRdGFlQ1NWeFhodXg1YmhERjBFMVpTaU5WYWI0UVhlTXV5YmNhR3hsMlQwNWJtazFaRTYxRndnVzhubjFvWDBMWlhwV2NGM29xRHFjcHRYWE91VDBOSDVqa0xpVHdDc1JSaTM2LVR6SnpUOVNWZ1lkTnVwcjRXMU1veGc3Rm1jVEQxTFo5WkxSQXV0UkFRNTdxb3c1aHVuUQ?oc=5" target="_blank">Japan's Takeda i…	japans takeda in regulatory talks to launch dengue vaccine in india reuters	a href target_blankjapans takeda in regulatory talks to launch dengue vaccine in indiaanbspnbspfont color6f6f6freutersfont	neutral	neutral
dengue India	Why a second dengue infection can be deadlier than the first - Gavi, the Vaccine Alliance	https://news.google.com/rss/articles/CBMiiwFBVV95cUxQbWlYQU9CR2llb0lZbEZyMTdzUXJLcjVUYmtWZGdOcGdEa3FIbnVoeVhpSVg0U2RiU3dKenFCcG13VE15WE1Sem9PRlFESlFtSzcyWUdNd3FjeHJnM2lvTk9LajROdmlPdTlfOHNSXzdJdVFkcG9TOWNZbmp4TjlnX0hfWVZNbU9NV0JJ?oc=5	2024-01-30	<a href="https://news.google.com/rss/articles/CBMiiwFBVV95cUxQbWlYQU9CR2llb0lZbEZyMTdzUXJLcjVUYmtWZGdOcGdEa3FIbnVoeVhpSVg0U2RiU3dKenFCcG13VE15WE1Sem9PRlFESlFtSzcyWUdNd3FjeHJnM2lvTk9LajROdmlPdTlfOHNSXzdJdVFkcG9TOWNZbmp4TjlnX0hfWVZNbU9NV0JJ?oc=5" target="_blank">Why a second dengue infection can be deadlier than the first</a>&nbsp;&nbsp;<font color="#6f6f6f">Gavi, the Vaccine Alliance</font>	why a second dengue infection can be deadlier than the first gavi the vaccine alliance	a href target_blankwhy a second dengue infection can be deadlier than the firstanbspnbspfont color6f6f6fgavi the vaccine alliancefont	neutral	neutral
dengue India	Dengue vaccines in India: A look at the ongoing trials and development - The Indian Express	https://news.google.com/rss/articles/CBMilgFBVV95cUxNUDZzNG5DV0NuZ2ljTU1NUFB0V2JnOG9ja3dPMGRaTjJreDdGVjdicWQ3U0RQYnUzX2EyYUhCN2R1X2F4WElEdWdyUzhiTGdTOWRuR0xZa2VLeDdkeHJMTHhvY2JUbG81Q3hnZFRVa1hUSVV1ODlvSkNWekNwUHJ2d1NmODZXVFdqNll6NXBDLWxYeUJOYWfSAZwBQVVfeXFMTUJvRUJBT3JXbE1vdWJIU01WSmdFYTBJT0J3QW9VcHR4aktRSTExM3F5dnRManhhWHVfQVBfa1JWckk2dkI5Znhwb2JkT0RFQnRZVHVxOXVqQjlDeDJVSGJ3dzB1WkZBMzEzUWo2czdJMV…	2023-08-26	<a href="https://news.google.com/rss/articles/CBMilgFBVV95cUxNUDZzNG5DV0NuZ2ljTU1NUFB0V2JnOG9ja3dPMGRaTjJreDdGVjdicWQ3U0RQYnUzX2EyYUhCN2R1X2F4WElEdWdyUzhiTGdTOWRuR0xZa2VLeDdkeHJMTHhvY2JUbG81Q3hnZFRVa1hUSVV1ODlvSkNWekNwUHJ2d1NmODZXVFdqNll6NXBDLWxYeUJOYWfSAZwBQVVfeXFMTUJvRUJBT3JXbE1vdWJIU01WSmdFYTBJT0J3QW9VcHR4aktRSTExM3F5dnRManhhWHVfQVBfa1JWckk2dkI5Znhwb2JkT0RFQnRZVHVxOXVqQjlDeDJVSGJ3dzB1WkZBMzEzU…	dengue vaccines in india a look at the ongoing trials and development the indian express	a href target_blankdengue vaccines in india a look at the ongoing trials and developmentanbspnbspfont color6f6f6fthe indian expressfont	neutral	neutral
dengue India	Dengue reinfections up, can be fatal unless treated promptly - Times of India	https://news.google.com/rss/articles/CBMixAFBVV95cUxORkpiZmd4Q2NmaDhXWEFxb2Fsc3hGWUNRMDU3cXVaV0swMHNOQ3d6M21jODBjWUVBalIwRkhVLVowLVlVUFJKRzFNaG9Ma3paaEtqNTllN0EwM0dYeXk4dnkzb0RrdVFkWnNxakhVaTRLOVpsZkFBRXBmcHY5U2V5Znlzbjg1SG9qUktMTHloR3JLLVl6MG9rMUtTeUlTSEU1UXRBNjJTLTJMa0JNYWNkZUZYUWgzQURLSF9iYnpqZEh3Ul810gHKAUFVX3lxTE5YeDhTUDZsY1k4bW5BZE1kX0NtdkVHQ2Z1cE9TYl9vZjB6SjB5bXhzQzc3YWxuSUJVMjJtMGhkNFNkTD…	2022-11-11	<a href="https://news.google.com/rss/articles/CBMixAFBVV95cUxORkpiZmd4Q2NmaDhXWEFxb2Fsc3hGWUNRMDU3cXVaV0swMHNOQ3d6M21jODBjWUVBalIwRkhVLVowLVlVUFJKRzFNaG9Ma3paaEtqNTllN0EwM0dYeXk4dnkzb0RrdVFkWnNxakhVaTRLOVpsZkFBRXBmcHY5U2V5Znlzbjg1SG9qUktMTHloR3JLLVl6MG9rMUtTeUlTSEU1UXRBNjJTLTJMa0JNYWNkZUZYUWgzQURLSF9iYnpqZEh3Ul810gHKAUFVX3lxTE5YeDhTUDZsY1k4bW5BZE1kX0NtdkVHQ2Z1cE9TYl9vZjB6SjB5bXhzQzc3YWxuSUJVMjJtM…	dengue reinfections up can be fatal unless treated promptly times of india	a href target_blankdengue reinfections up can be fatal unless treated promptlyanbspnbspfont color6f6f6ftimes of indiafont	negative	negative
dengue India	Dengue cases rising in India: Everything you must know about common signs, precautions & treatment - The Economic Times	https://news.google.com/rss/articles/CBMi-AFBVV95cUxONWxfcDBPb2NHODhSZUNUMFU5WjJreEF2U3FIVm9haS10d3RpWFFzdUE4cnk0UjA4NXhNNzlvRzZuRWlEV0g2RjJsa0JhRC0zdkgyTGFsTmU3eWtsVkIxOWFWSjRvUV80T3NlQTRpSmliME1lZ2VSUlZNYTNrN1Q2RVphSDA2X3RsLVFJYmxmR01pWjhDanJGbUMwNk1PZWZPcGlRV0tneDVzUzA2VDVCTk9tcXh2eWVFNlp4b3JzOW1HTkdROTZRLVgyRXFoMFVaMVRpX2d3OHFxajJQMTRZLWFUb0xyV0tKU3pjejdxX2EtTzh1QnJtUdIB_gFBVV95cUxNbFBDa3FvRm…	2022-09-27	<a href="https://news.google.com/rss/articles/CBMi-AFBVV95cUxONWxfcDBPb2NHODhSZUNUMFU5WjJreEF2U3FIVm9haS10d3RpWFFzdUE4cnk0UjA4NXhNNzlvRzZuRWlEV0g2RjJsa0JhRC0zdkgyTGFsTmU3eWtsVkIxOWFWSjRvUV80T3NlQTRpSmliME1lZ2VSUlZNYTNrN1Q2RVphSDA2X3RsLVFJYmxmR01pWjhDanJGbUMwNk1PZWZPcGlRV0tneDVzUzA2VDVCTk9tcXh2eWVFNlp4b3JzOW1HTkdROTZRLVgyRXFoMFVaMVRpX2d3OHFxajJQMTRZLWFUb0xyV0tKU3pjejdxX2EtTzh1QnJtUdIB_gFBVV95cUxNb…	dengue cases rising in india everything you must know about common signs precautions treatment the economic times	a href target_blankdengue cases rising in india everything you must know about common signs precautions treatmentanbspnbspfont color6f6f6fthe economic timesfont	neutral	neutral
dengue India	Dengue virus in India has evolved, scientists highlight urgent need for vaccine - India Today	https://news.google.com/rss/articles/CBMi0gFBVV95cUxPdkZvWHIwUEpVX01Wak9faEpwOEF0aG1FczJLZmE5TU41MnU3U09lMi0ybUVCb21mUmdxbGtYVzFsZm1ZMkFCY1FsaUI2bHRsUU52ZDBFdEhLLTdmRTJkWXhBVVBZdm5pWXR2NDd6U2hnMTRkQ1RfWFV3ZDFHaWVzYzdzVDZ3N1Z4eTBTeUViTzVNdnh6MVNDOUJyWHRmVG1vVGxYaTNFYUNRLWI0czAzcUJlb1J0MmloQlcxNFhDQkVJcnNVdXh1elJmLUVaRGEwZEHSAdcBQVVfeXFMTkJKWGlkeWFzcEduYndmQld6dV9RY3BSNWZCZ1d3dHJIT19VVThIZmowMDZIQz…	2023-05-01	<a href="https://news.google.com/rss/articles/CBMi0gFBVV95cUxPdkZvWHIwUEpVX01Wak9faEpwOEF0aG1FczJLZmE5TU41MnU3U09lMi0ybUVCb21mUmdxbGtYVzFsZm1ZMkFCY1FsaUI2bHRsUU52ZDBFdEhLLTdmRTJkWXhBVVBZdm5pWXR2NDd6U2hnMTRkQ1RfWFV3ZDFHaWVzYzdzVDZ3N1Z4eTBTeUViTzVNdnh6MVNDOUJyWHRmVG1vVGxYaTNFYUNRLWI0czAzcUJlb1J0MmloQlcxNFhDQkVJcnNVdXh1elJmLUVaRGEwZEHSAdcBQVVfeXFMTkJKWGlkeWFzcEduYndmQld6dV9RY3BSNWZCZ1d3dHJIT19VVThIZ…	dengue virus in india has evolved scientists highlight urgent need for vaccine india today	a href target_blankdengue virus in india has evolved scientists highlight urgent need for vaccineanbspnbspfont color6f6f6findia todayfont	positive	positive
dengue India	Dengue NS1 antigen kit shows high sensitivity for detection of recombinant dengue virus-2 NS1 antigen spiked with Aedes aegypti mosquitoes - Nature	https://news.google.com/rss/articles/CBMiX0FVX3lxTE9ERzBwSmszc3RTU0dock0yS2Z3UDVYNTJZLXJkN3g0ZTB6RHhIQkx0T3UyN2k1VWZXZG5TS2c4cGtCdXZZekRLS3lwX1RpejRyMHBnSW9UQVhGbm1QaV80?oc=5	2021-12-08	<a href="https://news.google.com/rss/articles/CBMiX0FVX3lxTE9ERzBwSmszc3RTU0dock0yS2Z3UDVYNTJZLXJkN3g0ZTB6RHhIQkx0T3UyN2k1VWZXZG5TS2c4cGtCdXZZekRLS3lwX1RpejRyMHBnSW9UQVhGbm1QaV80?oc=5" target="_blank">Dengue NS1 antigen kit shows high sensitivity for detection of recombinant dengue virus-2 NS1 antigen spiked with Aedes aegypti mosquitoes</a>&nbsp;&nbsp;<font color="#6f6f6f">Nature</font>	dengue ns1 antigen kit shows high sensitivity for detection of recombinant dengue virus2 ns1 antigen spiked with aedes aegypti mosquitoes nature	a href target_blankdengue ns1 antigen kit shows high sensitivity for detection of recombinant dengue virus2 ns1 antigen spiked with aedes aegypti mosquitoesanbspnbspfont color6f6f6fnaturefont	neutral	neutral
dengue India	Gill down with dengue, but not yet ruled out of India's World Cup opener vs Australia - ESPNcricinfo	https://news.google.com/rss/articles/CBMixgFBVV95cUxOLTNmUk1Nd1FVYkJWODY0UWthZ1RSVHFFcURINmpiZmxXU011UjNqTUgwS3pDRmFteDZNWU01QXlRSlM4RUZnSENuUGZSSDE2Yng3TDBodE56X0VoeVBpY3JXT25vdHVLQ1lvazRySlVrYkhnY1JveTlmVDNxVDZoYWU3RERJX0h2aktGUkRiVmhjY1EyZ0hXeGwzOFBtSlI2Q2hGYl9QOFdybmNsTmYxQTJKRmppYnE3VFZhN0NvV1dBZFozekHSAdcBQVVfeXFMTmlmSTNnNmIwaWlMRUQ5TTY1QzNVRXNnQU9KcEpXOVZJQWVjM1JqUGthemx6Rmt0OGJnZlVENXZmS1…	2023-10-05	<a href="https://news.google.com/rss/articles/CBMixgFBVV95cUxOLTNmUk1Nd1FVYkJWODY0UWthZ1RSVHFFcURINmpiZmxXU011UjNqTUgwS3pDRmFteDZNWU01QXlRSlM4RUZnSENuUGZSSDE2Yng3TDBodE56X0VoeVBpY3JXT25vdHVLQ1lvazRySlVrYkhnY1JveTlmVDNxVDZoYWU3RERJX0h2aktGUkRiVmhjY1EyZ0hXeGwzOFBtSlI2Q2hGYl9QOFdybmNsTmYxQTJKRmppYnE3VFZhN0NvV1dBZFozekHSAdcBQVVfeXFMTmlmSTNnNmIwaWlMRUQ5TTY1QzNVRXNnQU9KcEpXOVZJQWVjM1JqUGthemx6Rmt0OGJnZ…	gill down with dengue but not yet ruled out of indias world cup opener vs australia espncricinfo	a href target_blankgill down with dengue but not yet ruled out of indias world cup opener vs australiaanbspnbspfont color6f6f6fespncricinfofont	neutral	neutral
dengue India	How to stay safe from dengue during monsoon rains - India Today	https://news.google.com/rss/articles/CBMiqwFBVV95cUxPUkp3dHNPTExkbFZWbWpESmNKM1RNdlR5NU9XYXFZb01mU19uTXR1QkhWNzZtNXFpbXJ6Ml8zUG1yLUJzbG40TWM4NlZjdDhFeUxmNjB3enZ3aFV0WjVqT2JOZE13ZmNjdmNia2R3RjZuZkhzUlpaTl83aG56Z2J2b2k1NkwtT09tWkRPT1JjZVpnSVZEdmN3TlJja1ZvVXBNT0N6ODlSdzVDemvSAbABQVVfeXFMTWRwTFpvOFlacVhxNWFNM2k0NDB2ZzZNc1dnOVd0dEdHSUtVUFR5NkFVVHJvTWlLMWExV2o1clFfUWRuSkwyS2hRU3NvZ2FhY09TRng0UC1ibzBuY1…	2023-07-12	<a href="https://news.google.com/rss/articles/CBMiqwFBVV95cUxPUkp3dHNPTExkbFZWbWpESmNKM1RNdlR5NU9XYXFZb01mU19uTXR1QkhWNzZtNXFpbXJ6Ml8zUG1yLUJzbG40TWM4NlZjdDhFeUxmNjB3enZ3aFV0WjVqT2JOZE13ZmNjdmNia2R3RjZuZkhzUlpaTl83aG56Z2J2b2k1NkwtT09tWkRPT1JjZVpnSVZEdmN3TlJja1ZvVXBNT0N6ODlSdzVDemvSAbABQVVfeXFMTWRwTFpvOFlacVhxNWFNM2k0NDB2ZzZNc1dnOVd0dEdHSUtVUFR5NkFVVHJvTWlLMWExV2o1clFfUWRuSkwyS2hRU3NvZ2FhY09TRng0U…	how to stay safe from dengue during monsoon rains india today	a href target_blankhow to stay safe from dengue during monsoon rainsanbspnbspfont color6f6f6findia todayfont	positive	positive
dengue India	English Releases - PIB	https://news.google.com/rss/articles/CBMibEFVX3lxTFA5MlI1RXdrb1N3V3ZCZDZIekJvOGYyT2tSdm9WdDFMWC01S2lRaDBCVXlBcHdDS0NkQ2lXYlhlRjZWTldlejVSaUMxT2FyT1p6MTFPbG9hcnNzYlg3Umk2bnN2NWkxTWlESEt2SQ?oc=5	2023-03-22	<a href="https://news.google.com/rss/articles/CBMibEFVX3lxTFA5MlI1RXdrb1N3V3ZCZDZIekJvOGYyT2tSdm9WdDFMWC01S2lRaDBCVXlBcHdDS0NkQ2lXYlhlRjZWTldlejVSaUMxT2FyT1p6MTFPbG9hcnNzYlg3Umk2bnN2NWkxTWlESEt2SQ?oc=5" target="_blank">English Releases</a>&nbsp;&nbsp;<font color="#6f6f6f">PIB</font>	english releases pib	a href target_blankenglish releasesanbspnbspfont color6f6f6fpibfont	neutral	neutral
dengue India	IISc's computational analysis throws light on how dengue virus evolved in India - The Economic Times	https://news.google.com/rss/articles/CBMi2gFBVV95cUxQOUlzRnN4VlBMT0ZmMFFLT1dVVHpqWTROQ3d0OU1PM2lWNlVHTmhkckpic05EUWQ4TDNyX3ctQ1hfZ3RCVFNJZXpSWU1kV1ZHN3BBV0s1eVZUREZXU2JoNXI2Z3U3aVFlUUdBME5CLTlsaWVWOThRcld1eUg1ZnFyQ0o0ZDNPeGVyZTZXalljVFhMSFBSNVhkUW1wRXR2LV9UOVB0ZDNmMlQwd2tJX3VTZU9xRmhzQjlwRHdPWHFJbEZUc2ZiZzNWeVlUMzBxMHhIaEY1a1JzbHQ0UdIB3wFBVV95cUxNeV9XZlpPUW4wbm9PYnlkcEhUeVZEVDAySTNOM3Uzd3RkanVPQU…	2023-05-01	<a href="https://news.google.com/rss/articles/CBMi2gFBVV95cUxQOUlzRnN4VlBMT0ZmMFFLT1dVVHpqWTROQ3d0OU1PM2lWNlVHTmhkckpic05EUWQ4TDNyX3ctQ1hfZ3RCVFNJZXpSWU1kV1ZHN3BBV0s1eVZUREZXU2JoNXI2Z3U3aVFlUUdBME5CLTlsaWVWOThRcld1eUg1ZnFyQ0o0ZDNPeGVyZTZXalljVFhMSFBSNVhkUW1wRXR2LV9UOVB0ZDNmMlQwd2tJX3VTZU9xRmhzQjlwRHdPWHFJbEZUc2ZiZzNWeVlUMzBxMHhIaEY1a1JzbHQ0UdIB3wFBVV95cUxNeV9XZlpPUW4wbm9PYnlkcEhUeVZEVDAySTNOM3Uzd…	iiscs computational analysis throws light on how dengue virus evolved in india the economic times	a href target_blankiiscs computational analysis throws light on how dengue virus evolved in indiaanbspnbspfont color6f6f6fthe economic timesfont	neutral	neutral
dengue India	A Retrospective Study of Climate Change Affecting Dengue: Evidences, Challenges and Future Directions - Frontiers	https://news.google.com/rss/articles/CBMilAFBVV95cUxNdEhkTW9mUGNfT0p6amg0V29CbWtabGpMaTk0Tko2ZVI1R3MyQ1NPd1IyOUZrYlkxTUo5bmxmbTNteEstRmR2TzZPb2Q4akp4OHdKaENrU0habkNEOEtRRmRuYnRIbU5FQmh4ZzNIY0ZyTHYxc2g5NW5MREJJSEJPZWpHZlhXQlZMTlJwNTRZbDBFVEJH?oc=5	2022-05-26	<a href="https://news.google.com/rss/articles/CBMilAFBVV95cUxNdEhkTW9mUGNfT0p6amg0V29CbWtabGpMaTk0Tko2ZVI1R3MyQ1NPd1IyOUZrYlkxTUo5bmxmbTNteEstRmR2TzZPb2Q4akp4OHdKaENrU0habkNEOEtRRmRuYnRIbU5FQmh4ZzNIY0ZyTHYxc2g5NW5MREJJSEJPZWpHZlhXQlZMTlJwNTRZbDBFVEJH?oc=5" target="_blank">A Retrospective Study of Climate Change Affecting Dengue: Evidences, Challenges and Future Directions</a>&nbsp;&nbsp;<font col…	a retrospective study of climate change affecting dengue evidences challenges and future directions frontiers	a href target_blanka retrospective study of climate change affecting dengue evidences challenges and future directionsanbspnbspfont color6f6f6ffrontiersfont	positive	positive
dengue India	Why we need integrated dengue management to achieve zero deaths - Gavi, the Vaccine Alliance	https://news.google.com/rss/articles/CBMimgFBVV95cUxNd2s4YnhDVmdVYy1IYU5fM3NRbGtIRFAtSXFjVHQzdHNJZkk2RkkyaWVMcHNIWlo4Z2RHdDh4ZzNOUklBalF5N1BvWVBlYkU2MXZDVjNVSkJ5SEhQTHFxbm1xMkdTSkt6M09HUXo4WVFSZGhTQ1pmQ1pzREtvV1plblVfRWQxdkQ0WFNIM05wcnkwdkdDMTJ3Umh3?oc=5	2023-11-02	<a href="https://news.google.com/rss/articles/CBMimgFBVV95cUxNd2s4YnhDVmdVYy1IYU5fM3NRbGtIRFAtSXFjVHQzdHNJZkk2RkkyaWVMcHNIWlo4Z2RHdDh4ZzNOUklBalF5N1BvWVBlYkU2MXZDVjNVSkJ5SEhQTHFxbm1xMkdTSkt6M09HUXo4WVFSZGhTQ1pmQ1pzREtvV1plblVfRWQxdkQ0WFNIM05wcnkwdkdDMTJ3Umh3?oc=5" target="_blank">Why we need integrated dengue management to achieve zero deaths</a>&nbsp;&nbsp;<font color="#6f6f6f">Gavi, the Vaccine…	why we need integrated dengue management to achieve zero deaths gavi the vaccine alliance	a href target_blankwhy we need integrated dengue management to achieve zero deathsanbspnbspfont color6f6f6fgavi the vaccine alliancefont	neutral	neutral
dengue India	Dengue cases see a rise all over India - Down To Earth	https://news.google.com/rss/articles/CBMiigFBVV95cUxQN2xCRzhscFRMbjEyM2JhaEowMk1VMXhvV1BKWVFxTWlvSjRiQ1pMUzhPYzJXd0dZRjlwclZZUzVtWTZJZ0pJMGR6bkxsWF8tVElWb2NNOHptOHpxZEl5NVpXN2dIdDFmS3c2YnJSNDhIUERoclYwdmNDU0p1TUVpZkpYRTNNd1c3WUHSAZcBQVVfeXFMTkQ4LXlSUENsNU1ZRzZ6VXVxTzU4cXgydGprTTV5NWY0TnJOdlhCazYtLV9QMUF0WkJHNUpyaWIxWXJJQkVmUXFLbXdLLWNBUmJDS2NkM2tVaXRZX3BmODAtV2E5c0EyLXRsTlprR2JpWHNOTnlaM0lOS0h1S2…	2022-07-12	<a href="https://news.google.com/rss/articles/CBMiigFBVV95cUxQN2xCRzhscFRMbjEyM2JhaEowMk1VMXhvV1BKWVFxTWlvSjRiQ1pMUzhPYzJXd0dZRjlwclZZUzVtWTZJZ0pJMGR6bkxsWF8tVElWb2NNOHptOHpxZEl5NVpXN2dIdDFmS3c2YnJSNDhIUERoclYwdmNDU0p1TUVpZkpYRTNNd1c3WUHSAZcBQVVfeXFMTkQ4LXlSUENsNU1ZRzZ6VXVxTzU4cXgydGprTTV5NWY0TnJOdlhCazYtLV9QMUF0WkJHNUpyaWIxWXJJQkVmUXFLbXdLLWNBUmJDS2NkM2tVaXRZX3BmODAtV2E5c0EyLXRsTlprR2JpWHNOTnlaM…	dengue cases see a rise all over india down to earth	a href target_blankdengue cases see a rise all over indiaanbspnbspfont color6f6f6fdown to earthfont	neutral	neutral
dengue India	Takeda to soon start trials in India for dengue vaccine - The Economic Times	https://news.google.com/rss/articles/CBMi6AFBVV95cUxPMUVESy1aN2FqcWxfb0xJTzFMRVN0ZnU0SDdJQ1lBTnhNbEphblpyTzFfZV9CWnFVRmdUUkZDcllQUnUyVW9TWmpvRVpwSmtfNjF4SENRUERhQ3hUS0ViQWI0RVBMWmJvdjRBN19oWm9pa1dkbFEybTkyX1k0VFZRUWtoc054Mm93WWhrSXAyWlFqSUFsVmpJMG1hdTZROFJYREtiS2M3RGpGRVJXWHltbXhUaV83S1RmbzF5NGRTUUZ1OHZqdW53RzJzWmdmdWd3ZmJDckFQSlktdERYcWV2Nmh6YU1mOGlu0gHuAUFVX3lxTE5QYXB6WkVneXh4SzZqcjhIWm5wb1BxaX…	2024-02-29	<a href="https://news.google.com/rss/articles/CBMi6AFBVV95cUxPMUVESy1aN2FqcWxfb0xJTzFMRVN0ZnU0SDdJQ1lBTnhNbEphblpyTzFfZV9CWnFVRmdUUkZDcllQUnUyVW9TWmpvRVpwSmtfNjF4SENRUERhQ3hUS0ViQWI0RVBMWmJvdjRBN19oWm9pa1dkbFEybTkyX1k0VFZRUWtoc054Mm93WWhrSXAyWlFqSUFsVmpJMG1hdTZROFJYREtiS2M3RGpGRVJXWHltbXhUaV83S1RmbzF5NGRTUUZ1OHZqdW53RzJzWmdmdWd3ZmJDckFQSlktdERYcWV2Nmh6YU1mOGlu0gHuAUFVX3lxTE5QYXB6WkVneXh4SzZqcjhIW…	takeda to soon start trials in india for dengue vaccine the economic times	a href target_blanktakeda to soon start trials in india for dengue vaccineanbspnbspfont color6f6f6fthe economic timesfont	neutral	neutral
dengue India	WHO approves Japan-made dengue vaccine - Times of India	https://news.google.com/rss/articles/CBMivAFBVV95cUxQaURPZzlIc3dWc2VTM3c4YU1jSlpNSU51aXNzNXVySmtjdmJLd1o4bllhUTVLd1JpQS1OSldFSzF5MFI4TmlrTGRLTWpWUVJha2JFUGlUQ2pDWEZBUktEMmdLbXNPLWRyMGswRkJhLXpwV2tacjhNTnhnU19nWWZPQ2xTZmNPUnUyN2RhWW9qVjd5UmFlNUdZRmhER1VWZnp0UGhzM01MLU1JZ1N1ejc1ZjBZRUZ4ckxsQzB3WdIBwgFBVV95cUxQb3JBSS1OR01jUjQtV050ZHFjUTZqa0dfbzFMYkNsenJZRGJDWWNqTTB0Q1VFbDBzYXhfcjJXSHRyUGJGQlFkU1d5Sl…	2024-05-17	<a href="https://news.google.com/rss/articles/CBMivAFBVV95cUxQaURPZzlIc3dWc2VTM3c4YU1jSlpNSU51aXNzNXVySmtjdmJLd1o4bllhUTVLd1JpQS1OSldFSzF5MFI4TmlrTGRLTWpWUVJha2JFUGlUQ2pDWEZBUktEMmdLbXNPLWRyMGswRkJhLXpwV2tacjhNTnhnU19nWWZPQ2xTZmNPUnUyN2RhWW9qVjd5UmFlNUdZRmhER1VWZnp0UGhzM01MLU1JZ1N1ejc1ZjBZRUZ4ckxsQzB3WdIBwgFBVV95cUxQb3JBSS1OR01jUjQtV050ZHFjUTZqa0dfbzFMYkNsenJZRGJDWWNqTTB0Q1VFbDBzYXhfcjJXSHRyUGJGQ…	who approves japanmade dengue vaccine times of india	a href target_blankwho approves japanmade dengue vaccineanbspnbspfont color6f6f6ftimes of indiafont	positive	positive
dengue India	Takeda injects hope: Dengue vaccine clinical trials set to begin in India - Business Standard	https://news.google.com/rss/articles/CBMi2AFBVV95cUxNN2xwNDNDNGVOLWpVX3ZmeDZ1LU92X2ItMEwzLURoaWlONU1DMm54aE5OeGFuOHIwWW5TUHVZaWphald5THJkbjl2Z3RCa016RExXY1dBQ1RfUlVYcXk4Vm5yNlFsOHFXYlNMNTR5aUllZEduU3dzU0o5MUhEUnFPUVVCMUIzM0FtajYwelhVMDB2RTZvVDVNaXBRNEtBdEFtRXlYUGNTNkFMU0lCTVplMkNyTGtwS3k4SVpSZmlLREFiQTRmejJDZkpFdE1ORVgxYU5jUDFZV23SAd4BQVVfeXFMT0Q2d0NHaGEzbTIta2g5ZnlXY1EtelhiQzFYeW41UEhNbDY0STIxZ1…	2024-02-27	<a href="https://news.google.com/rss/articles/CBMi2AFBVV95cUxNN2xwNDNDNGVOLWpVX3ZmeDZ1LU92X2ItMEwzLURoaWlONU1DMm54aE5OeGFuOHIwWW5TUHVZaWphald5THJkbjl2Z3RCa016RExXY1dBQ1RfUlVYcXk4Vm5yNlFsOHFXYlNMNTR5aUllZEduU3dzU0o5MUhEUnFPUVVCMUIzM0FtajYwelhVMDB2RTZvVDVNaXBRNEtBdEFtRXlYUGNTNkFMU0lCTVplMkNyTGtwS3k4SVpSZmlLREFiQTRmejJDZkpFdE1ORVgxYU5jUDFZV23SAd4BQVVfeXFMT0Q2d0NHaGEzbTIta2g5ZnlXY1EtelhiQzFYeW41UEhNb…	takeda injects hope dengue vaccine clinical trials set to begin in india business standard	a href target_blanktakeda injects hope dengue vaccine clinical trials set to begin in indiaanbspnbspfont color6f6f6fbusiness standardfont	positive	positive
dengue India	Alert! New dengue strain found in samples obtained from Delhi NCR: Here's all you need to know​ - Times of India	https://news.google.com/rss/articles/CBMi6wFBVV95cUxPTnpZRURack5BUm84Ym1lbnJtdmZ4eXZqYW5UV0ZUSTV1ZWwzRm5LMWNjbXBETC1XTk52bnpoQjN5RmRJQ1ROaDM0TGdzbzJNcEtJNFFaQ2UxN2VtQUtUdHJmQzNSdFVHZ1NDeFM2VmQzN1hiQmkyVzZaM2JvUVZtY1dVeGZEemlfN015akNtLXBPcEhVbFowc1o1OURlNXpEOWNqZ1J1Vk9kU21OOTZIZkg0dFYyZlVsMU91OWZZMFVER3VJYm85RjUyZjhxZUN5cmtzdVhSb2QzQ0dQR3pqbl95SUZvUnNJWFNR0gHzAUFVX3lxTE5DWjJmdUNzSGFWNFRTNDFtRUktcH…	2023-09-18	<a href="https://news.google.com/rss/articles/CBMi6wFBVV95cUxPTnpZRURack5BUm84Ym1lbnJtdmZ4eXZqYW5UV0ZUSTV1ZWwzRm5LMWNjbXBETC1XTk52bnpoQjN5RmRJQ1ROaDM0TGdzbzJNcEtJNFFaQ2UxN2VtQUtUdHJmQzNSdFVHZ1NDeFM2VmQzN1hiQmkyVzZaM2JvUVZtY1dVeGZEemlfN015akNtLXBPcEhVbFowc1o1OURlNXpEOWNqZ1J1Vk9kU21OOTZIZkg0dFYyZlVsMU91OWZZMFVER3VJYm85RjUyZjhxZUN5cmtzdVhSb2QzQ0dQR3pqbl95SUZvUnNJWFNR0gHzAUFVX3lxTE5DWjJmdUNzSGFWNFRTN…	alert new dengue strain found in samples obtained from delhi ncr heres all you need to know times of india	a href target_blankalert new dengue strain found in samples obtained from delhi ncr heres all you need to knowanbspnbspfont color6f6f6ftimes of indiafont	positive	negative
dengue India	Dengue: Top tips to prevent and protect yourself amid record fever outbreak | Health - Hindustan Times - Hindustan Times	https://news.google.com/rss/articles/CBMi2wFBVV95cUxQbXB0OUZPa0xFRzltMUpBQ0FSNHBzcGRUdS1kZUhBQWFtNy00eU1LOVY5VHZDSjExQTg0dnBtczFWdUJJd0ZJWTI4RFB4WFEwTkx5bnJKRkR2ZURscHlhZXpRQTVCSEhvcHN1RDlHcWo5Q2lHM05lR3JuUVprazJIUjVqcmZuMzkwaDN3S2JWQlZQSVR3UndUVWFmYjd0c0lRYnFDcS1Ba3pOYzhKZVdQdnJ3TG1ySjMwWEFnOFJwLVRYNk5sQ1c4YjBhcWpjY09uV2dwRHlLUFdpaU3SAeABQVVfeXFMTnNhZzJxQ2hFWVpfUHpCR1VMQ2FOM3c2Q3RtUnB2MGM1SldPZT…	2023-09-18	<a href="https://news.google.com/rss/articles/CBMi2wFBVV95cUxQbXB0OUZPa0xFRzltMUpBQ0FSNHBzcGRUdS1kZUhBQWFtNy00eU1LOVY5VHZDSjExQTg0dnBtczFWdUJJd0ZJWTI4RFB4WFEwTkx5bnJKRkR2ZURscHlhZXpRQTVCSEhvcHN1RDlHcWo5Q2lHM05lR3JuUVprazJIUjVqcmZuMzkwaDN3S2JWQlZQSVR3UndUVWFmYjd0c0lRYnFDcS1Ba3pOYzhKZVdQdnJ3TG1ySjMwWEFnOFJwLVRYNk5sQ1c4YjBhcWpjY09uV2dwRHlLUFdpaU3SAeABQVVfeXFMTnNhZzJxQ2hFWVpfUHpCR1VMQ2FOM3c2Q3RtUnB2M…	dengue top tips to prevent and protect yourself amid record fever outbreak health hindustan times hindustan times	a href target_blankdengue top tips to prevent and protect yourself amid record fever outbreak health hindustan timesanbspnbspfont color6f6f6fhindustan timesfont	positive	positive
dengue India	600 dengue cases in Kolkata last week - Telegraph India	https://news.google.com/rss/articles/CBMinAFBVV95cUxPTnFraTA0X0U0SWtfdUpVc2dQT25WOU9hWEcxUjhudzBRTUM0QVlWRlVwNkwzbnQ3RHh0RnR1TXNhWTN2RnQ1dkgzZ0lFbFZjRm41RHhrWlN2SGJwM3hfd0VfZ3RISVZlSV9Cd1hldGgwQ2lhQ3puM0s0dUt5RW42eDFvNmo3anN6bHNFZjhSYjE0NGtwbDlmclZnMjHSAaIBQVVfeXFMT01tVk5laW5kdUhGdlhIR2haM2VIYmJpVi1sSEZMbDd5MXEtY2NzUmRtYVlFRGNXS3JmZDVORGVIM040YjNlQm1ZVUZ3R05lUThRZjczRVZEU1Z3aXEwMmJDWnltODNxYmZfNX…	2022-10-08	<a href="https://news.google.com/rss/articles/CBMinAFBVV95cUxPTnFraTA0X0U0SWtfdUpVc2dQT25WOU9hWEcxUjhudzBRTUM0QVlWRlVwNkwzbnQ3RHh0RnR1TXNhWTN2RnQ1dkgzZ0lFbFZjRm41RHhrWlN2SGJwM3hfd0VfZ3RISVZlSV9Cd1hldGgwQ2lhQ3puM0s0dUt5RW42eDFvNmo3anN6bHNFZjhSYjE0NGtwbDlmclZnMjHSAaIBQVVfeXFMT01tVk5laW5kdUhGdlhIR2haM2VIYmJpVi1sSEZMbDd5MXEtY2NzUmRtYVlFRGNXS3JmZDVORGVIM040YjNlQm1ZVUZ3R05lUThRZjczRVZEU1Z3aXEwMmJDWnltO…	600 dengue cases in kolkata last week telegraph india	a href target_blank600 dengue cases in kolkata last weekanbspnbspfont color6f6f6ftelegraph indiafont	neutral	neutral
dengue India	Can changes in Indian Ocean temperatures help predict dengue outbreaks? New paper finds links - Down To Earth	https://news.google.com/rss/articles/CBMi0gFBVV95cUxQS0t5YzQ4RkdydjUyenZteHpoYy1MbWVPRjllcDUtSnJ2REpRcG5lLXZJZVpEMWYxVmlsUV9mSHNMVWhGaF9hUEZfVGxYeTNSZUM0emtkOWhFYlp3YkpaOWxMTE5oeEdBbkZFUTF3ZDVBOXlVLUp5YWFMaTJlTG9HTUJiTENxckR2VHZrQUI2eUdiX2g0N19FSnk5Z1BBSC1JeDdhaGpFaFVGbEpCbVRwaFJOUmR6SVpBNENfWVAtekI0RjY3RkhBLWstQUNwbkpQc3fSAd8BQVVfeXFMTzBOejJMRHN1SG5xV3VBS2ctRkZsWThOS3FkM0tjaG5aR2ZSY1RYWUFhV25VQV…	2024-05-10	<a href="https://news.google.com/rss/articles/CBMi0gFBVV95cUxQS0t5YzQ4RkdydjUyenZteHpoYy1MbWVPRjllcDUtSnJ2REpRcG5lLXZJZVpEMWYxVmlsUV9mSHNMVWhGaF9hUEZfVGxYeTNSZUM0emtkOWhFYlp3YkpaOWxMTE5oeEdBbkZFUTF3ZDVBOXlVLUp5YWFMaTJlTG9HTUJiTENxckR2VHZrQUI2eUdiX2g0N19FSnk5Z1BBSC1JeDdhaGpFaFVGbEpCbVRwaFJOUmR6SVpBNENfWVAtekI0RjY3RkhBLWstQUNwbkpQc3fSAd8BQVVfeXFMTzBOejJMRHN1SG5xV3VBS2ctRkZsWThOS3FkM0tjaG5aR2ZSY1RYW…	can changes in indian ocean temperatures help predict dengue outbreaks new paper finds links down to earth	a href target_blankcan changes in indian ocean temperatures help predict dengue outbreaks new paper finds linksanbspnbspfont color6f6f6fdown to earthfont	positive	positive
dengue India	Dengue cases on rise in India; these drinks may help fight the disease - Times of India	https://news.google.com/rss/articles/CBMi_gFBVV95cUxOWkdaVUx6T0RDRG1HN0ZnSUw3TFJMVWNBUV9ZWGp0YVYwUjdsbVluaXdwOGFzRHpZOFdXb0VKamlGb2ZfZE5wb3B3X00wUENZVXpaSDdEMmstcV90U2M1eE4xMHBYM1JvSVRYTnVDY2hITC1BVlZFamtwU1M1NmU0N1NFVXB2R3ppcnZPc1dtOTRQanBNSzczUmF1bl9EUWZmT0s3UUYzS3doc1NNc0lybkVHRGZvUGZLd0gxS3R1c3c2MDJNQjFKS0tEd3hOSTFtdm9vQ1NNWHREZ3NWcVhxVU1SVnpTWVUyVG9vQXY2NzRodlA5R2pKQld1cHdJd9IBhgJBVV95cUxOOV…	2022-11-06	<a href="https://news.google.com/rss/articles/CBMi_gFBVV95cUxOWkdaVUx6T0RDRG1HN0ZnSUw3TFJMVWNBUV9ZWGp0YVYwUjdsbVluaXdwOGFzRHpZOFdXb0VKamlGb2ZfZE5wb3B3X00wUENZVXpaSDdEMmstcV90U2M1eE4xMHBYM1JvSVRYTnVDY2hITC1BVlZFamtwU1M1NmU0N1NFVXB2R3ppcnZPc1dtOTRQanBNSzczUmF1bl9EUWZmT0s3UUYzS3doc1NNc0lybkVHRGZvUGZLd0gxS3R1c3c2MDJNQjFKS0tEd3hOSTFtdm9vQ1NNWHREZ3NWcVhxVU1SVnpTWVUyVG9vQXY2NzRodlA5R2pKQld1cHdJd9IBhgJBV…	dengue cases on rise in india these drinks may help fight the disease times of india	a href target_blankdengue cases on rise in india these drinks may help fight the diseaseanbspnbspfont color6f6f6ftimes of indiafont	neutral	neutral
dengue India	No dengue deaths, says official after 6 people die due to high fever in UP's Moradabad - India Today	https://news.google.com/rss/articles/CBMiqgFBVV95cUxOUEQ5M1RSVVdTTVJ1dENYNzlpck9SQ2p6bW9HYkE2T1ZCdFB3eTI2b1NSa1lBRHpuWmpxeGxQTGRXQVdwc3NManhDWlVDLXJiV0xaNXdwSmRaRHk5UnA4R2RXRERBakVESzhBVFJDOU9yWWgyV0lYc010ZjBCOV9scVhERElBMmFKMmdvOFNaRHBwYkFNMnUzQjhDSUpVNF9QbXhLcGZoTnZVZ9IBrwFBVV95cUxNOEZaaHpjODRIbXVNaTlPMk1Gc1BhelcwMVdZOTJnemc0VTF0NVdkOXJmVUk0WWk3bWNQdkZyMi1JMVdzVGNqQ3BhQXNCamcxYTdVTlFuYVZ4NEFka0…	2022-10-04	<a href="https://news.google.com/rss/articles/CBMiqgFBVV95cUxOUEQ5M1RSVVdTTVJ1dENYNzlpck9SQ2p6bW9HYkE2T1ZCdFB3eTI2b1NSa1lBRHpuWmpxeGxQTGRXQVdwc3NManhDWlVDLXJiV0xaNXdwSmRaRHk5UnA4R2RXRERBakVESzhBVFJDOU9yWWgyV0lYc010ZjBCOV9scVhERElBMmFKMmdvOFNaRHBwYkFNMnUzQjhDSUpVNF9QbXhLcGZoTnZVZ9IBrwFBVV95cUxNOEZaaHpjODRIbXVNaTlPMk1Gc1BhelcwMVdZOTJnemc0VTF0NVdkOXJmVUk0WWk3bWNQdkZyMi1JMVdzVGNqQ3BhQXNCamcxYTdVTlFuY…	no dengue deaths says official after 6 people die due to high fever in ups moradabad india today	a href target_blankno dengue deaths says official after 6 people die due to high fever in ups moradabadanbspnbspfont color6f6f6findia todayfont	negative	negative
dengue India	Dengue Fever: Prognostic Insights From a Complete Blood Count - Cureus	https://news.google.com/rss/articles/CBMinwFBVV95cUxQNk9WU1NOZkJLVjhqRHI4RHllZmR4eUo5RHZHMzA0NnVub0dLS3M2eVc4aXgwSTlNVjJRNk1jUUhFcENRNF9qSGNSeUJpNWxaWEhHXy1pd2NOVVdPMnhLTGZicWJUcndhVXZPRGpjVWdraHVjckkyZ3JBNWV0dk91Q2loeDdheHphLWdJZnp1OUpOUG9QRExJNjB2dWxIWWs?oc=5	2020-11-20	<a href="https://news.google.com/rss/articles/CBMinwFBVV95cUxQNk9WU1NOZkJLVjhqRHI4RHllZmR4eUo5RHZHMzA0NnVub0dLS3M2eVc4aXgwSTlNVjJRNk1jUUhFcENRNF9qSGNSeUJpNWxaWEhHXy1pd2NOVVdPMnhLTGZicWJUcndhVXZPRGpjVWdraHVjckkyZ3JBNWV0dk91Q2loeDdheHphLWdJZnp1OUpOUG9QRExJNjB2dWxIWWs?oc=5" target="_blank">Dengue Fever: Prognostic Insights From a Complete Blood Count</a>&nbsp;&nbsp;<font color="#6f6f6f">Cureus</font>	dengue fever prognostic insights from a complete blood count cureus	a href target_blankdengue fever prognostic insights from a complete blood countanbspnbspfont color6f6f6fcureusfont	neutral	neutral
dengue India	Decoding dengue: India’s first prospective DNA vaccine against disease is promising; but challenges lie ahead - Down To Earth	https://news.google.com/rss/articles/CBMi5gFBVV95cUxOZ0hQbHpOOUdOVUt5R1F3VW41Q0M1UHVqVTd6WkRyNkxRNVhsZ1h4anA1alF2STdzejNHM0tTRzdoSXFJRlNUOUF6Y3pUOW5sbjF3M29sUVB3RjZWSVlwZmd3OVRSZG1kdzliVW9JRVBpR3pyS1FMSjlJbEdTMEQ4ekwwR3NDNHEtaHQxUms4N2dpbnVHbDdLSmVsMnAzRGNZNGtxTm5QbDA4NzQxNVpfWk91Uk9tSkFKSEdnU09jRGNwbV9EbkVGRlZaYTNqWFBydHZlNmpMZ09wNjNlU0VScHNIME5JQdIB8wFBVV95cUxQckZmdjNKa2NUX283VEZHZ2ttQ1ZqcGtoSV…	2023-02-28	<a href="https://news.google.com/rss/articles/CBMi5gFBVV95cUxOZ0hQbHpOOUdOVUt5R1F3VW41Q0M1UHVqVTd6WkRyNkxRNVhsZ1h4anA1alF2STdzejNHM0tTRzdoSXFJRlNUOUF6Y3pUOW5sbjF3M29sUVB3RjZWSVlwZmd3OVRSZG1kdzliVW9JRVBpR3pyS1FMSjlJbEdTMEQ4ekwwR3NDNHEtaHQxUms4N2dpbnVHbDdLSmVsMnAzRGNZNGtxTm5QbDA4NzQxNVpfWk91Uk9tSkFKSEdnU09jRGNwbV9EbkVGRlZaYTNqWFBydHZlNmpMZ09wNjNlU0VScHNIME5JQdIB8wFBVV95cUxQckZmdjNKa2NUX283VEZHZ2ttQ…	decoding dengue indias first prospective dna vaccine against disease is promising but challenges lie ahead down to earth	a href target_blankdecoding dengue indias first prospective dna vaccine against disease is promising but challenges lie aheadanbspnbspfont color6f6f6fdown to earthfont	positive	positive
dengue India	Dengue outbreak in Delhi: With 129 new cases, tally crosses 500-mark - India Today	https://news.google.com/rss/articles/CBMiugFBVV95cUxQUE1EejhmZlFRTVhTX2JiOGxvZnVCY2tILVVCQU5nc2I2VUd6bzNzb1kzY1JDMWp4eVp5dS02anptQjUwaDNyOF9KN1UxZGV4eUNwZl9zdjNkLXc2WW5UVF9rRFY1UFEyTk1hTTlKX2trQS1mSDEyWk5BTThyQ25RWTZhMjZKVTg2RVllZ0V6aXQxVkJHV3N2NTJOMGY0MkdlWk9IeE51eXFyU0VxS0ZGUFBOdjdURUg3WFHSAb8BQVVfeXFMTkZZRzdsU1lVeTY1MFpzVUNFOWtHdkw4SmVmYTIwNGY0bk5oQmduczd6UlpYdEFTZEQ2dGloNzYzSmI3Ylc3YVpWaDdIaj…	2022-09-26	<a href="https://news.google.com/rss/articles/CBMiugFBVV95cUxQUE1EejhmZlFRTVhTX2JiOGxvZnVCY2tILVVCQU5nc2I2VUd6bzNzb1kzY1JDMWp4eVp5dS02anptQjUwaDNyOF9KN1UxZGV4eUNwZl9zdjNkLXc2WW5UVF9rRFY1UFEyTk1hTTlKX2trQS1mSDEyWk5BTThyQ25RWTZhMjZKVTg2RVllZ0V6aXQxVkJHV3N2NTJOMGY0MkdlWk9IeE51eXFyU0VxS0ZGUFBOdjdURUg3WFHSAb8BQVVfeXFMTkZZRzdsU1lVeTY1MFpzVUNFOWtHdkw4SmVmYTIwNGY0bk5oQmduczd6UlpYdEFTZEQ2dGloNzYzSmI3Ylc3Y…	dengue outbreak in delhi with 129 new cases tally crosses 500mark india today	a href target_blankdengue outbreak in delhi with 129 new cases tally crosses 500markanbspnbspfont color6f6f6findia todayfont	neutral	neutral
dengue India	Explained | Why is a viable dengue vaccine not yet available - The Hindu	https://news.google.com/rss/articles/CBMivAFBVV95cUxOaHdhbENOTnZ5eEdFcXZldlJsYVdSeDVmSDVsVURNNGFWX3J5THdhclVpMFNyNkM5dXE2U3BONWl0Y0IxSkdtLUx3dmNzM3h2bjA2QS1ocExvWWpISHBEaWtMNnZGOTBPb1hsZHlRY3hXdHlEckhlLXNpUkZfT1RFWmM0VnpDZ0ZScGR1eDgxdFJYRWx6VHo1bjFqUGRGMXRmV2RVc1ViVkhiXzFnNzNmZDZGX21NSmRyT2dsbtIBwwFBVV95cUxNWGdRbWh0VUpOeHI4aXV5ZDNGd1hkQUdNZHpkaGljM3J4Ui15ankxTWRCOFYtUzg4QU1kcTMxeVI3cEpGYjFfMWY3MW…	2023-05-17	<a href="https://news.google.com/rss/articles/CBMivAFBVV95cUxOaHdhbENOTnZ5eEdFcXZldlJsYVdSeDVmSDVsVURNNGFWX3J5THdhclVpMFNyNkM5dXE2U3BONWl0Y0IxSkdtLUx3dmNzM3h2bjA2QS1ocExvWWpISHBEaWtMNnZGOTBPb1hsZHlRY3hXdHlEckhlLXNpUkZfT1RFWmM0VnpDZ0ZScGR1eDgxdFJYRWx6VHo1bjFqUGRGMXRmV2RVc1ViVkhiXzFnNzNmZDZGX21NSmRyT2dsbtIBwwFBVV95cUxNWGdRbWh0VUpOeHI4aXV5ZDNGd1hkQUdNZHpkaGljM3J4Ui15ankxTWRCOFYtUzg4QU1kcTMxeVI3cEpGY…	explained why is a viable dengue vaccine not yet available the hindu	a href target_blankexplained why is a viable dengue vaccine not yet availableanbspnbspfont color6f6f6fthe hindufont	neutral	neutral
dengue India	Health minister launches dashboard, app to track surge in dengue | Latest News India - Hindustan Times - Hindustan Times	https://news.google.com/rss/articles/CBMixAFBVV95cUxPTXdWZHU0YmNZTS1QUHMtY2xPR1d0YXA0STlqMVRDMVRXdkRxNThqeDBkMzV4MnM3XzdSbXU2UnBOMkl0akxPT01OcFhkdDFzc19HQW1OZVVXckFoUzM2SkZlenFDam1QWUt3aGlPcDNCQnJmRkY0R2lyVjlkVWpocUtTT0o4ZGtnaXFHcGdncWxZYk1yTFJfa1dkdU9lQldleDktTzJQek4yYlF2VWZhZ3AyYWVIUnRzSnljazdiTV9XMWU40gHKAUFVX3lxTE5DWEhiTjJ1ZzVIdWk3OU51c2xLRXJSUGlEMFdDQVl4RzVzMURqSEc5cHFkYUQtUldXQm9PS0RVak5nQU…	2023-09-09	<a href="https://news.google.com/rss/articles/CBMixAFBVV95cUxPTXdWZHU0YmNZTS1QUHMtY2xPR1d0YXA0STlqMVRDMVRXdkRxNThqeDBkMzV4MnM3XzdSbXU2UnBOMkl0akxPT01OcFhkdDFzc19HQW1OZVVXckFoUzM2SkZlenFDam1QWUt3aGlPcDNCQnJmRkY0R2lyVjlkVWpocUtTT0o4ZGtnaXFHcGdncWxZYk1yTFJfa1dkdU9lQldleDktTzJQek4yYlF2VWZhZ3AyYWVIUnRzSnljazdiTV9XMWU40gHKAUFVX3lxTE5DWEhiTjJ1ZzVIdWk3OU51c2xLRXJSUGlEMFdDQVl4RzVzMURqSEc5cHFkYUQtUldXQm9PS…	health minister launches dashboard app to track surge in dengue latest news india hindustan times hindustan times	a href target_blankhealth minister launches dashboard app to track surge in dengue latest news india hindustan timesanbspnbspfont color6f6f6fhindustan timesfont	neutral	neutral
dengue India	'Sanatana dharma like malaria, dengue...': MK Stalin's son Udhayanidhi sparks row - India Today	https://news.google.com/rss/articles/CBMixwFBVV95cUxQRXBUalRzUlZPWkFicGtTNFFXTUsyamJaVjN5LUd0VVByMFI5T1pGSVV1MEw3MjhuTGE0bW9WM2d1YkpTcFJqVTJkZUIyN2RJMXpJb1hvN21FeHJ2UC1QOUVXMjR5Z3RDaV9mMmVBQU80NVgtZ0dpbThQYUpPNldSWFkzaU5MY3VwekxjSGFyWGJtYXFxYmhRV1BWalItNE4tM3ZWb1NuaXdZN3BTeUhWYnIzc2NHZVVhMlJCWFptQ0ZvX1FRSEdV0gHMAUFVX3lxTE8yc3EtVF9CQXBnQ01TVlRkOFhOUnhjWUtWUUFUVjlxaE9GTEtGUC1yRl9hYlNGOHFDN1VOZkc1Qz…	2023-09-02	<a href="https://news.google.com/rss/articles/CBMixwFBVV95cUxQRXBUalRzUlZPWkFicGtTNFFXTUsyamJaVjN5LUd0VVByMFI5T1pGSVV1MEw3MjhuTGE0bW9WM2d1YkpTcFJqVTJkZUIyN2RJMXpJb1hvN21FeHJ2UC1QOUVXMjR5Z3RDaV9mMmVBQU80NVgtZ0dpbThQYUpPNldSWFkzaU5MY3VwekxjSGFyWGJtYXFxYmhRV1BWalItNE4tM3ZWb1NuaXdZN3BTeUhWYnIzc2NHZVVhMlJCWFptQ0ZvX1FRSEdV0gHMAUFVX3lxTE8yc3EtVF9CQXBnQ01TVlRkOFhOUnhjWUtWUUFUVjlxaE9GTEtGUC1yRl9hYlNGOHFDN…	sanatana dharma like malaria dengue mk stalins son udhayanidhi sparks row india today	a href target_blanksanatana dharma like malaria dengue mk stalins son udhayanidhi sparks rowanbspnbspfont color6f6f6findia todayfont	positive	positive
dengue India	24 deaths due to dengue in Uttar Pradesh, cases continue to surge - India Today	https://news.google.com/rss/articles/CBMiugFBVV95cUxQcEY0Xzd4WGl4SUZtU0tfUm5BVEZGZnZhM01YY3FtRlROcUE2a0JQLTJTNHJ2akMzc1E4R1cxTUxtYTdrb3pPdU81M3JsbnBaNklLX0FfNGItRlJVcDk2ajRKRHpQc055bnZvSnlXYl82aFJhbUFJaHBHU24yZFB0QVNvWWNkNkx5N25VVVZ1aERuN2EzUE11R01nUmRTcU1KU25qeDVHMGs2R1lnVXBFSjdKQU9MeDI5S0HSAb8BQVVfeXFMTUw4YThrNFhfdEZJVXRxMG9NMGtkTjhpUVY4cGNFSUI5Q3U4T2hNZVhyV3M0V3V3Rmt4eVRvbjNPVmFpRzdKRzVTUms4WU…	2023-10-18	<a href="https://news.google.com/rss/articles/CBMiugFBVV95cUxQcEY0Xzd4WGl4SUZtU0tfUm5BVEZGZnZhM01YY3FtRlROcUE2a0JQLTJTNHJ2akMzc1E4R1cxTUxtYTdrb3pPdU81M3JsbnBaNklLX0FfNGItRlJVcDk2ajRKRHpQc055bnZvSnlXYl82aFJhbUFJaHBHU24yZFB0QVNvWWNkNkx5N25VVVZ1aERuN2EzUE11R01nUmRTcU1KU25qeDVHMGs2R1lnVXBFSjdKQU9MeDI5S0HSAb8BQVVfeXFMTUw4YThrNFhfdEZJVXRxMG9NMGtkTjhpUVY4cGNFSUI5Q3U4T2hNZVhyV3M0V3V3Rmt4eVRvbjNPVmFpRzdKR…	24 deaths due to dengue in uttar pradesh cases continue to surge india today	a href target_blank24 deaths due to dengue in uttar pradesh cases continue to surgeanbspnbspfont color6f6f6findia todayfont	neutral	neutral
dengue India	India witnesses decline in vector-borne tropical diseases in last 2 years - Business Standard	https://news.google.com/rss/articles/CBMizwFBVV95cUxORHpVWkVsdnJBeERmSU0ybHVvamgzRDNtR0ZQYWVLcy1ncWoxYnBlMGVRdGl6M0dUOGpCMFFBOGxVWmY0VVo4SDFvTjR4TjNadi1WU2dzaHEyRGxYclh1OUF6UHFlRjc5a0pHalBORHNKbzdRdHVOSlE5U0NJdmpMUml2VDQwRkQ2ZnBSamZ4WlVzX3IzMjhGZmpqRW4wdWtQOGFuZUw0TzJfU09tbG1TaG1iY0hRd3VvRzNqY21INkJjRW16NzhIWTFSeGQtUGfSAdQBQVVfeXFMT2NmbzZSNWlMWDZOc1R3WkxRWTUwOU1pdGlWRVpDRDRNdG95UUd1cGFCemlpNWt6TX…	2024-02-11	<a href="https://news.google.com/rss/articles/CBMizwFBVV95cUxORHpVWkVsdnJBeERmSU0ybHVvamgzRDNtR0ZQYWVLcy1ncWoxYnBlMGVRdGl6M0dUOGpCMFFBOGxVWmY0VVo4SDFvTjR4TjNadi1WU2dzaHEyRGxYclh1OUF6UHFlRjc5a0pHalBORHNKbzdRdHVOSlE5U0NJdmpMUml2VDQwRkQ2ZnBSamZ4WlVzX3IzMjhGZmpqRW4wdWtQOGFuZUw0TzJfU09tbG1TaG1iY0hRd3VvRzNqY21INkJjRW16NzhIWTFSeGQtUGfSAdQBQVVfeXFMT2NmbzZSNWlMWDZOc1R3WkxRWTUwOU1pdGlWRVpDRDRNdG95UUd1cGFCe…	india witnesses decline in vectorborne tropical diseases in last 2 years business standard	a href target_blankindia witnesses decline in vectorborne tropical diseases in last 2 yearsanbspnbspfont color6f6f6fbusiness standardfont	neutral	neutral
dengue India	Here’s why you shouldn’t take painkillers when suffering from dengue - financialexpress.com	https://news.google.com/rss/articles/CBMixwFBVV95cUxQUVVmVE1laGEwc19zLVBzVmtKbTZQNk1HM3VHcWlCV0pTak4zc2hDaFBVbWZocHJlTjlnaWlSZ1BOWkxFV3BaR2VkNG1qZHhUblJoekpvcjFGZW5DT203SVJWRkJBbWZxZktaRnRRM0puTWV3NFl4V05TQzJYalpQRnNqcE1xMTZRY3lRa0hmMlRJN0ZBX24xOC1vUDR5X1h2WTNtOG8xMHg2OS1wTmtTcFJhQVYxM0RYYXVzMTBKcC1Sd3ltb0J3?oc=5	2023-10-05	<a href="https://news.google.com/rss/articles/CBMixwFBVV95cUxQUVVmVE1laGEwc19zLVBzVmtKbTZQNk1HM3VHcWlCV0pTak4zc2hDaFBVbWZocHJlTjlnaWlSZ1BOWkxFV3BaR2VkNG1qZHhUblJoekpvcjFGZW5DT203SVJWRkJBbWZxZktaRnRRM0puTWV3NFl4V05TQzJYalpQRnNqcE1xMTZRY3lRa0hmMlRJN0ZBX24xOC1vUDR5X1h2WTNtOG8xMHg2OS1wTmtTcFJhQVYxM0RYYXVzMTBKcC1Sd3ltb0J3?oc=5" target="_blank">Here’s why you shouldn’t take painkillers when suffering f…	heres why you shouldnt take painkillers when suffering from dengue financialexpresscom	a href target_blankheres why you shouldnt take painkillers when suffering from dengueanbspnbspfont color6f6f6ffinancialexpresscomfont	negative	negative
dengue India	This Smokeless & Biodegradable Innovation to Kill Mosquitoes Can Help India Battle Dengue - The Better India	https://news.google.com/rss/articles/CBMivwFBVV95cUxPclNDWHNTcEEwX1lrOHNqckx4ZkYzdW5WdlVjLUFyRDZyazlaX0ZpSTNOaFFxNExHR3I2cy14bTRCbEhzYXBzbEJWMnlWRzFRVVlxTVZWUlJDb0h6WTBjeVJyUnc0X19QV2dTWUJwOWtpN1llbGZNNkxDSUE1bEduYTJ3WVJuYmRHZFcwM1BUcU9JMWlZVjh0a094ZW9qTWp6S0Y4d3pLbjFXZWF3WlJ3SUFIV0ZfZDZldWpTYW1PVdIBxAFBVV95cUxNU2dLRzhzOEN4Z0k3a2M3UV8yRmNLVVZ6R19XZndTQlhzYUdld21MUG44alJ6LXRVVmpIVWU2TF9zNnVJcVBSNE…	2023-09-07	<a href="https://news.google.com/rss/articles/CBMivwFBVV95cUxPclNDWHNTcEEwX1lrOHNqckx4ZkYzdW5WdlVjLUFyRDZyazlaX0ZpSTNOaFFxNExHR3I2cy14bTRCbEhzYXBzbEJWMnlWRzFRVVlxTVZWUlJDb0h6WTBjeVJyUnc0X19QV2dTWUJwOWtpN1llbGZNNkxDSUE1bEduYTJ3WVJuYmRHZFcwM1BUcU9JMWlZVjh0a094ZW9qTWp6S0Y4d3pLbjFXZWF3WlJ3SUFIV0ZfZDZldWpTYW1PVdIBxAFBVV95cUxNU2dLRzhzOEN4Z0k3a2M3UV8yRmNLVVZ6R19XZndTQlhzYUdld21MUG44alJ6LXRVVmpIVWU2TF9zN…	this smokeless biodegradable innovation to kill mosquitoes can help india battle dengue the better india	a href target_blankthis smokeless biodegradable innovation to kill mosquitoes can help india battle dengueanbspnbspfont color6f6f6fthe better indiafont	neutral	neutral
dengue India	The Urgent Need for Innovative Mosquito Control Methods: Addressing the Escalating Challenge in India - ET HealthWorld	https://news.google.com/rss/articles/CBMi_AFBVV95cUxPSWdZV1R1Zm50YlI2X0VDOGkybTNFRTdGRFhuMG5Qd2FjblBlek1HTDF5NGpISGV4SFhCOHJxX09LNkdQU1dNTUdGME9HcnNpVXh1UExheW0xOVNCcF9aRDl4Q3VpeHFtTHF6WS1uckJkRHo0c193QnNuOXhfcmtQU1poTXE2Q2cxLXV5THJiZm4xakVhXzE1REZSSDZUS2NkZldURnZkQWx0VmdYYy1LcGFzcnY2MzcwSUozWmFCSUM2Rlh5bWVmWDVqandLakl2NGl1OVd2MjdmV2VwTEZhZldfQi1WbkNuMXo2OWZwR29Ubm90QWRIek1tOU_SAYICQVVfeXFMTkZScl…	2023-12-26	<a href="https://news.google.com/rss/articles/CBMi_AFBVV95cUxPSWdZV1R1Zm50YlI2X0VDOGkybTNFRTdGRFhuMG5Qd2FjblBlek1HTDF5NGpISGV4SFhCOHJxX09LNkdQU1dNTUdGME9HcnNpVXh1UExheW0xOVNCcF9aRDl4Q3VpeHFtTHF6WS1uckJkRHo0c193QnNuOXhfcmtQU1poTXE2Q2cxLXV5THJiZm4xakVhXzE1REZSSDZUS2NkZldURnZkQWx0VmdYYy1LcGFzcnY2MzcwSUozWmFCSUM2Rlh5bWVmWDVqandLakl2NGl1OVd2MjdmV2VwTEZhZldfQi1WbkNuMXo2OWZwR29Ubm90QWRIek1tOU_SAYICQVVfe…	the urgent need for innovative mosquito control methods addressing the escalating challenge in india et healthworld	a href target_blankthe urgent need for innovative mosquito control methods addressing the escalating challenge in indiaanbspnbspfont color6f6f6fet healthworldfont	positive	positive
dengue India	Mizoram: Seven people died of dengue in two years - India TV News	https://news.google.com/rss/articles/CBMixgFBVV95cUxNRE9jdmlJYkQ4V0tsUXBKYUFjc1EyaFJ3WV9fQXVlNndqeGo2ck1laHBpblBwdUFRZ1lkTDJ1U0JaWlM1dUZ6UkNXSUJuaFdUVkN4elRfcTFKS1BSYS1FaXBYWF9vS0FIejBfQVVWRk9ORlptSjQ2eEJISncxXzA0XzlITk5TWnJaanh1T1R0X1dJMTJfUjhDdl93UWYwUGgwclZCMm9CUmY0czJyUGNJTXM2SzltYnNBWGNaVUV2V3JKak1aNEHSAcsBQVVfeXFMTlAxU0xRZVpSZFVKNkpXbS1EQjhEcWF5NWtfaTlhTmp3cU55SVlhd0VqbmtOT1BpYjIwZHJfaVJaaD…	2024-05-18	<a href="https://news.google.com/rss/articles/CBMixgFBVV95cUxNRE9jdmlJYkQ4V0tsUXBKYUFjc1EyaFJ3WV9fQXVlNndqeGo2ck1laHBpblBwdUFRZ1lkTDJ1U0JaWlM1dUZ6UkNXSUJuaFdUVkN4elRfcTFKS1BSYS1FaXBYWF9vS0FIejBfQVVWRk9ORlptSjQ2eEJISncxXzA0XzlITk5TWnJaanh1T1R0X1dJMTJfUjhDdl93UWYwUGgwclZCMm9CUmY0czJyUGNJTXM2SzltYnNBWGNaVUV2V3JKak1aNEHSAcsBQVVfeXFMTlAxU0xRZVpSZFVKNkpXbS1EQjhEcWF5NWtfaTlhTmp3cU55SVlhd0VqbmtOT1BpYjIwZ…	mizoram seven people died of dengue in two years india tv news	a href target_blankmizoram seven people died of dengue in two yearsanbspnbspfont color6f6f6findia tv newsfont	negative	negative
dengue India	A mosquito-borne disease is spreading as the planet warms - The Economist	https://news.google.com/rss/articles/CBMilgFBVV95cUxPS0l2STVUd1JUb1doeU1CZDVtQ3M1bVRNSnh5eFR1eWQxWkxVdlFiZzhxNDB3bkVMMFc4Y1FmWXBJRldETXdhSFpmUE5xOHdMWmdYQWFjT2lKc1I4N2NPZmdSWjg0aXJLWWVBaUtOVmZlSHE2MVhvbEJNaHVVY3A3X3Zzdk1CS1Z0MnJieXE3b0xnc2NBQnc?oc=5	2024-04-25	<a href="https://news.google.com/rss/articles/CBMilgFBVV95cUxPS0l2STVUd1JUb1doeU1CZDVtQ3M1bVRNSnh5eFR1eWQxWkxVdlFiZzhxNDB3bkVMMFc4Y1FmWXBJRldETXdhSFpmUE5xOHdMWmdYQWFjT2lKc1I4N2NPZmdSWjg0aXJLWWVBaUtOVmZlSHE2MVhvbEJNaHVVY3A3X3Zzdk1CS1Z0MnJieXE3b0xnc2NBQnc?oc=5" target="_blank">A mosquito-borne disease is spreading as the planet warms</a>&nbsp;&nbsp;<font color="#6f6f6f">The Economist</font>	a mosquitoborne disease is spreading as the planet warms the economist	a href target_blanka mosquitoborne disease is spreading as the planet warmsanbspnbspfont color6f6f6fthe economistfont	positive	neutral
dengue India	Hyderabad’s Biological E. to make 50 million doses of Takeda’s dengue vaccine - The Hindu	https://news.google.com/rss/articles/CBMi2AFBVV95cUxPaUItYWpMMThRWHZ1V0dHV2Y1ME1TRzE1VmxzLXZkcnNURFhrXzk4REc3YWRDdUxwNzRhMVdLYTdUa184Uy02UmNZeWVyS0wtQUxVVnVrU1Q4VVFRVzJFTFNERjRIcmkwdGlGaGVsYm91UVpoWnQtTXk4d1ZHZ3lCSFh0d08tVlBvMlRmZE5rSDBZRU9Sa1k2dnhxQzByVkxqb2tOeWhtMVk2VzBlQW1HRlFSRjFaWlA5UWcxMzh4ZE43UlI2LUVKZ0l1T0U5ZzBsRlBwMGVQbHnSAd8BQVVfeXFMUGRKZTM2UGJWR2Q2OF8wUVR0em0yS0FfVHdCTy1NMEdLN1Z2dGkwSF…	2024-02-27	<a href="https://news.google.com/rss/articles/CBMi2AFBVV95cUxPaUItYWpMMThRWHZ1V0dHV2Y1ME1TRzE1VmxzLXZkcnNURFhrXzk4REc3YWRDdUxwNzRhMVdLYTdUa184Uy02UmNZeWVyS0wtQUxVVnVrU1Q4VVFRVzJFTFNERjRIcmkwdGlGaGVsYm91UVpoWnQtTXk4d1ZHZ3lCSFh0d08tVlBvMlRmZE5rSDBZRU9Sa1k2dnhxQzByVkxqb2tOeWhtMVk2VzBlQW1HRlFSRjFaWlA5UWcxMzh4ZE43UlI2LUVKZ0l1T0U5ZzBsRlBwMGVQbHnSAd8BQVVfeXFMUGRKZTM2UGJWR2Q2OF8wUVR0em0yS0FfVHdCTy1NMEdLN…	hyderabads biological e to make 50 million doses of takedas dengue vaccine the hindu	a href target_blankhyderabads biological e to make 50 million doses of takedas dengue vaccineanbspnbspfont color6f6f6fthe hindufont	neutral	neutral
dengue India	Dengue and malaria: Why dual infection poses a greater risk - India Today	https://news.google.com/rss/articles/CBMitwFBVV95cUxNeFlIdFNERTlkcUl0T0J4THRUdDZhT1AzMGZhTzI2MDdSNFNmZXVjbnhTUjNFT3p1VHo2dC1DWWd0U0s5MklCZ2M2R3FjZmlLUzRFM3lENnpDazNsRVVaT3FfUjFLVXdzWmZmNTdrQ1dyZ0JZVm1OSURMTUFZVThWSnBlVWZXXzVieWpoZ20yQVdZQ1BRM3lKUlh6bGc0QUlXQXpNUDV0TVFrVHJ3cnNkUGhVY3diaU3SAbwBQVVfeXFMTXdJcndZc2I0XzhyUm5hbjViTHlBT3hNdDM2T2M4U0lmb3QyNFUzRTJ1a2lYRUFlamR0VHM5VVZ1U01uTmVURm03cXpFZ1ZQOV…	2023-09-18	<a href="https://news.google.com/rss/articles/CBMitwFBVV95cUxNeFlIdFNERTlkcUl0T0J4THRUdDZhT1AzMGZhTzI2MDdSNFNmZXVjbnhTUjNFT3p1VHo2dC1DWWd0U0s5MklCZ2M2R3FjZmlLUzRFM3lENnpDazNsRVVaT3FfUjFLVXdzWmZmNTdrQ1dyZ0JZVm1OSURMTUFZVThWSnBlVWZXXzVieWpoZ20yQVdZQ1BRM3lKUlh6bGc0QUlXQXpNUDV0TVFrVHJ3cnNkUGhVY3diaU3SAbwBQVVfeXFMTXdJcndZc2I0XzhyUm5hbjViTHlBT3hNdDM2T2M4U0lmb3QyNFUzRTJ1a2lYRUFlamR0VHM5VVZ1U01uTmVURm03c…	dengue and malaria why dual infection poses a greater risk india today	a href target_blankdengue and malaria why dual infection poses a greater riskanbspnbspfont color6f6f6findia todayfont	positive	positive
dengue India	GIS, remote sensing key to battling vector-borne diseases, say experts - Business Standard	https://news.google.com/rss/articles/CBMizgFBVV95cUxPcUZlM0lSV1k2THMtVnJFQVktbDRCT19oOE1Ra0NpcG12N2k3TVBwUE1MUVRKejhvQVZ6XzZoaGJTZTVOZDJIUDhKR2M5VlhQZTRPS2NVTEZBYnBOTzZieWYxUjVEd2VCTGh1dFdBNHZLaXRVeHp3SjVWbThoQkVnWW1RdVpUTWk5aXNJSk0wZHdtLUIxS3F0djRYMFlrbG15NnZENHVhWXQtZ3B0T2NKLVl2dWNEME81TDlSY3BQS0EwbTdWUDRJWXIwVVdnUdIB0wFBVV95cUxQVENjWUNqQzNGTnl4Ukl6Wng0N1ROcDdrbzhvaS12RjlLQkRoZUMwY1J3eXRTTUZoSl…	2023-09-27	<a href="https://news.google.com/rss/articles/CBMizgFBVV95cUxPcUZlM0lSV1k2THMtVnJFQVktbDRCT19oOE1Ra0NpcG12N2k3TVBwUE1MUVRKejhvQVZ6XzZoaGJTZTVOZDJIUDhKR2M5VlhQZTRPS2NVTEZBYnBOTzZieWYxUjVEd2VCTGh1dFdBNHZLaXRVeHp3SjVWbThoQkVnWW1RdVpUTWk5aXNJSk0wZHdtLUIxS3F0djRYMFlrbG15NnZENHVhWXQtZ3B0T2NKLVl2dWNEME81TDlSY3BQS0EwbTdWUDRJWXIwVVdnUdIB0wFBVV95cUxQVENjWUNqQzNGTnl4Ukl6Wng0N1ROcDdrbzhvaS12RjlLQkRoZUMwY1J3e…	gis remote sensing key to battling vectorborne diseases say experts business standard	a href target_blankgis remote sensing key to battling vectorborne diseases say expertsanbspnbspfont color6f6f6fbusiness standardfont	negative	negative
dengue India	Dengue in Bengaluru: The situation so far - Citizen Matters	https://news.google.com/rss/articles/CBMipwFBVV95cUxOVDJGdlFRdEg3QTZ3ekszLW1MWE52YXpZZWYxeU9pbFBiUllYQ2E1NzBrbVZtQ1pOcFpJOXhkVnZNcnNkTGloVDlrRHZnWGR3SXZxUktCY3RKYW4wQnBTOGFpSGFacnZXbFpwa0Q1ektuY0hackFDZjJ4aVJSN0lYZFRjcXFobE55WVB0VWxmdmhZOHNHVzRuU08wUkZkQVdjaUdwSWhXbw?oc=5	2023-09-21	<a href="https://news.google.com/rss/articles/CBMipwFBVV95cUxOVDJGdlFRdEg3QTZ3ekszLW1MWE52YXpZZWYxeU9pbFBiUllYQ2E1NzBrbVZtQ1pOcFpJOXhkVnZNcnNkTGloVDlrRHZnWGR3SXZxUktCY3RKYW4wQnBTOGFpSGFacnZXbFpwa0Q1ektuY0hackFDZjJ4aVJSN0lYZFRjcXFobE55WVB0VWxmdmhZOHNHVzRuU08wUkZkQVdjaUdwSWhXbw?oc=5" target="_blank">Dengue in Bengaluru: The situation so far</a>&nbsp;&nbsp;<font color="#6f6f6f">Citizen Matters</font>	dengue in bengaluru the situation so far citizen matters	a href target_blankdengue in bengaluru the situation so faranbspnbspfont color6f6f6fcitizen mattersfont	positive	neutral
dengue India	Leptospirosis and Dengue Coinfection-Associated Multi-Organ Dysfunction Syndrome: A Case Report - Cureus	https://news.google.com/rss/articles/CBMizgFBVV95cUxNc2dRMGc5VlRBRzZ4M3FJSUNlOEdoUXJfaXBva05vNHFXUHlBLXQ5YWxkMWR0RzBhbkRJSGtTb3lKSjQzX2Z5SHpXSjRFVGY0QVUzLU5UbWxpX3F0SnlZS3dmdmhMTzFjdVZoWmFtdkJ3WmtZMmhFUWNaOHhnRlV2U044U1pwNEItbTNYXzVqdHBpZ0tHOHpLWk52SVUtSzA1RS1ybjUyWUhJN0kxYlh4WVhrXzhPMnpTb09DMzRQTk5YOXppM0ExQWVhamthUQ?oc=5	2024-01-17	<a href="https://news.google.com/rss/articles/CBMizgFBVV95cUxNc2dRMGc5VlRBRzZ4M3FJSUNlOEdoUXJfaXBva05vNHFXUHlBLXQ5YWxkMWR0RzBhbkRJSGtTb3lKSjQzX2Z5SHpXSjRFVGY0QVUzLU5UbWxpX3F0SnlZS3dmdmhMTzFjdVZoWmFtdkJ3WmtZMmhFUWNaOHhnRlV2U044U1pwNEItbTNYXzVqdHBpZ0tHOHpLWk52SVUtSzA1RS1ybjUyWUhJN0kxYlh4WVhrXzhPMnpTb09DMzRQTk5YOXppM0ExQWVhamthUQ?oc=5" target="_blank">Leptospirosis and Dengue Coinfection-Associated …	leptospirosis and dengue coinfectionassociated multiorgan dysfunction syndrome a case report cureus	a href target_blankleptospirosis and dengue coinfectionassociated multiorgan dysfunction syndrome a case reportanbspnbspfont color6f6f6fcureusfont	negative	negative
dengue India	National Dengue Day 2023: Follow These Effective Tips To Prevent Mosquito Bites - NDTV	https://news.google.com/rss/articles/CBMitAFBVV95cUxQdEVQRGJFVDdvRW83RVFPdnBoMzdkUFduZWpUYjI5SG9zSjU1bUVQM09lNkwzRVkzX0dCaGhSN01PTC1XckJ5ZTN3VHB0MHpjTWJ2TkU3anJDYmVOZ2hPYzVEbTVYMkxOVjlIbHBqVU5CVmluMklzTGhPeXJTVERxb2RXcXRMTWl2Q0szTFRiN2EyOVZhTEptM3dwUnhYQkZ0WU0ya1pBcXdKNkw5ZHVyTFJhV2LSAbwBQVVfeXFMTzBqU3JLZXVjUDNJMjBidGhDQ19UWmVuRnFRTC1nakFNTldHUHZUUHlXczViTmtzUkZNZ3VnYlNwalFMb1ctSk11WFloOEtKcGVscT…	2023-05-16	<a href="https://news.google.com/rss/articles/CBMitAFBVV95cUxQdEVQRGJFVDdvRW83RVFPdnBoMzdkUFduZWpUYjI5SG9zSjU1bUVQM09lNkwzRVkzX0dCaGhSN01PTC1XckJ5ZTN3VHB0MHpjTWJ2TkU3anJDYmVOZ2hPYzVEbTVYMkxOVjlIbHBqVU5CVmluMklzTGhPeXJTVERxb2RXcXRMTWl2Q0szTFRiN2EyOVZhTEptM3dwUnhYQkZ0WU0ya1pBcXdKNkw5ZHVyTFJhV2LSAbwBQVVfeXFMTzBqU3JLZXVjUDNJMjBidGhDQ19UWmVuRnFRTC1nakFNTldHUHZUUHlXczViTmtzUkZNZ3VnYlNwalFMb1ctSk11WFloO…	national dengue day 2023 follow these effective tips to prevent mosquito bites ndtv	a href target_blanknational dengue day 2023 follow these effective tips to prevent mosquito bitesanbspnbspfont color6f6f6fndtvfont	positive	positive
dengue India	Dengue cases in Delhi reach 5-year-high says report; 5 early signs and preventive measures to know - Times of India	https://news.google.com/rss/articles/CBMiogJBVV95cUxQWjlhVzJfMTB6T3Q3Q1oxcnEtaGNhX0JYekVNeHN6OFRxay1pX2s1aFJoWUxGeHJ5Z25JNW1DNVBmZFZVSWtuamVXNjJVOG0wRzNwNExUN1VoUlFiTHdiRjNoYTJfOUtqNTROLUZmRTVpaUJ3Mkw0WlN3eTY3VmZfWTY2ZVpCalhmMWRKMzhXbzV6SDluVzZZbDY0cm5VTTFFV04xTjdLbi1XVmZvaTZNUkZjX3dpVlBDdjBJWWkxeUhBLTB6c0FwYmNGVXBkbFFXWEI4NVRqRTd0Y0JqdWxMSmpITWZvd0k1bjc4QlNDY0NqWFBkZFhHZWpkUFFNTG9DMWlqdk9xNTZHZG…	2023-07-31	<a href="https://news.google.com/rss/articles/CBMiogJBVV95cUxQWjlhVzJfMTB6T3Q3Q1oxcnEtaGNhX0JYekVNeHN6OFRxay1pX2s1aFJoWUxGeHJ5Z25JNW1DNVBmZFZVSWtuamVXNjJVOG0wRzNwNExUN1VoUlFiTHdiRjNoYTJfOUtqNTROLUZmRTVpaUJ3Mkw0WlN3eTY3VmZfWTY2ZVpCalhmMWRKMzhXbzV6SDluVzZZbDY0cm5VTTFFV04xTjdLbi1XVmZvaTZNUkZjX3dpVlBDdjBJWWkxeUhBLTB6c0FwYmNGVXBkbFFXWEI4NVRqRTd0Y0JqdWxMSmpITWZvd0k1bjc4QlNDY0NqWFBkZFhHZWpkUFFNTG9DMWlqd…	dengue cases in delhi reach 5yearhigh says report 5 early signs and preventive measures to know times of india	a href target_blankdengue cases in delhi reach 5yearhigh says report 5 early signs and preventive measures to knowanbspnbspfont color6f6f6ftimes of indiafont	neutral	neutral
dengue India	How eggs of dengue-carrying mosquito survive found - Times of India	https://news.google.com/rss/articles/CBMivAFBVV95cUxPNlRkVDlzV0ttLUlBQzFheGFHN3FlbHhkSno1TVl6ZkY4LUhjVGJSUUtBOWtGNS1IYU8xR2I4cy1tZ0lvcWVjWEw5TWJVM2ZzcE5qdzBFSFdFOGc1Nm02b0s3UXVqVEVnS1Q2VTBFM1hLYl9CRjh2RUZFdFVTS2I4YWJMUG8wV3FHXy1mVXpJY0NlaG5XTnVTUGRRbmkxNGxFRjNtNXBoY25COXVabFFDS3JCTWNHcEVCYlFrddIBwgFBVV95cUxPQTE0NzVKMkQxNzRPSDFSYmstQVA0V2YzdElPY0pfMnF1bFJBMGtnZmVrd1B5TGVYZFZpUmg4b3BzX2RoZW54bzk0Uk…	2023-10-27	<a href="https://news.google.com/rss/articles/CBMivAFBVV95cUxPNlRkVDlzV0ttLUlBQzFheGFHN3FlbHhkSno1TVl6ZkY4LUhjVGJSUUtBOWtGNS1IYU8xR2I4cy1tZ0lvcWVjWEw5TWJVM2ZzcE5qdzBFSFdFOGc1Nm02b0s3UXVqVEVnS1Q2VTBFM1hLYl9CRjh2RUZFdFVTS2I4YWJMUG8wV3FHXy1mVXpJY0NlaG5XTnVTUGRRbmkxNGxFRjNtNXBoY25COXVabFFDS3JCTWNHcEVCYlFrddIBwgFBVV95cUxPQTE0NzVKMkQxNzRPSDFSYmstQVA0V2YzdElPY0pfMnF1bFJBMGtnZmVrd1B5TGVYZFZpUmg4b3BzX2RoZ…	how eggs of denguecarrying mosquito survive found times of india	a href target_blankhow eggs of denguecarrying mosquito survive foundanbspnbspfont color6f6f6ftimes of indiafont	neutral	neutral
dengue India	Wolbachia : a possible weapon for controlling dengue in Nepal - Tropical Medicine and Health	https://news.google.com/rss/articles/CBMigAFBVV95cUxPSnBPNnNhQUp2X3Vxb3EwUW54aHdjYnpBNHN2SjZlZG5LSS0wZm0waWwzbXdaLWxUSDdYZFJQX3o5cElWLVYydjFBeERmbHIyVTNtNmJ3RWNma2dPa1JibHBpaGdvODRpRUx0bGQ0OEtER1ZGNFQ1LXNCWEYtVEczMQ?oc=5	2020-06-22	<a href="https://news.google.com/rss/articles/CBMigAFBVV95cUxPSnBPNnNhQUp2X3Vxb3EwUW54aHdjYnpBNHN2SjZlZG5LSS0wZm0waWwzbXdaLWxUSDdYZFJQX3o5cElWLVYydjFBeERmbHIyVTNtNmJ3RWNma2dPa1JibHBpaGdvODRpRUx0bGQ0OEtER1ZGNFQ1LXNCWEYtVEczMQ?oc=5" target="_blank">Wolbachia : a possible weapon for controlling dengue in Nepal</a>&nbsp;&nbsp;<font color="#6f6f6f">Tropical Medicine and Health</font>	wolbachia a possible weapon for controlling dengue in nepal tropical medicine and health	a href target_blankwolbachia a possible weapon for controlling dengue in nepalanbspnbspfont color6f6f6ftropical medicine and healthfont	negative	negative
dengue India	Dengue Vaccine In The Works, Phase-3 Trial Soon: Top Medical Body - NDTV	https://news.google.com/rss/articles/CBMipgFBVV95cUxNT2ZTWi13aVhBWFZpSllONWFGNmZTUHM0TW9wY3Z3OGplZmlJWFNleFRub2IzajE0TzBTNkNqZlZwX0dhdkFZZHlfRm1SSDV1dVh5TG9FMjhnbV92VkI3XzdDQkRGVWdtSW9VT2VVdE5ROUpLQXNjM21HY3FXcVhWWHMycHFNZ3RXMlFkUVAwLXJiM1dudGVGeUpQbElwaFlMX3VMc3hn0gGuAUFVX3lxTFB5TGsyT0RyODhDOEVOUjBVUXAtQWxWbGJCSG1FdWFudlNmN1RHNG43NGhHOGliTE1tVnpDY19jNXpReVZFMGxac1R5WFBqYWJYUVloSFBYYWIzWkhtMjlobl…	2023-05-17	<a href="https://news.google.com/rss/articles/CBMipgFBVV95cUxNT2ZTWi13aVhBWFZpSllONWFGNmZTUHM0TW9wY3Z3OGplZmlJWFNleFRub2IzajE0TzBTNkNqZlZwX0dhdkFZZHlfRm1SSDV1dVh5TG9FMjhnbV92VkI3XzdDQkRGVWdtSW9VT2VVdE5ROUpLQXNjM21HY3FXcVhWWHMycHFNZ3RXMlFkUVAwLXJiM1dudGVGeUpQbElwaFlMX3VMc3hn0gGuAUFVX3lxTFB5TGsyT0RyODhDOEVOUjBVUXAtQWxWbGJCSG1FdWFudlNmN1RHNG43NGhHOGliTE1tVnpDY19jNXpReVZFMGxac1R5WFBqYWJYUVloSFBYYWIzW…	dengue vaccine in the works phase3 trial soon top medical body ndtv	a href target_blankdengue vaccine in the works phase3 trial soon top medical bodyanbspnbspfont color6f6f6fndtvfont	positive	positive
dengue India	These homemade drinks can help you fight dengue - India Today	https://news.google.com/rss/articles/CBMiqAFBVV95cUxNdEx0WkdpMUhaazBNSEZSS09LenpvQXVkUnp0QzEzWXBZaFNVb1BVS0YwTjEwb0VOcGQwY1ZkLWtoRDcwdFRaTEk2ckNXdl9PQWozLUUycXhYTnZxbEppbWk3eGpGTE5lTnM4OExpN0wzSE9RYnFlUVpLWWRHT1FobW1veEVRQ05kSzEteDAyX0NzMGNlVnFiZExnMl9TMkRINDByNGRDU1XSAa4BQVVfeXFMTTBEZVl4elhQY01OZEJLdlY0Sy1VRzZIaDJaN3M0bm1OWXlKSTMzU29ZV1hRa2gyWkwwSzk3eS16akc2TE1XZ2tsRm5nUVVENFdLa1BlZHV4bHZhQ09nUW…	2022-11-03	<a href="https://news.google.com/rss/articles/CBMiqAFBVV95cUxNdEx0WkdpMUhaazBNSEZSS09LenpvQXVkUnp0QzEzWXBZaFNVb1BVS0YwTjEwb0VOcGQwY1ZkLWtoRDcwdFRaTEk2ckNXdl9PQWozLUUycXhYTnZxbEppbWk3eGpGTE5lTnM4OExpN0wzSE9RYnFlUVpLWWRHT1FobW1veEVRQ05kSzEteDAyX0NzMGNlVnFiZExnMl9TMkRINDByNGRDU1XSAa4BQVVfeXFMTTBEZVl4elhQY01OZEJLdlY0Sy1VRzZIaDJaN3M0bm1OWXlKSTMzU29ZV1hRa2gyWkwwSzk3eS16akc2TE1XZ2tsRm5nUVVENFdLa1BlZHV4b…	these homemade drinks can help you fight dengue india today	a href target_blankthese homemade drinks can help you fight dengueanbspnbspfont color6f6f6findia todayfont	neutral	neutral
dengue India	First report of F1534C kdr mutation in deltamethrin resistant Aedes albopictus from northern part of West Bengal, India - Nature	https://news.google.com/rss/articles/CBMiX0FVX3lxTFBDQjRza1lzTlo0NGVYWnM0MXo0c1d3WWNHY294czdzNjVUd2xRR050SXAwTWItLWhCTXIwb0JUNDQ5SjE2YUdjbjl1QTRySDlxb3dKRHQ1Y0E0aHIwTTVF?oc=5	2022-08-11	<a href="https://news.google.com/rss/articles/CBMiX0FVX3lxTFBDQjRza1lzTlo0NGVYWnM0MXo0c1d3WWNHY294czdzNjVUd2xRR050SXAwTWItLWhCTXIwb0JUNDQ5SjE2YUdjbjl1QTRySDlxb3dKRHQ1Y0E0aHIwTTVF?oc=5" target="_blank">First report of F1534C kdr mutation in deltamethrin resistant Aedes albopictus from northern part of West Bengal, India</a>&nbsp;&nbsp;<font color="#6f6f6f">Nature</font>	first report of f1534c kdr mutation in deltamethrin resistant aedes albopictus from northern part of west bengal india nature	a href target_blankfirst report of f1534c kdr mutation in deltamethrin resistant aedes albopictus from northern part of west bengal indiaanbspnbspfont color6f6f6fnaturefont	neutral	neutral
dengue India	Delhi civic body takes steps to prevent dengue, malaria ahead of G20 Summit - India Today	https://news.google.com/rss/articles/CBMi1AFBVV95cUxPanlDVy0wbTQxZ09kbVJNTlNjeTlGSVhNSWRGSXl2b3hZRm9kSWwzTFlMNTFpUEtsbGpnUWFVRTZsZERMZzZNZWhnZUQxQUZFbWNJQzhtUlk5cm1Zb1VrUThuT19RQzU4X3ZhNHp5N1RDOVVIUnVYb3Qwc29tT0dxYVlyMk9Eck5nRmt1eWFwUjZQUW9GSGdpcDlyWGVER181VmRDbmR4Mi1zdDF1VmZoTnQ4OUkxX1NOY0RWZVRCNUdrOWM0TmhpMFcyTklrbTRZZDREedIB2gFBVV95cUxNNnY1Qno1SHByaHRJd2h3ay00U1YtZnMtTlhDN0JUaUlRVTVTTU1wZjh1Mk…	2023-08-23	<a href="https://news.google.com/rss/articles/CBMi1AFBVV95cUxPanlDVy0wbTQxZ09kbVJNTlNjeTlGSVhNSWRGSXl2b3hZRm9kSWwzTFlMNTFpUEtsbGpnUWFVRTZsZERMZzZNZWhnZUQxQUZFbWNJQzhtUlk5cm1Zb1VrUThuT19RQzU4X3ZhNHp5N1RDOVVIUnVYb3Qwc29tT0dxYVlyMk9Eck5nRmt1eWFwUjZQUW9GSGdpcDlyWGVER181VmRDbmR4Mi1zdDF1VmZoTnQ4OUkxX1NOY0RWZVRCNUdrOWM0TmhpMFcyTklrbTRZZDREedIB2gFBVV95cUxNNnY1Qno1SHByaHRJd2h3ay00U1YtZnMtTlhDN0JUaUlRVTVTT…	delhi civic body takes steps to prevent dengue malaria ahead of g20 summit india today	a href target_blankdelhi civic body takes steps to prevent dengue malaria ahead of g20 summitanbspnbspfont color6f6f6findia todayfont	neutral	neutral
dengue India	86% of last week's dengue cases in city from south Kolkata - Times of India	https://news.google.com/rss/articles/CBMiygFBVV95cUxOZ1kxNFNvY1RxdDRfLXdMRVdjaUNqZEdGSUxaalF2MVZ5b2JwaEJkTkdlNjN3Rno1NXJUbEJRcjNsVFFHWjZoUV9iRDBDN3FuaS1Dak9SamhmNnhGRFlta0ZfamFGRHZfejB1UjEyNXUtREtzVHJ5RG5hV0k0S1dDT3R3LUIwX0xUNW85X1ZTY29OeXpqazZKb0tvUkpMd0ZrWndYVkNDVFlhTHdsU2VwX2poV0NZN3pLbDVPQWRlSDlrMk9SdVhyMllB0gHPAUFVX3lxTE1NWFR6eFRCNzNzbWZJR2lPRl9QT0FYaU5GSmRKTzBYQ0lwNzFoRFZSR1AxSDMxc3djMUhTb3…	2022-10-27	<a href="https://news.google.com/rss/articles/CBMiygFBVV95cUxOZ1kxNFNvY1RxdDRfLXdMRVdjaUNqZEdGSUxaalF2MVZ5b2JwaEJkTkdlNjN3Rno1NXJUbEJRcjNsVFFHWjZoUV9iRDBDN3FuaS1Dak9SamhmNnhGRFlta0ZfamFGRHZfejB1UjEyNXUtREtzVHJ5RG5hV0k0S1dDT3R3LUIwX0xUNW85X1ZTY29OeXpqazZKb0tvUkpMd0ZrWndYVkNDVFlhTHdsU2VwX2poV0NZN3pLbDVPQWRlSDlrMk9SdVhyMllB0gHPAUFVX3lxTE1NWFR6eFRCNzNzbWZJR2lPRl9QT0FYaU5GSmRKTzBYQ0lwNzFoRFZSR1AxSDMxc…	86 of last weeks dengue cases in city from south kolkata times of india	a href target_blank86 of last weeks dengue cases in city from south kolkataanbspnbspfont color6f6f6ftimes of indiafont	negative	neutral
dengue India	Black hole of dengue death data in West Bengal - Telegraph India	https://news.google.com/rss/articles/CBMiqAFBVV95cUxPcGd3VGlvWGFTV18wMWJrNU9lUkdLN1JzM1NSdHJXS3Y4RlY5bHp4RVFSTXBfQkdMNmN5YkhsZUdESE93a0p4ZFRnSVR5U0NKRER5OVRGOTM3a21RVEQyX2xVV2dxTjN4U3BMNi1vM3lIRmk2dmVuQmFoR2JhM24wWVFFb19rNnhfYThuZlFESHgyMTF6Y2ZtMzljWjBvcE5tRzR1c29EQnjSAa4BQVVfeXFMTTlPWUtZOFhEaXhXVW42VUF1UU1SM2pTZkZVa3YwWU0tekdhTWg5aElVRnN4ZVJlSWVOVjhaWk5wVVYzS3dnclpFMERQazlEOERuY2NoaHBUQThsc3ZMdH…	2022-11-04	<a href="https://news.google.com/rss/articles/CBMiqAFBVV95cUxPcGd3VGlvWGFTV18wMWJrNU9lUkdLN1JzM1NSdHJXS3Y4RlY5bHp4RVFSTXBfQkdMNmN5YkhsZUdESE93a0p4ZFRnSVR5U0NKRER5OVRGOTM3a21RVEQyX2xVV2dxTjN4U3BMNi1vM3lIRmk2dmVuQmFoR2JhM24wWVFFb19rNnhfYThuZlFESHgyMTF6Y2ZtMzljWjBvcE5tRzR1c29EQnjSAa4BQVVfeXFMTTlPWUtZOFhEaXhXVW42VUF1UU1SM2pTZkZVa3YwWU0tekdhTWg5aElVRnN4ZVJlSWVOVjhaWk5wVVYzS3dnclpFMERQazlEOERuY2NoaHBUQ…	black hole of dengue death data in west bengal telegraph india	a href target_blankblack hole of dengue death data in west bengalanbspnbspfont color6f6f6ftelegraph indiafont	negative	negative
dengue India	Dengue rates plunged after release of lab-altered mosquitoes - Frontline Magazine	https://news.google.com/rss/articles/CBMi3wFBVV95cUxPSXB3YUpoaHBSeWZLRmtFQVhKWlkzenZNUWRkaHRCbGxKSFBSaGFSbnJVc2s4bS1yR1NTWXRjUVZLWXJ5RTNCbGNDTHhVMTBfN3ZqUFNCWGhmVWZUei1LYUp5b1pqQ0djT1FFcGNYQWRaWEhpTDhPSXRIN3VLNUdYUmJhd1FPT184LVpKOHFnR0RtbjlSRXlKWjdtZlZ2VzcweWhpWmJ0a2xMTXBUWGdmU2ZZVmt5WHNid1pJbktXRHF6TXR2NUlBV1ZWRFNobzNnV01RbVNjZ3FMSXlMYXU00gHmAUFVX3lxTFBkRzVHbjVsdmhLdUNKaldKMUcyek5nZV9BQWpyZWY1WV…	2023-11-08	<a href="https://news.google.com/rss/articles/CBMi3wFBVV95cUxPSXB3YUpoaHBSeWZLRmtFQVhKWlkzenZNUWRkaHRCbGxKSFBSaGFSbnJVc2s4bS1yR1NTWXRjUVZLWXJ5RTNCbGNDTHhVMTBfN3ZqUFNCWGhmVWZUei1LYUp5b1pqQ0djT1FFcGNYQWRaWEhpTDhPSXRIN3VLNUdYUmJhd1FPT184LVpKOHFnR0RtbjlSRXlKWjdtZlZ2VzcweWhpWmJ0a2xMTXBUWGdmU2ZZVmt5WHNid1pJbktXRHF6TXR2NUlBV1ZWRFNobzNnV01RbVNjZ3FMSXlMYXU00gHmAUFVX3lxTFBkRzVHbjVsdmhLdUNKaldKMUcyek5nZV9BQ…	dengue rates plunged after release of labaltered mosquitoes frontline magazine	a href target_blankdengue rates plunged after release of labaltered mosquitoesanbspnbspfont color6f6f6ffrontline magazinefont	neutral	neutral
dengue India	8-year-old boy dies of suspected dengue fever, first death in Pimpri-Chinchwad - Hindustan Times	https://news.google.com/rss/articles/CBMi2wFBVV95cUxOTU85SHd5WW1vQUJ1R1h4RlFkRHd1aXE5U0JPSkNrX3dOVVhkbGhiRnBzUi04VEVfTGsxTmp2ZU1wT1pVcmhSZFd0bEJtR1dVeTJ5ZGdDLURJU0laUGxBS0tOQjNVdVh4dk95R3FteWlad1ZxYkRfZ3lfclFRSm1ZRUZXa0o5dFlNU2RQMmZQa3Y2WHZiWkd3OHE2X0daQnFSbE5tN2txYzZPdk5lNWRFbVMyeDctVVV5TmN2NWFYNEgxcEFYTGFIWnhSWWdmVXM3NUwtV2FwOEpleUU?oc=5	2023-12-19	<a href="https://news.google.com/rss/articles/CBMi2wFBVV95cUxOTU85SHd5WW1vQUJ1R1h4RlFkRHd1aXE5U0JPSkNrX3dOVVhkbGhiRnBzUi04VEVfTGsxTmp2ZU1wT1pVcmhSZFd0bEJtR1dVeTJ5ZGdDLURJU0laUGxBS0tOQjNVdVh4dk95R3FteWlad1ZxYkRfZ3lfclFRSm1ZRUZXa0o5dFlNU2RQMmZQa3Y2WHZiWkd3OHE2X0daQnFSbE5tN2txYzZPdk5lNWRFbVMyeDctVVV5TmN2NWFYNEgxcEFYTGFIWnhSWWdmVXM3NUwtV2FwOEpleUU?oc=5" target="_blank">8-year-old boy dies of suspecte…	8yearold boy dies of suspected dengue fever first death in pimprichinchwad hindustan times	a href target_blank8yearold boy dies of suspected dengue fever first death in pimprichinchwadanbspnbspfont color6f6f6fhindustan timesfont	negative	negative
dengue India	Delhi reports 412 cases of dengue in last week of September - India Today	https://news.google.com/rss/articles/CBMitAFBVV95cUxNSTNWcm1laU9xNzdZbWZxYUVZMVc2eUg5NklIcnA3TmhhOUc3bFhxLUs3dE9Idkh2X1pMUjlCdGNjVnpJY3RPWWgtdHBydjd3LUc2SW5jOW5vRFAwT0I5QUhubll5SHdVZUxXRW5QbkZfNE5XQmdoVVZZeExydXpFaTlORk1WVjFVTTlwQ210bW1kY04wVEViWVVrSzUzVDFwTlN0eU5kb1B4VGZTMUMtU0hneWHSAboBQVVfeXFMTjQtT2l0OG5TRjRnT2lZalZhZUxfUGlrdEFEX1JvUlk2YzNjT29mTHY0dmFjalQ3RHNUTWFrTjBRcjdFUmE1SzhaVDJUODJidDdDNU…	2022-10-03	<a href="https://news.google.com/rss/articles/CBMitAFBVV95cUxNSTNWcm1laU9xNzdZbWZxYUVZMVc2eUg5NklIcnA3TmhhOUc3bFhxLUs3dE9Idkh2X1pMUjlCdGNjVnpJY3RPWWgtdHBydjd3LUc2SW5jOW5vRFAwT0I5QUhubll5SHdVZUxXRW5QbkZfNE5XQmdoVVZZeExydXpFaTlORk1WVjFVTTlwQ210bW1kY04wVEViWVVrSzUzVDFwTlN0eU5kb1B4VGZTMUMtU0hneWHSAboBQVVfeXFMTjQtT2l0OG5TRjRnT2lZalZhZUxfUGlrdEFEX1JvUlk2YzNjT29mTHY0dmFjalQ3RHNUTWFrTjBRcjdFUmE1SzhaVDJUO…	delhi reports 412 cases of dengue in last week of september india today	a href target_blankdelhi reports 412 cases of dengue in last week of septemberanbspnbspfont color6f6f6findia todayfont	neutral	neutral
dengue India	Odomos is making India dengue free with sustained efforts throughout the year - Business Standard	https://news.google.com/rss/articles/CBMi7wFBVV95cUxQVDBSYnBCOF9fSHM5dWVVV3VkazlZMjdONG50dlNUMm43NVd4SzVoZXR2UEhMR1RzQjJGLXZ2aFpzaWtNV0t4ZHF1S2lkcGpTQklKUGJzSm83eDd5a1AyMDZKVDNwdVBnSjBXNDhMUnVfdXh2UDZSdkp0TlNTOW8tV0ppUE5Hc1pEZDJYdnZ0YkhtYm5HclZkWUNLdWlKUHJ3YXhYaWdCYTVwb1d1N05DMzR3aE5VcEJBZF9kRHZuVk5mRFlYdTQ4QUIwVDZCZlgzNVRHUnZQMGZET253ZjBNMFk0cFRDZkhEMGxiazdKMNIB9AFBVV95cUxOTFRrZEE0X25mQlNNbkszOV…	2024-05-18	<a href="https://news.google.com/rss/articles/CBMi7wFBVV95cUxQVDBSYnBCOF9fSHM5dWVVV3VkazlZMjdONG50dlNUMm43NVd4SzVoZXR2UEhMR1RzQjJGLXZ2aFpzaWtNV0t4ZHF1S2lkcGpTQklKUGJzSm83eDd5a1AyMDZKVDNwdVBnSjBXNDhMUnVfdXh2UDZSdkp0TlNTOW8tV0ppUE5Hc1pEZDJYdnZ0YkhtYm5HclZkWUNLdWlKUHJ3YXhYaWdCYTVwb1d1N05DMzR3aE5VcEJBZF9kRHZuVk5mRFlYdTQ4QUIwVDZCZlgzNVRHUnZQMGZET253ZjBNMFk0cFRDZkhEMGxiazdKMNIB9AFBVV95cUxOTFRrZEE0X25mQ…	odomos is making india dengue free with sustained efforts throughout the year business standard	a href target_blankodomos is making india dengue free with sustained efforts throughout the yearanbspnbspfont color6f6f6fbusiness standardfont	positive	positive
dengue India	ICC World Cup 2023: Shubman Gill down with dengue, doubtful for India vs Australia match - Mint	https://news.google.com/rss/articles/CBMi5gFBVV95cUxOWmVRUm1yaDcteDhxNmJ5STdmWnlMVE1MY0NpZnVpcFZhREJ4eTBNMlhVVkE2OHdFa096cUZIQV83LUVkN2FiOUFhS1FXWHZNWFRBb0VMeEFrLV9EUWFXcTZjOUEyaEFlbktnZV9RT0JINENmb1R2X3luaWRNOGtPLUNjSnFId1VKNm1kOUpCOVg0UVVKRlE0WmVvUzFBU1llUHBybHhjTUtrcC1JcXZ1TGE2TnJ0bkNHeUplZTNTZk5HZTZQQW9yd3ZWUjBYZS1uVmx1YXZ5eHVqaVM1Nm1Qc05sckl2QdIB6wFBVV95cUxOWW5sSHNCREtsa3ZMVkp0N1Jtc1Eyald0aE…	2023-10-06	<a href="https://news.google.com/rss/articles/CBMi5gFBVV95cUxOWmVRUm1yaDcteDhxNmJ5STdmWnlMVE1MY0NpZnVpcFZhREJ4eTBNMlhVVkE2OHdFa096cUZIQV83LUVkN2FiOUFhS1FXWHZNWFRBb0VMeEFrLV9EUWFXcTZjOUEyaEFlbktnZV9RT0JINENmb1R2X3luaWRNOGtPLUNjSnFId1VKNm1kOUpCOVg0UVVKRlE0WmVvUzFBU1llUHBybHhjTUtrcC1JcXZ1TGE2TnJ0bkNHeUplZTNTZk5HZTZQQW9yd3ZWUjBYZS1uVmx1YXZ5eHVqaVM1Nm1Qc05sckl2QdIB6wFBVV95cUxOWW5sSHNCREtsa3ZMVkp0N1Jtc…	icc world cup 2023 shubman gill down with dengue doubtful for india vs australia match mint	a href target_blankicc world cup 2023 shubman gill down with dengue doubtful for india vs australia matchanbspnbspfont color6f6f6fmintfont	negative	negative
dengue India	Dengue cases surge in India — A look at symptoms, treatment, prevention and cure - CNBC TV18	https://news.google.com/rss/articles/CBMixAFBVV95cUxPUXh2MVNoWFBHSlUxeXFDcVN1RzE5MlB1aUJNVnoxNXJxYVZzSWt3VXpWUGNrdVhOaUM5QXR5ejBnUFlGVUZ0aVBFeUJBTmRScVFPX3lTSmxYRlNsVVlFUV9rTzY1SDdlWk9GNWJpaDcyXzJWRnBqVld5VlBsU1hkNDdfcGQ4emhGeXVLZ0JvZ0hza3dfNk5iVTAwelR2enJ1X1lRSU1neWhSNjZ2QlI0WUZQMEZCNW9Pc0haSFZiaHBQVl9E0gHKAUFVX3lxTFB1RGdrTlQwT1dRbXl1WUFaS29EQkFsRi1VZXlBazZtYWVpbmtIQTI2QklVTlVkd1AtcHRwRGR0NHlvV0…	2022-10-07	<a href="https://news.google.com/rss/articles/CBMixAFBVV95cUxPUXh2MVNoWFBHSlUxeXFDcVN1RzE5MlB1aUJNVnoxNXJxYVZzSWt3VXpWUGNrdVhOaUM5QXR5ejBnUFlGVUZ0aVBFeUJBTmRScVFPX3lTSmxYRlNsVVlFUV9rTzY1SDdlWk9GNWJpaDcyXzJWRnBqVld5VlBsU1hkNDdfcGQ4emhGeXVLZ0JvZ0hza3dfNk5iVTAwelR2enJ1X1lRSU1neWhSNjZ2QlI0WUZQMEZCNW9Pc0haSFZiaHBQVl9E0gHKAUFVX3lxTFB1RGdrTlQwT1dRbXl1WUFaS29EQkFsRi1VZXlBazZtYWVpbmtIQTI2QklVTlVkd1AtcHRwR…	dengue cases surge in india a look at symptoms treatment prevention and cure cnbc tv18	a href target_blankdengue cases surge in india a look at symptoms treatment prevention and cureanbspnbspfont color6f6f6fcnbc tv18font	neutral	neutral
dengue India	Dengue patient in UP dies after allegedly being transfused fruit juice instead of platelets, hospital seal - The Economic Times	https://news.google.com/rss/articles/CBMigAJBVV95cUxONU5SRGRDSW5KNTA5Z2xpV3d6SHZaR2w5MDhscktKbEpwaXlJcG1FUzl4QW5CVmpSY3pDN0dHZ0xEbFhCbGdRTDVJSGo3SFJXNldzWDJtdU5uYnpSLTF4Zm9jMDZXN2NfV1VoTEdacUs0QVY2S0JkdXlxcnpuMlllSEF6ZHZjcGRZNmhzLTlYSmU0MllXTW5reVRJU1hoZC1YQzd2aWQyVDFPeGdpcWJ0Y0djOFcwUnhOTGlsaG5PYnBDdE9mSTJmNWZHcnZDaHpxWDhGcVJrOUVCYlNyMHF5R2NPSU95bjJ3VGNaQzJva1JfVE9xM1hfYTZ2dUs3SXFX0gGGAkFVX3lxTE…	2022-10-21	<a href="https://news.google.com/rss/articles/CBMigAJBVV95cUxONU5SRGRDSW5KNTA5Z2xpV3d6SHZaR2w5MDhscktKbEpwaXlJcG1FUzl4QW5CVmpSY3pDN0dHZ0xEbFhCbGdRTDVJSGo3SFJXNldzWDJtdU5uYnpSLTF4Zm9jMDZXN2NfV1VoTEdacUs0QVY2S0JkdXlxcnpuMlllSEF6ZHZjcGRZNmhzLTlYSmU0MllXTW5reVRJU1hoZC1YQzd2aWQyVDFPeGdpcWJ0Y0djOFcwUnhOTGlsaG5PYnBDdE9mSTJmNWZHcnZDaHpxWDhGcVJrOUVCYlNyMHF5R2NPSU95bjJ3VGNaQzJva1JfVE9xM1hfYTZ2dUs3SXFX0gGGA…	dengue patient in up dies after allegedly being transfused fruit juice instead of platelets hospital seal the economic times	a href target_blankdengue patient in up dies after allegedly being transfused fruit juice instead of platelets hospital sealanbspnbspfont color6f6f6fthe economic timesfont	neutral	neutral
dengue India	Karnataka reports 8,600 dengue cases in just 3 months - Deccan Herald	https://news.google.com/rss/articles/CBMiqgFBVV95cUxNX1JWZHc1M1YzVmUyRXFOTUtxRFF5eHltMTlMSkFqVHlXUDlTZHJtTlJPdGRFMzhlVDdDYk1CT3ZTQ2RpOG1rdnE0YmIwTHZBMXgwc2dITGtZNmd4Wi1sRVBXdWxaQUIycVZOU0JYaHhyaWFwV0ZsUjlEbUwxZGxaMG1Ud1RfTF9Ha3pLQklISVlhaEJGcWhaV3ZZRFlvRUNQdWFIdTNmcUdtQQ?oc=5	2023-10-20	<a href="https://news.google.com/rss/articles/CBMiqgFBVV95cUxNX1JWZHc1M1YzVmUyRXFOTUtxRFF5eHltMTlMSkFqVHlXUDlTZHJtTlJPdGRFMzhlVDdDYk1CT3ZTQ2RpOG1rdnE0YmIwTHZBMXgwc2dITGtZNmd4Wi1sRVBXdWxaQUIycVZOU0JYaHhyaWFwV0ZsUjlEbUwxZGxaMG1Ud1RfTF9Ha3pLQklISVlhaEJGcWhaV3ZZRFlvRUNQdWFIdTNmcUdtQQ?oc=5" target="_blank">Karnataka reports 8,600 dengue cases in just 3 months</a>&nbsp;&nbsp;<font color="#6f6f6f">Decca…	karnataka reports 8600 dengue cases in just 3 months deccan herald	a href target_blankkarnataka reports 8600 dengue cases in just 3 monthsanbspnbspfont color6f6f6fdeccan heraldfont	neutral	neutral
dengue India	Exploring the Therapeutic Potential of Traditional Antimalarial and Antidengue Plants: A Mechanistic Perspective - Wiley Online Library	https://news.google.com/rss/articles/CBMiZ0FVX3lxTE56TVY2cTlRTjlFRVJFbUlKT25RQzFHNGUzYkxHNHBLYnBuT0p5NHhBY0JEU3FBWFE4b0s5VEFmaHN2cjVpYXA1RDNxUzVWX1NGZ2JidVpQdkt2VUI1bkVIUHlRRkFGSm8?oc=5	2023-10-28	<a href="https://news.google.com/rss/articles/CBMiZ0FVX3lxTE56TVY2cTlRTjlFRVJFbUlKT25RQzFHNGUzYkxHNHBLYnBuT0p5NHhBY0JEU3FBWFE4b0s5VEFmaHN2cjVpYXA1RDNxUzVWX1NGZ2JidVpQdkt2VUI1bkVIUHlRRkFGSm8?oc=5" target="_blank">Exploring the Therapeutic Potential of Traditional Antimalarial and Antidengue Plants: A Mechanistic Perspective</a>&nbsp;&nbsp;<font color="#6f6f6f">Wiley Online Library</font>	exploring the therapeutic potential of traditional antimalarial and antidengue plants a mechanistic perspective wiley online library	a href target_blankexploring the therapeutic potential of traditional antimalarial and antidengue plants a mechanistic perspectiveanbspnbspfont color6f6f6fwiley online libraryfont	neutral	neutral
dengue India	Neutralizing antibodies from prior exposure to dengue virus negatively correlate with viremia on re-infection - Nature	https://news.google.com/rss/articles/CBMiX0FVX3lxTE5EekNkVXlKelZKeWhHZXN5dHRiakx4Rm1ZYjgtUVNDNEdaaHJZQkNZSVZWRDQ2LVVRbnNuX0JzLVo5WFBXSXhGNDFHUjBqWnYzQVQ4U1BQaDhNVWZMTHdF?oc=5	2023-10-19	<a href="https://news.google.com/rss/articles/CBMiX0FVX3lxTE5EekNkVXlKelZKeWhHZXN5dHRiakx4Rm1ZYjgtUVNDNEdaaHJZQkNZSVZWRDQ2LVVRbnNuX0JzLVo5WFBXSXhGNDFHUjBqWnYzQVQ4U1BQaDhNVWZMTHdF?oc=5" target="_blank">Neutralizing antibodies from prior exposure to dengue virus negatively correlate with viremia on re-infection</a>&nbsp;&nbsp;<font color="#6f6f6f">Nature</font>	neutralizing antibodies from prior exposure to dengue virus negatively correlate with viremia on reinfection nature	a href target_blankneutralizing antibodies from prior exposure to dengue virus negatively correlate with viremia on reinfectionanbspnbspfont color6f6f6fnaturefont	neutral	neutral
dengue India	Takeda, Biological E enter manufacturing pact to produce 50 million doses of Dengue vaccine - The Economic Times	https://news.google.com/rss/articles/CBMilwJBVV95cUxOcXNBU2N3TlVFWFZQamVmVmxPajdlUmJUSmFYVG9QNi0xNGRFeU5PN0tJM1hNN0NhVk00OTk4VTBDODNQMk9TVGxVQWJDeWhRWHphVktkMHBXX1Z5S0RxYU1sdmRRR1BLZndYTFhXZDkyb3R1Sl9YMEVGVVlsTF9pcHByTHpfNV9BTFZGbHpyOGFkZ0tmdldJeUhRMDczQklEMXFpV1Q3RjV4V2NTNHN5ekVQa244dFRZdWlfcTZBcTk5dkw4MUZWcTI1aHJtVzFHWVlqdTZ4djRXNWJTUGs2NUJGMlloVFZZMmg2VXVQRHpvRUFBLUFmN3VQRHVCdDZtQlpkN2FTcmFWY2…	2024-02-27	<a href="https://news.google.com/rss/articles/CBMilwJBVV95cUxOcXNBU2N3TlVFWFZQamVmVmxPajdlUmJUSmFYVG9QNi0xNGRFeU5PN0tJM1hNN0NhVk00OTk4VTBDODNQMk9TVGxVQWJDeWhRWHphVktkMHBXX1Z5S0RxYU1sdmRRR1BLZndYTFhXZDkyb3R1Sl9YMEVGVVlsTF9pcHByTHpfNV9BTFZGbHpyOGFkZ0tmdldJeUhRMDczQklEMXFpV1Q3RjV4V2NTNHN5ekVQa244dFRZdWlfcTZBcTk5dkw4MUZWcTI1aHJtVzFHWVlqdTZ4djRXNWJTUGs2NUJGMlloVFZZMmg2VXVQRHpvRUFBLUFmN3VQRHVCdDZtQlpkN…	takeda biological e enter manufacturing pact to produce 50 million doses of dengue vaccine the economic times	a href target_blanktakeda biological e enter manufacturing pact to produce 50 million doses of dengue vaccineanbspnbspfont color6f6f6fthe economic timesfont	neutral	neutral
dengue India	Japanese pharma giant Takeda & Hyderabad's Biological E join hands to make dengue vaccine - Deccan Herald	https://news.google.com/rss/articles/CBMizAFBVV95cUxQemxlU0p1V3M1UnRXa3E3TDJXUDA2VVpDRGlEM083VkpNSDZvWVF4QTZtVUNTOUNjbG0tcWhfVVM3ZFRVQWV1OW9ITjA3UDJka2h1b2NneUhpOU1YdXVrWWY0cE1OQ25pNnNheXJXVUwxdDRpN05ERXFnb29iQmNjb3h6RjR2Z3BmelhOUHgtTzlMSXVXUERhLTZWSzg5NkEteGt5NGxfMTdNa0xrdi1Xb1FDQVBjTHQtcUhmcWRBZlhJMzMyWl92SlVRdF8?oc=5	2024-02-27	<a href="https://news.google.com/rss/articles/CBMizAFBVV95cUxQemxlU0p1V3M1UnRXa3E3TDJXUDA2VVpDRGlEM083VkpNSDZvWVF4QTZtVUNTOUNjbG0tcWhfVVM3ZFRVQWV1OW9ITjA3UDJka2h1b2NneUhpOU1YdXVrWWY0cE1OQ25pNnNheXJXVUwxdDRpN05ERXFnb29iQmNjb3h6RjR2Z3BmelhOUHgtTzlMSXVXUERhLTZWSzg5NkEteGt5NGxfMTdNa0xrdi1Xb1FDQVBjTHQtcUhmcWRBZlhJMzMyWl92SlVRdF8?oc=5" target="_blank">Japanese pharma giant Takeda & Hyderabad's Biologic…	japanese pharma giant takeda hyderabads biological e join hands to make dengue vaccine deccan herald	a href target_blankjapanese pharma giant takeda hyderabads biological e join hands to make dengue vaccineanbspnbspfont color6f6f6fdeccan heraldfont	positive	positive
dengue India	Why malaria and dengue cases rise during summer? Know everything about skeeters and how to stay safe - India TV News	https://news.google.com/rss/articles/CBMi5wFBVV95cUxQdkoxcWU2S0tDWTYwQ3p2bmtQdzdVMWNOZDFObWdza1BrN2ozMHpKcmtxcjdpR3lGdkxTa1N5UkdqOExDQjR4WUNhTW0wbXZXQXU5Sm1PblBzektRbnFUNVpGOHNYbzN1ZWR4TTV1OGlQMldNbXllLWRBUC1GREJSX2czNl8wdXI1RkVzSy1ZcGFnUnV4WThlaUVuLWVKdDJjRW92algwa1BQMEJkN2c3aUl0dm5BbVRrOV9SaWJnY1F3YUF2MF9PSnRnYllzSVBQazF0Y0E5aGJiR1dtLU10YzJhQlZRMHPSAewBQVVfeXFMTVRxWWItZ1JmZ3MyQ2NIQzNBTzJNMjN5UU…	2024-04-25	<a href="https://news.google.com/rss/articles/CBMi5wFBVV95cUxQdkoxcWU2S0tDWTYwQ3p2bmtQdzdVMWNOZDFObWdza1BrN2ozMHpKcmtxcjdpR3lGdkxTa1N5UkdqOExDQjR4WUNhTW0wbXZXQXU5Sm1PblBzektRbnFUNVpGOHNYbzN1ZWR4TTV1OGlQMldNbXllLWRBUC1GREJSX2czNl8wdXI1RkVzSy1ZcGFnUnV4WThlaUVuLWVKdDJjRW92algwa1BQMEJkN2c3aUl0dm5BbVRrOV9SaWJnY1F3YUF2MF9PSnRnYllzSVBQazF0Y0E5aGJiR1dtLU10YzJhQlZRMHPSAewBQVVfeXFMTVRxWWItZ1JmZ3MyQ2NIQzNBT…	why malaria and dengue cases rise during summer know everything about skeeters and how to stay safe india tv news	a href target_blankwhy malaria and dengue cases rise during summer know everything about skeeters and how to stay safeanbspnbspfont color6f6f6findia tv newsfont	positive	neutral
dengue India	Overlapping symptoms delay dengue treatment - Times of India	https://news.google.com/rss/articles/CBMiugFBVV95cUxPR0V2QmlweXNaVUxCQnlVQXJQTkNsRjlNRW5fcDlNaXhERUJISWl3bVZDb0dGZU9Hb1d6UXZ1U2s2WDBvcEJOWmlVMEs4SkI2MDBqWFVFWkhNMDUyM2o2bDNVN2tpcXctU19wNWxhc2x4UnVXZHZJTEZJOEFPSjRobVNQWFJSbFMtODg4Y0o1RlN4SEZkdUgxR3g5Zk5VUTFCT0EtbzFCRmZrWlVqaHhDaHd1NnhNY1pteGfSAb8BQVVfeXFMTXpFemlITUFlZlRhNnJHeFVOYXpocDhmOExYT3JYazVEVFVld2VkQXRRbWdOV0pFNWtsa2h6RE14b1JNaGxkZXNwU2FMRl…	2023-09-05	<a href="https://news.google.com/rss/articles/CBMiugFBVV95cUxPR0V2QmlweXNaVUxCQnlVQXJQTkNsRjlNRW5fcDlNaXhERUJISWl3bVZDb0dGZU9Hb1d6UXZ1U2s2WDBvcEJOWmlVMEs4SkI2MDBqWFVFWkhNMDUyM2o2bDNVN2tpcXctU19wNWxhc2x4UnVXZHZJTEZJOEFPSjRobVNQWFJSbFMtODg4Y0o1RlN4SEZkdUgxR3g5Zk5VUTFCT0EtbzFCRmZrWlVqaHhDaHd1NnhNY1pteGfSAb8BQVVfeXFMTXpFemlITUFlZlRhNnJHeFVOYXpocDhmOExYT3JYazVEVFVld2VkQXRRbWdOV0pFNWtsa2h6RE14b1JNaGxkZ…	overlapping symptoms delay dengue treatment times of india	a href target_blankoverlapping symptoms delay dengue treatmentanbspnbspfont color6f6f6ftimes of indiafont	negative	negative
[truncated: 169 more rows]

## Sheet: Sheet D. Total platform attenti
Disease	YouTube Mentions	Google News Mentions	Total Attention
Dengue	71	102	173
Chikungunya	2	44	46
Kala Azar	0	0	0
Filariasis	68	38	106

## Sheet: Sheet E. Platform-specific atte
Disease	YouTube Mentions	Google News Mentions
Dengue	71	102
Chikungunya	2	44
Kala Azar	0	0
Filariasis	68	38

## Sheet: Sheet F. NTD burden–attention 
Disease	Mean Burden	YouTube Mentions	Google News Mentions	Total Attention
Chikungunya	13875	2	44	46
Dengue	163679	71	102	173
Filariasis	3060	68	38	106
Kala-azar	1359	0	0	0

## Sheet: Sheet G. Merged burden–attentio
Disease	Mean Burden	YouTube Mentions	Google News Mentions	Total Attention
Chikungunya	13875	2	44	46
Dengue	163679	71	102	173
Filariasis	3060	68	38	106
Kala Azar		0	0	0
Kala-azar	1359	0	0	0

## Sheet: Sheet H. Cleaned YouTube commen
video	time	text	likes	term	clean_text
[truncated: 143 more rows]

## Sheet: Sheet I. Raw YouTube comments d
video	time	text	likes	term
[truncated: 145 more rows]

## Sheet: Sheet J. YouTube video metadata
query	title	url	published	views
[truncated: 134 more rows]

[truncated: 1 more sheets: Sheet K. Sentiment-classified Y]
